# Supplementary material for: Developmentally Engineered Callus Organoid Bioassemblies Exhibit Predictive In Vivo Long Bone Healing
Source: Adv Sci (Weinh). 2019 Dec 10;7(2):1902295. doi: 10.1002/advs.201902295 (PMC6974953; doi:10.1002/advs.201902295)
Supplement: Supplementary file 4 — Supporting Information [file ADVS-7-1902295-s004.xlsx]

## Sheet: Supplementary_Document_1
Term	Overlap	P-value	Adjusted P-value	Old P-value	Old Adjusted P-value	Z-score	Combined Score	Genes
embryonic skeletal system development (GO:0048706)	28/112	0.0000000000020390213250538946609924965923735579371479931243271721541532315313816070556640625	0.0000000137878622000144358196080905665237281709778471849858760833740234375	0.00000000006969693994751904144377485740815473917730837882800187799148261547088623046875	0.000000471290707925123777293809068655860983199090696871280670166015625	-2891333866078120	7783051861145260	COL11A2;IHH;PRELP;AEBP1;PTH1R;PAPSS2;HAPLN1;PAPSS1;CLEC3A;ACAN;EXTL1;WNT11;ANKH;FRZB;TRPS1;COL10A1;SOX9;NKX3-2;BMP8B;KIAA1217;BMP3;BMP2;COL2A1;ALPL;COL9A2;FGFR3;MATN3;FGFR1
skeletal system morphogenesis (GO:0048705)	27/110	0.0000000000080526330856839741947677035208697491654172839758984991931356489658355712890625	0.00000001666253911879491204158467072306282208415950663038529455661773681640625	0.0000000002170736752317947112533672658738100047504104850304429419338703155517578125	0.000000473769193959914669764536994389647617254013312049210071563720703125	-2.96732e+16	7580032544627820	COL11A2;IHH;PRELP;AEBP1;PTH1R;PAPSS2;HAPLN1;PAPSS1;CLEC3A;ACAN;EXTL1;ANKH;FRZB;TRPS1;COL10A1;SOX9;NKX3-2;BMP8B;BMP3;BMP2;COL2A1;ALPL;COL9A2;FGFR3;MATN3;FGFR2;FGFR1
bone development (GO:0060348)	28/118	0.00000000000800375758101735124612389952637324548601061025010494631715118885040283203125	0.00000001666253911879491204158467072306282208415950663038529455661773681640625	0.00000000019584257723263586231933597761969458039832403528635040856897830963134765625	0.000000473769193959914669764536994389647617254013312049210071563720703125	-2.94793e+16	7532290652871370	COL11A2;IHH;PRELP;AEBP1;PTH1R;PAPSS2;HAPLN1;PAPSS1;CLEC3A;ACAN;EXTL1;ANKH;FRZB;TRPS1;DYM;COL10A1;SOX9;NKX3-2;BMP8B;BMP3;BMP2;COL2A1;ALPL;COL9A2;FGFR3;MATN3;FGFR2;FGFR1
skeletal system development (GO:0001501)	26/103	0.00000000000985657445654830627222855209892219958793535550256592614459805190563201904296875	0.00000001666253911879491204158467072306282208415950663038529455661773681640625	0.00000000028025388580888180241362525474684182225093564966300618834793567657470703125	0.000000473769193959914669764536994389647617254013312049210071563720703125	-2.83807e+16	7192497200891800	COL11A2;IHH;PRELP;AEBP1;PTH1R;PAPSS2;HAPLN1;PAPSS1;CLEC3A;ACAN;EXTL1;ANKH;FRZB;TRPS1;COL10A1;SOX9;NKX3-2;BMP8B;BMP3;BMP2;COL2A1;ALPL;COL9A2;FGFR3;MATN3;FGFR1
cartilage development (GO:0051216)	26/121	0.00000000046270816563556116508551998631865696809395416266852407716214656829833984375	0.000000625766523205532979260020363942995658135259873233735561370849609375	0.00000000530848817013790429853549308046069266087130245068692602217197418212890625	0.00000717919940129450114170428509652310822275467216968536376953125	-2.96549e+16	6.37399e+16	COL11A2;IHH;PRELP;AEBP1;PTH1R;PAPSS2;HAPLN1;PAPSS1;CLEC3A;ACAN;EXTL1;ANKH;FRZB;TRPS1;COL10A1;SOX9;NKX3-2;BMP8B;BMP3;BMP2;COL2A1;ALPL;COL9A2;FGFR3;MATN3;FGFR1
negative regulation of canonical Wnt signaling pathway involved in controlling type B pancreatic cell proliferation (GO:2000080)	42/413	0.00002400102479058687670633587263324670857400633394718170166015625	0.006762288734747851949580255137561834999360144138336181640625	0.0000272839706327852700375354022543916698850807733833789825439453125	0.0092247104709447004522449020669228048063814640045166015625	-5279749287734410	5.61629e+16	DRAXIN;RARG;TES;BTG1;ATP8A2;LEF1;PRICKLE1;GLI1;ETS1;NKD1;WNT11;SCIN;FRZB;NCK2;SOX9;HIST1H2AC;ZBTB7C;WNT4;DACT1;TCF7L2;CDKN2B;TGFB1;VDR;NOS3;CDC6;KLF4;SSTR2;RNF41;EREG;BMP4;CYLD;BMP2;RGCC;DLC1;IRF1;DDIT3;HECW1;NOX4;RAPGEF2;CTNNB1;NOTUM;ROR2
fibronectin fibril organization (GO:1905590)	25/144	0.0000000923341329013211952069745493999752827818383593694306910037994384765625	0.000089194772382676277243385154491761568351648747920989990234375	0.0000003894351808934535925945893443389511645591483102180063724517822265625	0.0003761943847430761537174725983589951283647678792476654052734375	-314027413817096	508656956035442	SPARC;ITGB4;COL11A1;LOXL3;PDGFA;NDNF;DMP1;HAPLN1;ACAN;IBSP;SPP1;COL10A1;JAM2;CSGALNACT1;NPNT;COL3A1;COL2A1;COL7A1;COL5A2;COL9A1;COL9A3;COL9A2;MATN4;MATN3;DDR2
basement membrane organization (GO:0071711)	25/144	0.0000000923341329013211952069745493999752827818383593694306910037994384765625	0.000089194772382676277243385154491761568351648747920989990234375	0.0000003894351808934535925945893443389511645591483102180063724517822265625	0.0003761943847430761537174725983589951283647678792476654052734375	-3.13114e+16	5071769365801930	SPARC;ITGB4;COL11A1;PDGFA;NDNF;DMP1;HAPLN1;ACAN;FLRT2;IBSP;SPP1;COL10A1;JAM2;CSGALNACT1;NPNT;COL3A1;COL2A1;COL7A1;COL5A2;COL9A1;COL9A3;COL9A2;MATN4;MATN3;DDR2
gene expression involved in extracellular matrix organization (GO:1901148)	25/146	0.0000001219220230911211596590087123670453905788235715590417385101318359375	0.000103054590017770161922312788238542680119280703365802764892578125	0.0000004889523394094674878956365005056028394392342306673526763916015625	0.0004132869648858523829206002009328813073807395994663238525390625	-3.1016e+16	4.93771e+16	SPARC;ITGB4;COL11A1;PDGFA;NDNF;DMP1;HAPLN1;ACAN;IBSP;SPP1;COL10A1;JAM2;CSGALNACT1;NPNT;COL3A1;COL2A1;COL7A1;COL5A2;COL9A1;NOX4;COL9A3;COL9A2;MATN4;MATN3;DDR2
collagen fibril organization (GO:0030199)	25/154	0.00000035101899205634338644744910952477656707060305052436888217926025390625	0.00014834940151781212075259019922413017411599867045879364013671875	0.00000116886897288159616670254019321628646821409347467124462127685546875	0.00052692613297502361412172344756754682748578488826751708984375	-3.28372e+16	4880410805415010	SPARC;ITGB4;COL11A1;COL11A2;PDGFA;NDNF;DMP1;HAPLN1;ACAN;IBSP;SPP1;COL10A1;JAM2;CSGALNACT1;NPNT;COL3A1;COL2A1;COL7A1;COL5A2;COL9A1;COL9A3;COL9A2;MATN4;MATN3;DDR2
extracellular matrix assembly (GO:0085029)	25/149	0.000000183071933143627838111436507452511879279200002201832830905914306640625	0.000137548045768579063098668857634265805245377123355865478515625	0.0000006827991464432534252389076813438695268132505589164793491363525390625	0.000513009758694364420734956855341124537517316639423370361328125	-3.14131e+16	4873231624295270	SPARC;ITGB4;COL11A1;PDGFA;NDNF;DMP1;HAPLN1;ACAN;IBSP;SPP1;COL10A1;JAM2;CSGALNACT1;TGFB1;NPNT;COL3A1;COL2A1;COL7A1;COL5A2;COL9A1;COL9A3;COL9A2;MATN4;MATN3;DDR2
extracellular matrix disassembly (GO:0022617)	28/198	0.00000129935944847264572694065833113885588545599603094160556793212890625	0.000516839328857178308129771693302245694212615489959716796875	0.000003095625546703881602705714370937783996851067058742046356201171875	0.00130828874667572787361680131112962044426240026950836181640625	-3488126685615890	4.72768e+16	SPARC;ITGB4;COL11A1;PDGFA;NDNF;DMP1;HAPLN1;ACAN;SCUBE1;IBSP;SPP1;COL10A1;A2M;JAM2;CSGALNACT1;NPNT;MMP11;COL3A1;COL2A1;MMP13;COL7A1;COL5A2;COL9A1;COL9A3;COL9A2;MATN4;MATN3;DDR2
extracellular matrix organization (GO:0030198)	24/143	0.00000031889759160130712739645891980189151837521421839483082294464111328125	0.0001437590342938692617759388614473436973639763891696929931640625	0.00000113350620953062315721115993483181227929890155792236328125	0.00052692613297502361412172344756754682748578488826751708984375	-3.09452e+16	4.62891e+16	CSGALNACT1;SPARC;ITGB4;COL11A1;PDGFA;NDNF;DMP1;NPNT;HAPLN1;ACAN;COL3A1;COL2A1;IBSP;COL7A1;COL5A2;COL9A1;SPP1;COL10A1;COL9A3;COL9A2;MATN4;JAM2;MATN3;DDR2
cellulose microfibril organization (GO:0010215)	24/143	0.00000031889759160130712739645891980189151837521421839483082294464111328125	0.0001437590342938692617759388614473436973639763891696929931640625	0.00000113350620953062315721115993483181227929890155792236328125	0.00052692613297502361412172344756754682748578488826751708984375	-3.09261e+16	4626048448505480	CSGALNACT1;SPARC;ITGB4;COL11A1;PDGFA;NDNF;DMP1;NPNT;HAPLN1;ACAN;COL3A1;COL2A1;IBSP;COL7A1;COL5A2;COL9A1;SPP1;COL10A1;COL9A3;COL9A2;MATN4;JAM2;MATN3;DDR2
extracellular matrix organization involved in endocardium development (GO:0061148)	24/143	0.00000031889759160130712739645891980189151837521421839483082294464111328125	0.0001437590342938692617759388614473436973639763891696929931640625	0.00000113350620953062315721115993483181227929890155792236328125	0.00052692613297502361412172344756754682748578488826751708984375	-3.09046e+16	4.62283e+16	CSGALNACT1;SPARC;ITGB4;COL11A1;PDGFA;NDNF;DMP1;NPNT;HAPLN1;ACAN;COL3A1;COL2A1;IBSP;COL7A1;COL5A2;COL9A1;SPP1;COL10A1;COL9A3;COL9A2;MATN4;JAM2;MATN3;DDR2
extracellular matrix organization in marginal zone involved in cerebral cortex radial glia guided migration (GO:0021820)	24/143	0.00000031889759160130712739645891980189151837521421839483082294464111328125	0.0001437590342938692617759388614473436973639763891696929931640625	0.00000113350620953062315721115993483181227929890155792236328125	0.00052692613297502361412172344756754682748578488826751708984375	-3086874689532010	4617469343783610	CSGALNACT1;SPARC;ITGB4;COL11A1;PDGFA;NDNF;DMP1;NPNT;HAPLN1;ACAN;COL3A1;COL2A1;IBSP;COL7A1;COL5A2;COL9A1;SPP1;COL10A1;COL9A3;COL9A2;MATN4;JAM2;MATN3;DDR2
biofilm matrix organization (GO:0098784)	24/143	0.00000031889759160130712739645891980189151837521421839483082294464111328125	0.0001437590342938692617759388614473436973639763891696929931640625	0.00000113350620953062315721115993483181227929890155792236328125	0.00052692613297502361412172344756754682748578488826751708984375	-3085185918210870	4614943212797320	CSGALNACT1;SPARC;ITGB4;COL11A1;PDGFA;NDNF;DMP1;NPNT;HAPLN1;ACAN;COL3A1;COL2A1;IBSP;COL7A1;COL5A2;COL9A1;SPP1;COL10A1;COL9A3;COL9A2;MATN4;JAM2;MATN3;DDR2
positive regulation of apoptotic process (GO:0043065)	37/374	0.00012682183021387569859562971519295615507871843874454498291015625	0.02388460317397948784456929161024163477122783660888671875	0.000136534628767599947908595314771673656650818884372711181640625	0.03692988638906043175058613314831745810806751251220703125	-4.78211e+16	4290855377249420	BEX2;RARG;STEAP3;RTKN;PPP1R13B;RASGRF2;OMA1;SCIN;FRZB;FAM162A;BMF;FYN;SOX9;TP63;MAP3K5;WNT10B;TGFB1;GADD45A;GDF15;DAPK2;BNIP3;BMP8A;BMP8B;DUSP6;INHBE;MLLT11;BMP4;TIAM2;GDF9;BMP3;BMP2;KCNMA1;CTNNB1;ARHGEF2;CALR;NGEF;ATF4
chondrocyte differentiation involved in endochondral bone morphogenesis (GO:0003413)	2025-10-01	0.000000211537976202795348080378120235456318454225765890441834926605224609375	0.00014304197950833021416548740400997985489084385335445404052734375	0.0000033348030363252769887080599608975006731270696036517620086669921875	0.00132646694891950145574199826370431765099056065082550048828125	-2757484824459430	4237940179863350	BMP4;WNT10B;MEF2C;BMP2;TGFB1;TRPV4;SOX9;RUNX3;FGFR3;RUNX2
regulation of reactive oxygen species metabolic process by negative regulation of transcription from RNA polymerase II promoter (GO:1904489)	44/492	0.0003045990389689296070317714448805190841085277497768402099609375	0.03749813651051968343974607478230609558522701263427734375	0.00026881069236215607461126797517181330476887524127960205078125	0.04870208111502742631682139062831993214786052703857421875	-5135262137826990	4.15777e+16	RARG;SATB1;BHLHE41;NEDD4L;AEBP1;VLDLR;CXXC5;LRP8;NFIL3;TRPS1;DNMT3B;PDK3;TP63;DACT1;TGIF1;TCF7L2;MEF2C;ZHX2;JUND;TGIF2;WFS1;BCL11A;VDR;PTCH1;NR2F1;WWP2;NR1D1;KLF4;RUNX3;RNF41;EFNA1;BMP4;BMP2;DDIT3;FOSB;ZNF217;TRIB3;CALR;EZR;MXD1;HOXD9;RCOR2;MDFI;FGFR2
negative regulation of pri-miRNA transcription from RNA polymerase II promoter (GO:1902894)	43/488	0.0004837226879728153956621017339756463115918450057506561279296875	0.03749813651051968343974607478230609558522701263427734375	0.0004197560002165254982621489521221747054369188845157623291015625	0.04870208111502742631682139062831993214786052703857421875	-507929107158269	3877530181419140	RARG;SATB1;BHLHE41;NEDD4L;AEBP1;VLDLR;CXXC5;LRP8;NFIL3;TRPS1;DNMT3B;SOX9;TP63;DACT1;TGIF1;TCF7L2;MEF2C;ZHX2;JUND;TGIF2;WFS1;BCL11A;VDR;PTCH1;NR2F1;WWP2;NR1D1;KLF4;RUNX3;EFNA1;BMP4;BMP2;DDIT3;FOSB;ZNF217;TRIB3;CALR;EZR;MXD1;HOXD9;RCOR2;MDFI;FGFR2
negative regulation of epithelial cell proliferation (GO:0050680)	31/302	0.0002277476449756813021985113465461836312897503376007080078125	0.0334789038114251535915855129132978618144989013671875	0.0002614562876160865718434822557725283331819809973239898681640625	0.04870208111502742631682139062831993214786052703857421875	-4.59997e+16	3858121883522770	CDKN1C;RARG;TES;BTG1;ATP8A2;ETS1;SCIN;FRZB;NCK2;SOX9;HIST1H2AC;ZBTB7C;CDKN2B;TGFB1;VDR;NOS3;CDC6;SSTR2;KLF4;RUNX3;EREG;RNF41;BMP4;BMP2;RGCC;DLC1;IRF1;NOX4;RAPGEF2;CTNNB1;ROR2
negative regulation of smooth muscle cell proliferation (GO:0048662)	31/303	0.00024146433501335599577410084837225667797611095011234283447265625	0.034153718813833632006460305774453445337712764739990234375	0.0002755925450816668824220723177376157764228992164134979248046875	0.04870208111502742631682139062831993214786052703857421875	-462911158060407	3855489257946820	RARG;TES;BTG1;ATP8A2;ETS1;SCIN;FRZB;NCK2;APOD;HIST1H2AC;ZBTB7C;TCF7L2;CDKN2B;TGFB1;VDR;NOS3;CDC6;SSTR2;KLF4;EREG;RNF41;BMP4;BMP2;RGCC;DLC1;IRF1;NOX4;RAPGEF2;CTNNB1;ANG;ROR2
negative regulation of cell-cell adhesion by negative regulation of transcription from RNA polymerase II promoter (GO:1900387)	43/491	0.00054888406197145457772468279955546677228994667530059814453125	0.03749813651051968343974607478230609558522701263427734375	0.000472114036605694536129218530362550154677592217922210693359375	0.04870208111502742631682139062831993214786052703857421875	-5094767169934490	3824959281057040	RARG;SATB1;BHLHE41;NEDD4L;AEBP1;VLDLR;CXXC5;LRP8;NFIL3;TRPS1;DNMT3B;TP63;DACT1;TGIF1;TCF7L2;MEF2C;ZHX2;JUND;TGFB1;TGIF2;WFS1;BCL11A;VDR;PTCH1;NR2F1;WWP2;NR1D1;KLF4;RUNX3;EFNA1;BMP4;BMP2;DDIT3;FOSB;ZNF217;TRIB3;CALR;EZR;MXD1;HOXD9;RCOR2;MDFI;FGFR2
negative regulation of transcription from RNA polymerase II promoter (GO:0000122)	72/991	0.002246572568327122841613796566662131226621568202972412109375	0.05336133094850069313874740828396170400083065032958984375	0.0012381505163445382343423428750384118757210671901702880859375	0.055309929849491422382268268620464368723332881927490234375	-6230473740300680	3799560658800270	CDKN1C;RARG;BHLHE41;LOXL3;CHD4;VLDLR;TRPS1;MAEL;DNMT3B;SOX8;SOX9;TP63;DACT1;TGIF1;MEF2C;ZHX2;TGIF2;FOS;RUNX3;SUPT3H;RUNX2;FOXP1;EREG;IRF1;DDIT3;TRIB3;PLCB1;EZR;ZFPM2;MDFI;CAMK2D;SATB1;LEF1;CEBPG;NEDD4L;PRICKLE1;AEBP1;BARX1;CXXC5;LRP8;NPAS3;ARNTL;WNT11;NFIL3;RUNX1T1;WNT4;TCF7L2;JUND;TGFB1;KDM4C;VDR;WFS1;BCL11A;PTCH1;NR2F1;WWP2;NR1D1;KLF4;BMP4;EFNA1;BMP2;ZNF217;FOSB;CTNNB1;SP7;CALR;MXD1;RCOR2;HOXD9…
negative regulation of G1/S transition of mitotic cell cycle by negative regulation of transcription from RNA polymerase II promoter (GO:1900477)	43/496	0.000674974735512040113598331014799214244703762233257293701171875	0.03749813651051968343974607478230609558522701263427734375	0.00057242686729828940427056149786722016870044171810150146484375	0.04870208111502742631682139062831993214786052703857421875	-501704844712813	3662864438786270	RARG;SATB1;BHLHE41;NEDD4L;AEBP1;VLDLR;CXXC5;LRP8;NFIL3;TRPS1;DNMT3B;TP63;DACT1;TGIF1;TCF7L2;MEF2C;ZHX2;JUND;TGIF2;WFS1;BCL11A;VDR;PTCH1;NR2F1;WWP2;NR1D1;KLF4;RUNX3;EFNA1;BMP4;BMP2;DDIT3;CDK2AP2;FOSB;ZNF217;TRIB3;CALR;EZR;MXD1;HOXD9;RCOR2;MDFI;FGFR2
negative regulation of invasive growth in response to glucose limitation by negative regulation of transcription from RNA polymerase II promoter (GO:1900460)	42/481	0.000671843717183164186070032375397431678720749914646148681640625	0.03749813651051968343974607478230609558522701263427734375	0.000578884513775257034638721531649707685573957860469818115234375	0.04870208111502742631682139062831993214786052703857421875	-4951830363752250	3617552149519430	RARG;SATB1;BHLHE41;NEDD4L;AEBP1;VLDLR;CXXC5;LRP8;NFIL3;TRPS1;DNMT3B;TP63;DACT1;TGIF1;TCF7L2;MEF2C;ZHX2;JUND;TGIF2;WFS1;BCL11A;VDR;PTCH1;NR2F1;WWP2;NR1D1;KLF4;RUNX3;EFNA1;BMP4;BMP2;DDIT3;FOSB;ZNF217;TRIB3;CALR;EZR;MXD1;HOXD9;RCOR2;MDFI;FGFR2
transfer RNA gene-mediated silencing (GO:0061587)	42/481	0.000671843717183164186070032375397431678720749914646148681640625	0.03749813651051968343974607478230609558522701263427734375	0.000578884513775257034638721531649707685573957860469818115234375	0.04870208111502742631682139062831993214786052703857421875	-4951613916712140	3617394024463100	RARG;SATB1;BHLHE41;NEDD4L;AEBP1;VLDLR;CXXC5;LRP8;NFIL3;TRPS1;DNMT3B;TP63;DACT1;TGIF1;TCF7L2;MEF2C;ZHX2;JUND;TGIF2;WFS1;BCL11A;VDR;PTCH1;NR2F1;WWP2;NR1D1;KLF4;RUNX3;EFNA1;BMP4;BMP2;DDIT3;FOSB;ZNF217;TRIB3;CALR;EZR;MXD1;HOXD9;RCOR2;MDFI;FGFR2
regulation of lipid transport by negative regulation of transcription from RNA polymerase II promoter (GO:0072368)	42/481	0.000671843717183164186070032375397431678720749914646148681640625	0.03749813651051968343974607478230609558522701263427734375	0.000578884513775257034638721531649707685573957860469818115234375	0.04870208111502742631682139062831993214786052703857421875	-4949795648778670	3.61607e+16	RARG;SATB1;BHLHE41;NEDD4L;AEBP1;VLDLR;CXXC5;LRP8;NFIL3;TRPS1;DNMT3B;TP63;DACT1;TGIF1;TCF7L2;MEF2C;ZHX2;JUND;TGIF2;WFS1;BCL11A;VDR;PTCH1;NR2F1;WWP2;NR1D1;KLF4;RUNX3;EFNA1;BMP4;BMP2;DDIT3;FOSB;ZNF217;TRIB3;CALR;EZR;MXD1;HOXD9;RCOR2;MDFI;FGFR2
negative regulation of transcription from RNA polymerase II promoter in response to iron (GO:0034396)	42/481	0.000671843717183164186070032375397431678720749914646148681640625	0.03749813651051968343974607478230609558522701263427734375	0.000578884513775257034638721531649707685573957860469818115234375	0.04870208111502742631682139062831993214786052703857421875	-4949774436792750	3.61605e+16	RARG;SATB1;BHLHE41;NEDD4L;AEBP1;VLDLR;CXXC5;LRP8;NFIL3;TRPS1;DNMT3B;TP63;DACT1;TGIF1;TCF7L2;MEF2C;ZHX2;JUND;TGIF2;WFS1;BCL11A;VDR;PTCH1;NR2F1;WWP2;NR1D1;KLF4;RUNX3;EFNA1;BMP4;BMP2;DDIT3;FOSB;ZNF217;TRIB3;CALR;EZR;MXD1;HOXD9;RCOR2;MDFI;FGFR2
negative regulation of filamentous growth of a population of unicellular organisms in response to starvation by negative regulation of transcription from RNA polymerase II promoter (GO:1902352)	42/481	0.000671843717183164186070032375397431678720749914646148681640625	0.03749813651051968343974607478230609558522701263427734375	0.000578884513775257034638721531649707685573957860469818115234375	0.04870208111502742631682139062831993214786052703857421875	-4945467609152750	3612903848812930	RARG;SATB1;BHLHE41;NEDD4L;AEBP1;VLDLR;CXXC5;LRP8;NFIL3;TRPS1;DNMT3B;TP63;DACT1;TGIF1;TCF7L2;MEF2C;ZHX2;JUND;TGIF2;WFS1;BCL11A;VDR;PTCH1;NR2F1;WWP2;NR1D1;KLF4;RUNX3;EFNA1;BMP4;BMP2;DDIT3;FOSB;ZNF217;TRIB3;CALR;EZR;MXD1;HOXD9;RCOR2;MDFI;FGFR2
negative regulation of pseudohyphal growth by negative regulation of transcription from RNA polymerase II promoter (GO:1900462)	42/481	0.000671843717183164186070032375397431678720749914646148681640625	0.03749813651051968343974607478230609558522701263427734375	0.000578884513775257034638721531649707685573957860469818115234375	0.04870208111502742631682139062831993214786052703857421875	-4938124424510130	3607539296427880	RARG;SATB1;BHLHE41;NEDD4L;AEBP1;VLDLR;CXXC5;LRP8;NFIL3;TRPS1;DNMT3B;TP63;DACT1;TGIF1;TCF7L2;MEF2C;ZHX2;JUND;TGIF2;WFS1;BCL11A;VDR;PTCH1;NR2F1;WWP2;NR1D1;KLF4;RUNX3;EFNA1;BMP4;BMP2;DDIT3;FOSB;ZNF217;TRIB3;CALR;EZR;MXD1;HOXD9;RCOR2;MDFI;FGFR2
regulation of cellular ketone metabolic process by negative regulation of transcription from RNA polymerase II promoter (GO:0072365)	42/481	0.000671843717183164186070032375397431678720749914646148681640625	0.03749813651051968343974607478230609558522701263427734375	0.000578884513775257034638721531649707685573957860469818115234375	0.04870208111502742631682139062831993214786052703857421875	-4937993505041940	3607443653409290	RARG;SATB1;BHLHE41;NEDD4L;AEBP1;VLDLR;CXXC5;LRP8;NFIL3;TRPS1;DNMT3B;TP63;DACT1;TGIF1;TCF7L2;MEF2C;ZHX2;JUND;TGIF2;WFS1;BCL11A;VDR;PTCH1;NR2F1;WWP2;NR1D1;KLF4;RUNX3;EFNA1;BMP4;BMP2;DDIT3;FOSB;ZNF217;TRIB3;CALR;EZR;MXD1;HOXD9;RCOR2;MDFI;FGFR2
negative regulation of transcription from RNA polymerase II promoter by pheromones (GO:0046020)	42/481	0.000671843717183164186070032375397431678720749914646148681640625	0.03749813651051968343974607478230609558522701263427734375	0.000578884513775257034638721531649707685573957860469818115234375	0.04870208111502742631682139062831993214786052703857421875	-4935927279307190	3605934175337730	RARG;SATB1;BHLHE41;NEDD4L;AEBP1;VLDLR;CXXC5;LRP8;NFIL3;TRPS1;DNMT3B;TP63;DACT1;TGIF1;TCF7L2;MEF2C;ZHX2;JUND;TGIF2;WFS1;BCL11A;VDR;PTCH1;NR2F1;WWP2;NR1D1;KLF4;RUNX3;EFNA1;BMP4;BMP2;DDIT3;FOSB;ZNF217;TRIB3;CALR;EZR;MXD1;HOXD9;RCOR2;MDFI;FGFR2
regulation of glycolytic process by negative regulation of transcription from RNA polymerase II promoter (GO:0072362)	42/481	0.000671843717183164186070032375397431678720749914646148681640625	0.03749813651051968343974607478230609558522701263427734375	0.000578884513775257034638721531649707685573957860469818115234375	0.04870208111502742631682139062831993214786052703857421875	-4933977648279240	360450987535211	RARG;SATB1;BHLHE41;NEDD4L;AEBP1;VLDLR;CXXC5;LRP8;NFIL3;TRPS1;DNMT3B;TP63;DACT1;TGIF1;TCF7L2;MEF2C;ZHX2;JUND;TGIF2;WFS1;BCL11A;VDR;PTCH1;NR2F1;WWP2;NR1D1;KLF4;RUNX3;EFNA1;BMP4;BMP2;DDIT3;FOSB;ZNF217;TRIB3;CALR;EZR;MXD1;HOXD9;RCOR2;MDFI;FGFR2
carbon catabolite repression of transcription from RNA polymerase II promoter (GO:0000437)	42/481	0.000671843717183164186070032375397431678720749914646148681640625	0.03749813651051968343974607478230609558522701263427734375	0.000578884513775257034638721531649707685573957860469818115234375	0.04870208111502742631682139062831993214786052703857421875	-4929331385511780	3601115555145840	RARG;SATB1;BHLHE41;NEDD4L;AEBP1;VLDLR;CXXC5;LRP8;NFIL3;TRPS1;DNMT3B;TP63;DACT1;TGIF1;TCF7L2;MEF2C;ZHX2;JUND;TGIF2;WFS1;BCL11A;VDR;PTCH1;NR2F1;WWP2;NR1D1;KLF4;RUNX3;EFNA1;BMP4;BMP2;DDIT3;FOSB;ZNF217;TRIB3;CALR;EZR;MXD1;HOXD9;RCOR2;MDFI;FGFR2
negative regulation of termination of RNA polymerase II transcription, poly(A)-coupled (GO:2000805)	42/481	0.000671843717183164186070032375397431678720749914646148681640625	0.03749813651051968343974607478230609558522701263427734375	0.000578884513775257034638721531649707685573957860469818115234375	0.04870208111502742631682139062831993214786052703857421875	-4922182460918350	3595892919144610	RARG;SATB1;BHLHE41;NEDD4L;AEBP1;VLDLR;CXXC5;LRP8;NFIL3;TRPS1;DNMT3B;TP63;DACT1;TGIF1;TCF7L2;MEF2C;ZHX2;JUND;TGIF2;WFS1;BCL11A;VDR;PTCH1;NR2F1;WWP2;NR1D1;KLF4;RUNX3;EFNA1;BMP4;BMP2;DDIT3;FOSB;ZNF217;TRIB3;CALR;EZR;MXD1;HOXD9;RCOR2;MDFI;FGFR2
negative regulation of ribosomal protein gene transcription from RNA polymerase II promoter (GO:0010688)	42/481	0.000671843717183164186070032375397431678720749914646148681640625	0.03749813651051968343974607478230609558522701263427734375	0.000578884513775257034638721531649707685573957860469818115234375	0.04870208111502742631682139062831993214786052703857421875	-4921025168706490	3595047461077370	RARG;SATB1;BHLHE41;NEDD4L;AEBP1;VLDLR;CXXC5;LRP8;NFIL3;TRPS1;DNMT3B;TP63;DACT1;TGIF1;TCF7L2;MEF2C;ZHX2;JUND;TGIF2;WFS1;BCL11A;VDR;PTCH1;NR2F1;WWP2;NR1D1;KLF4;RUNX3;EFNA1;BMP4;BMP2;DDIT3;FOSB;ZNF217;TRIB3;CALR;EZR;MXD1;HOXD9;RCOR2;MDFI;FGFR2
negative regulation of phosphatidylserine biosynthetic process by negative regulation of transcription from RNA polymerase II promoter (GO:1900526)	42/481	0.000671843717183164186070032375397431678720749914646148681640625	0.03749813651051968343974607478230609558522701263427734375	0.000578884513775257034638721531649707685573957860469818115234375	0.04870208111502742631682139062831993214786052703857421875	-4919733761315390	3.5941e+16	RARG;SATB1;BHLHE41;NEDD4L;AEBP1;VLDLR;CXXC5;LRP8;NFIL3;TRPS1;DNMT3B;TP63;DACT1;TGIF1;TCF7L2;MEF2C;ZHX2;JUND;TGIF2;WFS1;BCL11A;VDR;PTCH1;NR2F1;WWP2;NR1D1;KLF4;RUNX3;EFNA1;BMP4;BMP2;DDIT3;FOSB;ZNF217;TRIB3;CALR;EZR;MXD1;HOXD9;RCOR2;MDFI;FGFR2
negative regulation of snRNA transcription from RNA polymerase II promoter (GO:1905381)	42/481	0.000671843717183164186070032375397431678720749914646148681640625	0.03749813651051968343974607478230609558522701263427734375	0.000578884513775257034638721531649707685573957860469818115234375	0.04870208111502742631682139062831993214786052703857421875	-4917379660665020	3592384240715860	RARG;SATB1;BHLHE41;NEDD4L;AEBP1;VLDLR;CXXC5;LRP8;NFIL3;TRPS1;DNMT3B;TP63;DACT1;TGIF1;TCF7L2;MEF2C;ZHX2;JUND;TGIF2;WFS1;BCL11A;VDR;PTCH1;NR2F1;WWP2;NR1D1;KLF4;RUNX3;EFNA1;BMP4;BMP2;DDIT3;FOSB;ZNF217;TRIB3;CALR;EZR;MXD1;HOXD9;RCOR2;MDFI;FGFR2
negative regulation of transcription from RNA polymerase II promoter in response to copper ion (GO:0061398)	42/481	0.000671843717183164186070032375397431678720749914646148681640625	0.03749813651051968343974607478230609558522701263427734375	0.000578884513775257034638721531649707685573957860469818115234375	0.04870208111502742631682139062831993214786052703857421875	-4916312900211500	3591604920487140	RARG;SATB1;BHLHE41;NEDD4L;AEBP1;VLDLR;CXXC5;LRP8;NFIL3;TRPS1;DNMT3B;TP63;DACT1;TGIF1;TCF7L2;MEF2C;ZHX2;JUND;TGIF2;WFS1;BCL11A;VDR;PTCH1;NR2F1;WWP2;NR1D1;KLF4;RUNX3;EFNA1;BMP4;BMP2;DDIT3;FOSB;ZNF217;TRIB3;CALR;EZR;MXD1;HOXD9;RCOR2;MDFI;FGFR2
negative regulation of transcription from RNA polymerase II promoter involved in meiotic cell cycle (GO:0010674)	42/481	0.000671843717183164186070032375397431678720749914646148681640625	0.03749813651051968343974607478230609558522701263427734375	0.000578884513775257034638721531649707685573957860469818115234375	0.04870208111502742631682139062831993214786052703857421875	-4914583281606340	3590341350242740	RARG;SATB1;BHLHE41;NEDD4L;AEBP1;VLDLR;CXXC5;LRP8;NFIL3;TRPS1;DNMT3B;TP63;DACT1;TGIF1;TCF7L2;MEF2C;ZHX2;JUND;TGIF2;WFS1;BCL11A;VDR;PTCH1;NR2F1;WWP2;NR1D1;KLF4;RUNX3;EFNA1;BMP4;BMP2;DDIT3;FOSB;ZNF217;TRIB3;CALR;EZR;MXD1;HOXD9;RCOR2;MDFI;FGFR2
negative regulation of cellular response to alkaline pH by negative regulation of transcription from RNA polymerase II promoter (GO:1900463)	42/481	0.000671843717183164186070032375397431678720749914646148681640625	0.03749813651051968343974607478230609558522701263427734375	0.000578884513775257034638721531649707685573957860469818115234375	0.04870208111502742631682139062831993214786052703857421875	-4905380201802680	3583618054273310	RARG;SATB1;BHLHE41;NEDD4L;AEBP1;VLDLR;CXXC5;LRP8;NFIL3;TRPS1;DNMT3B;TP63;DACT1;TGIF1;TCF7L2;MEF2C;ZHX2;JUND;TGIF2;WFS1;BCL11A;VDR;PTCH1;NR2F1;WWP2;NR1D1;KLF4;RUNX3;EFNA1;BMP4;BMP2;DDIT3;FOSB;ZNF217;TRIB3;CALR;EZR;MXD1;HOXD9;RCOR2;MDFI;FGFR2
negative regulation of transcription from RNA polymerase II promoter involved in heart development (GO:1901227)	42/481	0.000671843717183164186070032375397431678720749914646148681640625	0.03749813651051968343974607478230609558522701263427734375	0.000578884513775257034638721531649707685573957860469818115234375	0.04870208111502742631682139062831993214786052703857421875	-4.90438e+16	3582890330106340	RARG;SATB1;BHLHE41;NEDD4L;AEBP1;VLDLR;CXXC5;LRP8;NFIL3;TRPS1;DNMT3B;TP63;DACT1;TGIF1;TCF7L2;MEF2C;ZHX2;JUND;TGIF2;WFS1;BCL11A;VDR;PTCH1;NR2F1;WWP2;NR1D1;KLF4;RUNX3;EFNA1;BMP4;BMP2;DDIT3;FOSB;ZNF217;TRIB3;CALR;EZR;MXD1;HOXD9;RCOR2;MDFI;FGFR2
negative regulation of induction of conjugation with cellular fusion by negative regulation of transcription from RNA polymerase II promoter (GO:1902625)	42/481	0.000671843717183164186070032375397431678720749914646148681640625	0.03749813651051968343974607478230609558522701263427734375	0.000578884513775257034638721531649707685573957860469818115234375	0.04870208111502742631682139062831993214786052703857421875	-4903768756815990	3582440815586360	RARG;SATB1;BHLHE41;NEDD4L;AEBP1;VLDLR;CXXC5;LRP8;NFIL3;TRPS1;DNMT3B;TP63;DACT1;TGIF1;TCF7L2;MEF2C;ZHX2;JUND;TGIF2;WFS1;BCL11A;VDR;PTCH1;NR2F1;WWP2;NR1D1;KLF4;RUNX3;EFNA1;BMP4;BMP2;DDIT3;FOSB;ZNF217;TRIB3;CALR;EZR;MXD1;HOXD9;RCOR2;MDFI;FGFR2
negative regulation of phosphatidylcholine biosynthetic process by negative regulation of transcription from RNA polymerase II promoter (GO:1900473)	42/481	0.000671843717183164186070032375397431678720749914646148681640625	0.03749813651051968343974607478230609558522701263427734375	0.000578884513775257034638721531649707685573957860469818115234375	0.04870208111502742631682139062831993214786052703857421875	-4899760990946400	3579512948318840	RARG;SATB1;BHLHE41;NEDD4L;AEBP1;VLDLR;CXXC5;LRP8;NFIL3;TRPS1;DNMT3B;TP63;DACT1;TGIF1;TCF7L2;MEF2C;ZHX2;JUND;TGIF2;WFS1;BCL11A;VDR;PTCH1;NR2F1;WWP2;NR1D1;KLF4;RUNX3;EFNA1;BMP4;BMP2;DDIT3;FOSB;ZNF217;TRIB3;CALR;EZR;MXD1;HOXD9;RCOR2;MDFI;FGFR2
negative regulation of cellular hyperosmotic salinity response by negative regulation of transcription from RNA polymerase II promoter (GO:1900464)	42/481	0.000671843717183164186070032375397431678720749914646148681640625	0.03749813651051968343974607478230609558522701263427734375	0.000578884513775257034638721531649707685573957860469818115234375	0.04870208111502742631682139062831993214786052703857421875	-4.89926e+16	3579149917697580	RARG;SATB1;BHLHE41;NEDD4L;AEBP1;VLDLR;CXXC5;LRP8;NFIL3;TRPS1;DNMT3B;TP63;DACT1;TGIF1;TCF7L2;MEF2C;ZHX2;JUND;TGIF2;WFS1;BCL11A;VDR;PTCH1;NR2F1;WWP2;NR1D1;KLF4;RUNX3;EFNA1;BMP4;BMP2;DDIT3;FOSB;ZNF217;TRIB3;CALR;EZR;MXD1;HOXD9;RCOR2;MDFI;FGFR2
negative regulation of mating type switching by negative regulation of transcription from RNA polymerase II promoter (GO:1900474)	42/481	0.000671843717183164186070032375397431678720749914646148681640625	0.03749813651051968343974607478230609558522701263427734375	0.000578884513775257034638721531649707685573957860469818115234375	0.04870208111502742631682139062831993214786052703857421875	-4.8984e+16	3578521135593570	RARG;SATB1;BHLHE41;NEDD4L;AEBP1;VLDLR;CXXC5;LRP8;NFIL3;TRPS1;DNMT3B;TP63;DACT1;TGIF1;TCF7L2;MEF2C;ZHX2;JUND;TGIF2;WFS1;BCL11A;VDR;PTCH1;NR2F1;WWP2;NR1D1;KLF4;RUNX3;EFNA1;BMP4;BMP2;DDIT3;FOSB;ZNF217;TRIB3;CALR;EZR;MXD1;HOXD9;RCOR2;MDFI;FGFR2
negative regulation of transcription from RNA polymerase II promoter by histone modification (GO:1903758)	42/482	0.00070030224182501235770381686762675599311478435993194580078125	0.03749813651051968343974607478230609558522701263427734375	0.000601685060160122892232437141757372955908067524433135986328125	0.04870208111502742631682139062831993214786052703857421875	-4926084849601300	3578307316563040	RARG;SATB1;BHLHE41;NEDD4L;AEBP1;VLDLR;CXXC5;LRP8;NFIL3;TRPS1;DNMT3B;TP63;DACT1;TGIF1;TCF7L2;MEF2C;ZHX2;JUND;TGIF2;WFS1;BCL11A;VDR;PTCH1;NR2F1;WWP2;NR1D1;KLF4;RUNX3;EFNA1;BMP4;BMP2;DDIT3;FOSB;ZNF217;TRIB3;CALR;EZR;MXD1;HOXD9;RCOR2;MDFI;FGFR2
negative regulation of inositol biosynthetic process by negative regulation of transcription from RNA polymerase II promoter (GO:1900471)	42/482	0.00070030224182501235770381686762675599311478435993194580078125	0.03749813651051968343974607478230609558522701263427734375	0.000601685060160122892232437141757372955908067524433135986328125	0.04870208111502742631682139062831993214786052703857421875	-4920178620748330	357401703278533	RARG;SATB1;BHLHE41;NEDD4L;AEBP1;VLDLR;CXXC5;LRP8;NFIL3;TRPS1;DNMT3B;TP63;DACT1;TGIF1;TCF7L2;MEF2C;ZHX2;JUND;TGIF2;WFS1;BCL11A;VDR;PTCH1;NR2F1;WWP2;NR1D1;KLF4;RUNX3;EFNA1;BMP4;BMP2;DDIT3;FOSB;ZNF217;TRIB3;CALR;EZR;MXD1;HOXD9;RCOR2;MDFI;FGFR2
negative regulation of telomeric RNA transcription from RNA pol II promoter (GO:1901581)	42/482	0.00070030224182501235770381686762675599311478435993194580078125	0.03749813651051968343974607478230609558522701263427734375	0.000601685060160122892232437141757372955908067524433135986328125	0.04870208111502742631682139062831993214786052703857421875	-4919174136946130	3.57329e+16	RARG;SATB1;BHLHE41;NEDD4L;AEBP1;VLDLR;CXXC5;LRP8;NFIL3;TRPS1;DNMT3B;TP63;DACT1;TGIF1;TCF7L2;MEF2C;ZHX2;JUND;TGIF2;WFS1;BCL11A;VDR;PTCH1;NR2F1;WWP2;NR1D1;KLF4;RUNX3;EFNA1;BMP4;BMP2;DDIT3;FOSB;ZNF217;TRIB3;CALR;EZR;MXD1;HOXD9;RCOR2;MDFI;FGFR2
regulation of transport by negative regulation of transcription from RNA polymerase II promoter (GO:1900392)	42/481	0.000671843717183164186070032375397431678720749914646148681640625	0.03749813651051968343974607478230609558522701263427734375	0.000578884513775257034638721531649707685573957860469818115234375	0.04870208111502742631682139062831993214786052703857421875	-4890061123638850	3572426724993160	RARG;SATB1;BHLHE41;NEDD4L;AEBP1;VLDLR;CXXC5;LRP8;NFIL3;TRPS1;DNMT3B;TP63;DACT1;TGIF1;TCF7L2;MEF2C;ZHX2;JUND;TGIF2;WFS1;BCL11A;VDR;PTCH1;NR2F1;WWP2;NR1D1;KLF4;RUNX3;EFNA1;BMP4;BMP2;DDIT3;FOSB;ZNF217;TRIB3;CALR;EZR;MXD1;HOXD9;RCOR2;MDFI;FGFR2
negative regulation of oligopeptide transport by negative regulation of transcription from RNA polymerase II promoter (GO:0035952)	42/481	0.000671843717183164186070032375397431678720749914646148681640625	0.03749813651051968343974607478230609558522701263427734375	0.000578884513775257034638721531649707685573957860469818115234375	0.04870208111502742631682139062831993214786052703857421875	-4887585602907670	3570618237083750	RARG;SATB1;BHLHE41;NEDD4L;AEBP1;VLDLR;CXXC5;LRP8;NFIL3;TRPS1;DNMT3B;TP63;DACT1;TGIF1;TCF7L2;MEF2C;ZHX2;JUND;TGIF2;WFS1;BCL11A;VDR;PTCH1;NR2F1;WWP2;NR1D1;KLF4;RUNX3;EFNA1;BMP4;BMP2;DDIT3;FOSB;ZNF217;TRIB3;CALR;EZR;MXD1;HOXD9;RCOR2;MDFI;FGFR2
negative regulation of transcription from RNA polymerase II promoter during mitotic cell cycle (GO:0007070)	42/482	0.00070030224182501235770381686762675599311478435993194580078125	0.03749813651051968343974607478230609558522701263427734375	0.000601685060160122892232437141757372955908067524433135986328125	0.04870208111502742631682139062831993214786052703857421875	-49091743151194	3566023506780810	RARG;SATB1;BHLHE41;NEDD4L;AEBP1;VLDLR;CXXC5;LRP8;NFIL3;TRPS1;DNMT3B;TP63;DACT1;TGIF1;TCF7L2;MEF2C;ZHX2;JUND;TGIF2;WFS1;BCL11A;VDR;PTCH1;NR2F1;WWP2;NR1D1;KLF4;RUNX3;EFNA1;BMP4;BMP2;DDIT3;FOSB;ZNF217;TRIB3;CALR;EZR;MXD1;HOXD9;RCOR2;MDFI;FGFR2
negative regulation of neuron apoptotic process by negative regulation of transcription from RNA polymerase II promoter (GO:1904089)	45/534	0.00092353734760322408157973139708474263898096978664398193359375	0.0385491329906975377372901903072488494217395782470703125	0.000744834280702194226862766779362345914705656468868255615234375	0.04870208111502742631682139062831993214786052703857421875	-5069287461686790	354206288226487	RARG;SATB1;BHLHE41;NEDD4L;NDNF;AEBP1;VLDLR;CXXC5;LRP8;NFIL3;TRPS1;DNMT3B;TP63;DACT1;TGIF1;TCF7L2;MEF2C;ZHX2;JUND;TGIF2;WFS1;UNC5B;BCL11A;VDR;PTCH1;NR2F1;WWP2;NR1D1;KLF4;RUNX3;EFNA1;BMP4;BMP2;DDIT3;BCL2;FOSB;ZNF217;TRIB3;CALR;EZR;MXD1;HOXD9;RCOR2;MDFI;FGFR2
negative regulation of mitochondrial unfolded protein response by negative regulation of transcription from RNA polymerase II promoter (GO:1904490)	42/483	0.000729824102867582410157643035830687949783168733119964599609375	0.03749813651051968343974607478230609558522701263427734375	0.000625280561239997269805390711638892753398977220058441162109375	0.04870208111502742631682139062831993214786052703857421875	-4899141927529590	3.53851e+16	RARG;SATB1;BHLHE41;NEDD4L;AEBP1;VLDLR;CXXC5;LRP8;NFIL3;TRPS1;DNMT3B;TP63;DACT1;TGIF1;TCF7L2;MEF2C;ZHX2;JUND;TGIF2;WFS1;BCL11A;VDR;PTCH1;NR2F1;WWP2;NR1D1;KLF4;RUNX3;EFNA1;BMP4;BMP2;DDIT3;FOSB;ZNF217;TRIB3;CALR;EZR;MXD1;HOXD9;RCOR2;MDFI;FGFR2
negative regulation of ceramide biosynthetic process by negative regulation of transcription from RNA Polymerase II promoter (GO:0061427)	42/484	0.000760443053594433223014992240251785915461368858814239501953125	0.03749813651051968343974607478230609558522701263427734375	0.000649694697894746798182141755972907048999331891536712646484375	0.04870208111502742631682139062831993214786052703857421875	-4917964110753840	3531889693888500	RARG;SATB1;BHLHE41;NEDD4L;AEBP1;VLDLR;CXXC5;LRP8;NFIL3;TRPS1;DNMT3B;TP63;DACT1;TGIF1;TCF7L2;MEF2C;ZHX2;JUND;TGIF2;WFS1;BCL11A;VDR;PTCH1;NR2F1;WWP2;NR1D1;KLF4;RUNX3;EFNA1;BMP4;BMP2;DDIT3;FOSB;ZNF217;TRIB3;CALR;EZR;MXD1;HOXD9;RCOR2;MDFI;FGFR2
negative regulation of transcription initiation from RNA polymerase II promoter (GO:0060633)	42/484	0.000760443053594433223014992240251785915461368858814239501953125	0.03749813651051968343974607478230609558522701263427734375	0.000649694697894746798182141755972907048999331891536712646484375	0.04870208111502742631682139062831993214786052703857421875	-4914283238076610	3.52925e+16	RARG;SATB1;BHLHE41;NEDD4L;AEBP1;VLDLR;CXXC5;LRP8;NFIL3;TRPS1;DNMT3B;TP63;DACT1;TGIF1;TCF7L2;MEF2C;ZHX2;JUND;TGIF2;WFS1;BCL11A;VDR;PTCH1;NR2F1;WWP2;NR1D1;KLF4;RUNX3;EFNA1;BMP4;BMP2;DDIT3;FOSB;ZNF217;TRIB3;CALR;EZR;MXD1;HOXD9;RCOR2;MDFI;FGFR2
positive regulation of gluconeogenesis by negative regulation of transcription from RNA polymerase II promoter (GO:0035949)	42/484	0.000760443053594433223014992240251785915461368858814239501953125	0.03749813651051968343974607478230609558522701263427734375	0.000649694697894746798182141755972907048999331891536712646484375	0.04870208111502742631682139062831993214786052703857421875	-4903600885520810	3.52157e+16	RARG;SATB1;BHLHE41;NEDD4L;AEBP1;VLDLR;CXXC5;LRP8;NFIL3;TRPS1;DNMT3B;TP63;DACT1;TGIF1;TCF7L2;MEF2C;ZHX2;JUND;TGIF2;WFS1;BCL11A;VDR;PTCH1;NR2F1;WWP2;NR1D1;KLF4;RUNX3;EFNA1;BMP4;BMP2;DDIT3;FOSB;ZNF217;TRIB3;CALR;EZR;MXD1;HOXD9;RCOR2;MDFI;FGFR2
negative regulation of transcription from RNA polymerase II promoter in response to UV-induced DNA damage (GO:0010768)	42/484	0.000760443053594433223014992240251785915461368858814239501953125	0.03749813651051968343974607478230609558522701263427734375	0.000649694697894746798182141755972907048999331891536712646484375	0.04870208111502742631682139062831993214786052703857421875	-4.8746e+16	3500745647606150	RARG;SATB1;BHLHE41;NEDD4L;AEBP1;VLDLR;CXXC5;LRP8;NFIL3;TRPS1;DNMT3B;TP63;DACT1;TGIF1;TCF7L2;MEF2C;ZHX2;JUND;TGIF2;WFS1;BCL11A;VDR;PTCH1;NR2F1;WWP2;NR1D1;KLF4;RUNX3;EFNA1;BMP4;BMP2;DDIT3;FOSB;ZNF217;TRIB3;CALR;EZR;MXD1;HOXD9;RCOR2;MDFI;FGFR2
negative regulation of transcription from RNA polymerase II promoter involved in smooth muscle cell differentiation (GO:2000820)	42/484	0.000760443053594433223014992240251785915461368858814239501953125	0.03749813651051968343974607478230609558522701263427734375	0.000649694697894746798182141755972907048999331891536712646484375	0.04870208111502742631682139062831993214786052703857421875	-4871352982280730	3.49842e+16	RARG;SATB1;BHLHE41;NEDD4L;AEBP1;VLDLR;CXXC5;LRP8;NFIL3;TRPS1;DNMT3B;TP63;DACT1;TGIF1;TCF7L2;MEF2C;ZHX2;JUND;TGIF2;WFS1;BCL11A;VDR;PTCH1;NR2F1;WWP2;NR1D1;KLF4;RUNX3;EFNA1;BMP4;BMP2;DDIT3;FOSB;ZNF217;TRIB3;CALR;EZR;MXD1;HOXD9;RCOR2;MDFI;FGFR2
negative regulation of transcription from RNA polymerase II promoter in response to stress (GO:0097201)	42/485	0.000792193691627260409594823986623168821097351610660552978515625	0.03749813651051968343974607478230609558522701263427734375	0.00067495171348337028131847414869071144494228065013885498046875	0.04870208111502742631682139062831993214786052703857421875	-4889475904039	3491430325516290	RARG;SATB1;BHLHE41;NEDD4L;AEBP1;VLDLR;CXXC5;LRP8;NFIL3;TRPS1;DNMT3B;TP63;DACT1;TGIF1;TCF7L2;MEF2C;ZHX2;JUND;TGIF2;WFS1;BCL11A;VDR;PTCH1;NR2F1;WWP2;NR1D1;KLF4;RUNX3;EFNA1;BMP4;BMP2;DDIT3;FOSB;ZNF217;TRIB3;CALR;EZR;MXD1;HOXD9;RCOR2;MDFI;FGFR2
negative regulation of hemocyte proliferation (GO:0035207)	29/283	0.00036777874728718940554317295976716195582412183284759521484375	0.03749813651051968343974607478230609558522701263427734375	0.00041924918390071909922445225760156972683034837245941162109375	0.04870208111502742631682139062831993214786052703857421875	-4396720986283980	3476939719988130	RARG;TES;BTG1;ATP8A2;ETS1;SCIN;FRZB;NCK2;SOX9;HIST1H2AC;ZBTB7C;CDKN2B;TGFB1;VDR;NOS3;CDC6;SSTR2;KLF4;EREG;RNF41;BMP4;BMP2;RGCC;DLC1;IRF1;NOX4;RAPGEF2;CTNNB1;ROR2
negative regulation of trophectodermal cell proliferation (GO:1904074)	29/284	0.00038989186632040610282212700354875778430141508579254150390625	0.03749813651051968343974607478230609558522701263427734375	0.00044187556719585993451893113359574272180907428264617919921875	0.04870208111502742631682139062831993214786052703857421875	-4407541017436940	3459761522235950	RARG;TES;BTG1;ATP8A2;ETS1;SCIN;FRZB;NCK2;HIST1H2AC;ZBTB7C;CDKN2B;TGFB1;VDR;NOS3;CDC6;SSTR2;KLF4;EREG;RNF41;BMP4;BMP2;RGCC;DLC1;IRF1;NOX4;RAPGEF2;CTNNB1;ROR2;FGFR3
positive regulation of DNA-templated transcription, termination (GO:0060566)	41/472	0.00085671272239208097476481640342171886004507541656494140625	0.03749813651051968343974607478230609558522701263427734375	0.0007373002827479667280197173084843598189763724803924560546875	0.04870208111502742631682139062831993214786052703857421875	-4888753507295230	3452637143331850	CDKN1C;LEF1;GLI1;ETS1;NPAS2;NPAS3;ARNTL;WNT11;SPP1;SOX8;SOX9;TP63;MAP3K5;WNT4;NANOS1;EGR1;MEF2C;EGR2;TGFB1;BNIP3;NR1D1;FOS;KLF4;RUNX3;KLF2;RUNX2;SUPT3H;MLLT11;BMP4;KLF6;BMP2;BAMBI;CAMK4;IRF1;DDIT3;CTNNB1;ZNF711;TCF4;PLCB1;ATF4;FOXA2
negative regulation of transcription elongation from RNA polymerase II promoter (GO:0034244)	42/487	0.000859232722974563600804032148516853339970111846923828125	0.03749813651051968343974607478230609558522701263427734375	0.000728094220223697552972497160084230927168391644954681396484375	0.04870208111502742631682139062831993214786052703857421875	-4861013039669020	3431617936665750	RARG;SATB1;BHLHE41;NEDD4L;AEBP1;VLDLR;CXXC5;LRP8;NFIL3;TRPS1;DNMT3B;TP63;DACT1;TGIF1;TCF7L2;MEF2C;ZHX2;JUND;TGIF2;WFS1;BCL11A;VDR;PTCH1;NR2F1;WWP2;NR1D1;KLF4;RUNX3;EFNA1;BMP4;BMP2;DDIT3;FOSB;ZNF217;TRIB3;CALR;EZR;MXD1;HOXD9;RCOR2;MDFI;FGFR2
ERAD pathway (GO:0036503)	16/80	0.0000027851252625646857083267782240199039733852259814739227294921875	0.001046278723636800099539012620653011254034936428070068359375	0.000010359287861755637222423674648208447024444467388093471527099609375	0.0038916391400662009476818514741580656846053898334503173828125	-2673795714197950	3420110308706320	PPP1R15A;WFS1;SEL1L;FAM129A;SYVN1;ATP2A2;NR1D1;RNF41;PDIA4;HERPUD1;ERN1;DDIT3;HYOU1;TRIB3;MAP3K5;ATF4
positive regulation of transcription by transcription factor localization (GO:0061586)	42/490	0.00096919390935174877001190285596976536908186972141265869140625	0.0399615196038812514611748838433413766324520111083984375	0.000814768977248722485462462117311588372103869915008544921875	0.04870208111502742631682139062831993214786052703857421875	-4888551323519010	3392188178983170	CDKN1C;LEF1;GLI1;ETS1;NPAS2;NPAS3;ARNTL;AMOT;WNT11;SPP1;SOX8;SOX9;TP63;MAP3K5;WNT4;NANOS1;EGR1;MEF2C;EGR2;TGFB1;NR1D1;FOS;KLF4;RUNX3;KLF2;RUNX2;SUPT3H;MLLT11;BMP4;KLF6;BMP2;BAMBI;CAMK4;IRF1;DDIT3;RRAGD;CTNNB1;ZNF711;TCF4;PLCB1;ATF4;FOXA2
negative regulation of growth plate cartilage chondrocyte proliferation (GO:0061914)	29/287	0.000463442898805595704554705083211274541099555790424346923828125	0.03749813651051968343974607478230609558522701263427734375	0.0005163549779329504492431102136151821468956768512725830078125	0.04870208111502742631682139062831993214786052703857421875	-4390431602273290	3.37046e+16	RARG;TES;BTG1;ATP8A2;ETS1;WNT11;SCIN;FRZB;NCK2;HIST1H2AC;ZBTB7C;CDKN2B;TGFB1;VDR;NOS3;CDC6;SSTR2;KLF4;EREG;RNF41;BMP4;BMP2;RGCC;DLC1;IRF1;NOX4;RAPGEF2;CTNNB1;ROR2
positive regulation of transcription from RNA polymerase II promoter involved in neuron differentiation (GO:1904081)	58/770	0.0026880872059484883264401933189446936012245714664459228515625	0.055081350565526300544494375799331464804708957672119140625	0.00173910083719602099293355390585702480166219174861907958984375	0.0639661246201782274223290869485936127603054046630859375	-560972949665349	3320357048429580	RARG;PTPRN;GLI1;ETS1;CREB3L4;NCK2;TNFSF11;SOX8;SOX9;TP63;IER2;NANOS1;MEF2C;FOS;ETV5;RUNX2;PLSCR1;TOX2;TFR2;IRF1;DDIT3;HOXB3;ARHGEF2;MAML3;ZFPM2;ATF4;AKNA;WBP2;LEF1;CEBPG;NPAS2;ARNTL;WNT11;WNT4;EGR1;WNT10B;TCF7L2;EGR2;CDKN2B;JUND;TGFB1;FZD5;VDR;WNT7B;KLF4;KLF2;PTPRD;BMP4;BMP2;KLF6;RGCC;KLF5;CTNNB1;TCF4;SP7;FGFR2;FOXA2;CDK5R1
negative regulation of osteoblast proliferation (GO:0033689)	29/290	0.0005489643942587821810741299799474290921352803707122802734375	0.03749813651051968343974607478230609558522701263427734375	0.00060167798977544943196671400897912462824024260044097900390625	0.04870208111502742631682139062831993214786052703857421875	-440879736908628	330989447322785	RARG;TES;BTG1;ATP8A2;ETS1;SCIN;FRZB;NCK2;HIST1H2AC;ZBTB7C;CDKN2B;TGFB1;VDR;NOS3;CDC6;SSTR2;KLF4;EREG;RNF41;BMP4;BMP2;RGCC;DLC1;IRF1;NOX4;RAPGEF2;CTNNB1;ROR2;FGFR2
neuron intrinsic apoptotic signaling pathway in response to endoplasmic reticulum stress (GO:0036483)	1936-10-01	0.0000097710261288435737068135134020252507980330847203731536865234375	0.0033035839341620126287379921592446407885290682315826416015625	0.0000461766314379275050693539339530246934373280964791774749755859375	0.01413177819754735282942181839871409465558826923370361328125	-2778621547891670	3205442566519840	PPP1R15A;DDIT3;BNIP3;BCL2;ITPR1;TRIB3;CHAC1;GAPDH;ATF4;MAP3K5
intrinsic apoptotic signaling pathway in response to endoplasmic reticulum stress (GO:0070059)	16/92	0.00001817898383333309066957859945201647633439279161393642425537109375	0.005344621246999929110865767967197825782932341098785400390625	0.00004693353460338337804387542906425778710399754345417022705078125	0.01413177819754735282942181839871409465558826923370361328125	-2876379040758370	3139638011777580	PPP1R15A;WFS1;FAM129A;ITPR1;ATP2A2;PDIA4;HERPUD1;ERN1;MLLT11;DDIT3;BCL2;HYOU1;TRIB3;CHAC1;MAP3K5;ATF4
positive regulation of antisense RNA transcription (GO:0060196)	40/469	0.0013878018023739725241016973455998595454730093479156494140625	0.044396042257819019749565114807410282082855701446533203125	0.0011740694216228800793311304317967369570396840572357177734375	0.053642279925769698056825518506229855120182037353515625	-468094631816885	3.08008e+16	CDKN1C;LEF1;GLI1;ETS1;NPAS2;NPAS3;ARNTL;WNT11;SPP1;SOX8;SOX9;TP63;MAP3K5;WNT4;NANOS1;EGR1;MEF2C;EGR2;TGFB1;NR1D1;FOS;KLF4;RUNX3;KLF2;RUNX2;SUPT3H;MLLT11;BMP4;KLF6;BMP2;BAMBI;CAMK4;IRF1;DDIT3;CTNNB1;ZNF711;TCF4;PLCB1;ATF4;FOXA2
nitrogen catabolite activation of transcription (GO:0090294)	40/469	0.0013878018023739725241016973455998595454730093479156494140625	0.044396042257819019749565114807410282082855701446533203125	0.0011740694216228800793311304317967369570396840572357177734375	0.053642279925769698056825518506229855120182037353515625	-4677714372149830	3.07795e+16	CDKN1C;LEF1;GLI1;ETS1;NPAS2;NPAS3;ARNTL;WNT11;SPP1;SOX8;SOX9;TP63;MAP3K5;WNT4;NANOS1;EGR1;MEF2C;EGR2;TGFB1;NR1D1;FOS;KLF4;RUNX3;KLF2;RUNX2;SUPT3H;MLLT11;BMP4;KLF6;BMP2;BAMBI;CAMK4;IRF1;DDIT3;CTNNB1;ZNF711;TCF4;PLCB1;ATF4;FOXA2
positive regulation of transcription during mitotic cell cycle (GO:0045897)	40/469	0.0013878018023739725241016973455998595454730093479156494140625	0.044396042257819019749565114807410282082855701446533203125	0.0011740694216228800793311304317967369570396840572357177734375	0.053642279925769698056825518506229855120182037353515625	-4676944553241350	3077445520898230	CDKN1C;LEF1;GLI1;ETS1;NPAS2;NPAS3;ARNTL;WNT11;SPP1;SOX8;SOX9;TP63;MAP3K5;WNT4;NANOS1;EGR1;MEF2C;EGR2;TGFB1;NR1D1;FOS;KLF4;RUNX3;KLF2;RUNX2;SUPT3H;MLLT11;BMP4;KLF6;BMP2;BAMBI;CAMK4;IRF1;DDIT3;CTNNB1;ZNF711;TCF4;PLCB1;ATF4;FOXA2
positive regulation of transcription from RNA polymerase V promoter (GO:1904281)	40/469	0.0013878018023739725241016973455998595454730093479156494140625	0.044396042257819019749565114807410282082855701446533203125	0.0011740694216228800793311304317967369570396840572357177734375	0.053642279925769698056825518506229855120182037353515625	-4672537617363590	3074545742009780	CDKN1C;LEF1;GLI1;ETS1;NPAS2;NPAS3;ARNTL;WNT11;SPP1;SOX8;SOX9;TP63;MAP3K5;WNT4;NANOS1;EGR1;MEF2C;EGR2;TGFB1;NR1D1;FOS;KLF4;RUNX3;KLF2;RUNX2;SUPT3H;MLLT11;BMP4;KLF6;BMP2;BAMBI;CAMK4;IRF1;DDIT3;CTNNB1;ZNF711;TCF4;PLCB1;ATF4;FOXA2
positive regulation of transcription from a mobile element promoter (GO:0061435)	40/469	0.0013878018023739725241016973455998595454730093479156494140625	0.044396042257819019749565114807410282082855701446533203125	0.0011740694216228800793311304317967369570396840572357177734375	0.053642279925769698056825518506229855120182037353515625	-4667984965793780	3.07155e+16	CDKN1C;LEF1;GLI1;ETS1;NPAS2;NPAS3;ARNTL;WNT11;SPP1;SOX8;SOX9;TP63;MAP3K5;WNT4;NANOS1;EGR1;MEF2C;EGR2;TGFB1;NR1D1;FOS;KLF4;RUNX3;KLF2;RUNX2;SUPT3H;MLLT11;BMP4;KLF6;BMP2;BAMBI;CAMK4;IRF1;DDIT3;CTNNB1;ZNF711;TCF4;PLCB1;ATF4;FOXA2
positive regulation of transcription by pheromones (GO:0009371)	40/469	0.0013878018023739725241016973455998595454730093479156494140625	0.044396042257819019749565114807410282082855701446533203125	0.0011740694216228800793311304317967369570396840572357177734375	0.053642279925769698056825518506229855120182037353515625	-4665171825317910	3069699025637420	CDKN1C;LEF1;GLI1;ETS1;NPAS2;NPAS3;ARNTL;WNT11;SPP1;SOX8;SOX9;TP63;MAP3K5;WNT4;NANOS1;EGR1;MEF2C;EGR2;TGFB1;NR1D1;FOS;KLF4;RUNX3;KLF2;RUNX2;SUPT3H;MLLT11;BMP4;KLF6;BMP2;BAMBI;CAMK4;IRF1;DDIT3;CTNNB1;ZNF711;TCF4;PLCB1;ATF4;FOXA2
positive regulation of transcription from mitochondrial promoter (GO:1903109)	40/469	0.0013878018023739725241016973455998595454730093479156494140625	0.044396042257819019749565114807410282082855701446533203125	0.0011740694216228800793311304317967369570396840572357177734375	0.053642279925769698056825518506229855120182037353515625	-4662121321188050	3.06769e+16	CDKN1C;LEF1;GLI1;ETS1;NPAS2;NPAS3;ARNTL;WNT11;SPP1;SOX8;SOX9;TP63;MAP3K5;WNT4;NANOS1;EGR1;MEF2C;EGR2;TGFB1;NR1D1;FOS;KLF4;RUNX3;KLF2;RUNX2;SUPT3H;MLLT11;BMP4;KLF6;BMP2;BAMBI;CAMK4;IRF1;DDIT3;CTNNB1;ZNF711;TCF4;PLCB1;ATF4;FOXA2
positive regulation of mating-type specific transcription, DNA-templated (GO:0045895)	40/469	0.0013878018023739725241016973455998595454730093479156494140625	0.044396042257819019749565114807410282082855701446533203125	0.0011740694216228800793311304317967369570396840572357177734375	0.053642279925769698056825518506229855120182037353515625	-4660726891361150	3066774243882960	CDKN1C;LEF1;GLI1;ETS1;NPAS2;NPAS3;ARNTL;WNT11;SPP1;SOX8;SOX9;TP63;MAP3K5;WNT4;NANOS1;EGR1;MEF2C;EGR2;TGFB1;NR1D1;FOS;KLF4;RUNX3;KLF2;RUNX2;SUPT3H;MLLT11;BMP4;KLF6;BMP2;BAMBI;CAMK4;IRF1;DDIT3;CTNNB1;ZNF711;TCF4;PLCB1;ATF4;FOXA2
positive regulation of chromatin-mediated maintenance of transcription (GO:1904501)	40/469	0.0013878018023739725241016973455998595454730093479156494140625	0.044396042257819019749565114807410282082855701446533203125	0.0011740694216228800793311304317967369570396840572357177734375	0.053642279925769698056825518506229855120182037353515625	-4656121892438120	3.06374e+16	CDKN1C;LEF1;GLI1;ETS1;NPAS2;NPAS3;ARNTL;WNT11;SPP1;SOX8;SOX9;TP63;MAP3K5;WNT4;NANOS1;EGR1;MEF2C;EGR2;TGFB1;NR1D1;FOS;KLF4;RUNX3;KLF2;RUNX2;SUPT3H;MLLT11;BMP4;KLF6;BMP2;BAMBI;CAMK4;IRF1;DDIT3;CTNNB1;ZNF711;TCF4;PLCB1;ATF4;FOXA2
positive regulation of transcription involved in G1/S transition of mitotic cell cycle (GO:0071931)	41/487	0.001553415188039843075618051670971908606588840484619140625	0.0458252091188924293163609036128036677837371826171875	0.00128593741895011224977973807170883446815423667430877685546875	0.05661201519094750944649518942242139019072055816650390625	-4700776472807190	3.04013e+16	CDKN1C;LEF1;GLI1;ETS1;NPAS2;NPAS3;ARNTL;WNT11;SPP1;SOX8;SOX9;TP63;MAP3K5;WNT4;NANOS1;EGR1;MEF2C;EGR2;TGFB1;NR1D1;CDC6;FOS;KLF4;RUNX3;KLF2;RUNX2;SUPT3H;MLLT11;BMP4;KLF6;BMP2;BAMBI;CAMK4;IRF1;DDIT3;CTNNB1;ZNF711;TCF4;PLCB1;ATF4;FOXA2
negative regulation of sebum secreting cell proliferation (GO:1904003)	28/282	0.000757913927841800494182578074031653159181587398052215576171875	0.03749813651051968343974607478230609558522701263427734375	0.000821064366624242396829058687757196821621619164943695068359375	0.04870208111502742631682139062831993214786052703857421875	-4215402732324160	3028741878663870	RARG;TES;BTG1;ATP8A2;ETS1;SCIN;FRZB;NCK2;HIST1H2AC;ZBTB7C;CDKN2B;TGFB1;VDR;NOS3;CDC6;SSTR2;KLF4;EREG;RNF41;BMP4;BMP2;RGCC;DLC1;IRF1;NOX4;RAPGEF2;CTNNB1;ROR2
negative regulation of germ cell proliferation (GO:1905937)	28/282	0.000757913927841800494182578074031653159181587398052215576171875	0.03749813651051968343974607478230609558522701263427734375	0.000821064366624242396829058687757196821621619164943695068359375	0.04870208111502742631682139062831993214786052703857421875	-4213215842647780	3027170611392990	RARG;TES;BTG1;ATP8A2;ETS1;SCIN;FRZB;NCK2;HIST1H2AC;ZBTB7C;CDKN2B;TGFB1;VDR;NOS3;CDC6;SSTR2;KLF4;EREG;RNF41;BMP4;BMP2;RGCC;DLC1;IRF1;NOX4;RAPGEF2;CTNNB1;ROR2
negative regulation of mammary stem cell proliferation (GO:2000102)	28/282	0.000757913927841800494182578074031653159181587398052215576171875	0.03749813651051968343974607478230609558522701263427734375	0.000821064366624242396829058687757196821621619164943695068359375	0.04870208111502742631682139062831993214786052703857421875	-420989989095539	3.02479e+16	RARG;TES;BTG1;ATP8A2;ETS1;SCIN;FRZB;NCK2;HIST1H2AC;ZBTB7C;CDKN2B;TGFB1;VDR;NOS3;CDC6;SSTR2;KLF4;EREG;RNF41;BMP4;BMP2;RGCC;DLC1;IRF1;NOX4;RAPGEF2;CTNNB1;ROR2
negative regulation of cell proliferation in bone marrow (GO:1903769)	28/282	0.000757913927841800494182578074031653159181587398052215576171875	0.03749813651051968343974607478230609558522701263427734375	0.000821064366624242396829058687757196821621619164943695068359375	0.04870208111502742631682139062831993214786052703857421875	-4206656718371750	3.02246e+16	RARG;TES;BTG1;ATP8A2;ETS1;SCIN;FRZB;NCK2;HIST1H2AC;ZBTB7C;CDKN2B;TGFB1;VDR;NOS3;CDC6;SSTR2;KLF4;EREG;RNF41;BMP4;BMP2;RGCC;DLC1;IRF1;NOX4;RAPGEF2;CTNNB1;ROR2
negative regulation of cell proliferation involved in compound eye morphogenesis (GO:2000496)	28/282	0.000757913927841800494182578074031653159181587398052215576171875	0.03749813651051968343974607478230609558522701263427734375	0.000821064366624242396829058687757196821621619164943695068359375	0.04870208111502742631682139062831993214786052703857421875	-4205208472997750	3.02142e+16	RARG;TES;BTG1;ATP8A2;ETS1;SCIN;FRZB;NCK2;HIST1H2AC;ZBTB7C;CDKN2B;TGFB1;VDR;NOS3;CDC6;SSTR2;KLF4;EREG;RNF41;BMP4;BMP2;RGCC;DLC1;IRF1;NOX4;RAPGEF2;CTNNB1;ROR2
negative regulation of cell proliferation involved in heart morphogenesis (GO:2000137)	28/282	0.000757913927841800494182578074031653159181587398052215576171875	0.03749813651051968343974607478230609558522701263427734375	0.000821064366624242396829058687757196821621619164943695068359375	0.04870208111502742631682139062831993214786052703857421875	-4204045520211980	3020581789074980	RARG;TES;BTG1;ATP8A2;ETS1;SCIN;FRZB;NCK2;HIST1H2AC;ZBTB7C;CDKN2B;TGFB1;VDR;NOS3;CDC6;SSTR2;KLF4;EREG;RNF41;BMP4;BMP2;RGCC;DLC1;IRF1;NOX4;RAPGEF2;CTNNB1;ROR2
carbon catabolite activation of transcription (GO:0045991)	40/470	0.00144352712982368978043845597625249865814112126827239990234375	0.044396042257819019749565114807410282082855701446533203125	0.00121809719829252325988544480850350737455300986766815185546875	0.054911821699026953924605010115556069649755954742431640625	-4617735145864210	3020306217837600	CDKN1C;LEF1;GLI1;ETS1;NPAS2;NPAS3;ARNTL;WNT11;SPP1;SOX8;SOX9;TP63;MAP3K5;WNT4;NANOS1;EGR1;MEF2C;EGR2;TGFB1;NR1D1;FOS;KLF4;RUNX3;KLF2;RUNX2;SUPT3H;MLLT11;BMP4;KLF6;BMP2;BAMBI;CAMK4;IRF1;DDIT3;CTNNB1;ZNF711;TCF4;PLCB1;ATF4;FOXA2
negative regulation of hair follicle cell proliferation (GO:0071337)	28/282	0.000757913927841800494182578074031653159181587398052215576171875	0.03749813651051968343974607478230609558522701263427734375	0.000821064366624242396829058687757196821621619164943695068359375	0.04870208111502742631682139062831993214786052703857421875	-4200282529899940	3.01788e+16	RARG;TES;BTG1;ATP8A2;ETS1;SCIN;FRZB;NCK2;HIST1H2AC;ZBTB7C;CDKN2B;TGFB1;VDR;NOS3;CDC6;SSTR2;KLF4;EREG;RNF41;BMP4;BMP2;RGCC;DLC1;IRF1;NOX4;RAPGEF2;CTNNB1;ROR2
negative regulation of skeletal muscle cell proliferation (GO:0014859)	28/282	0.000757913927841800494182578074031653159181587398052215576171875	0.03749813651051968343974607478230609558522701263427734375	0.000821064366624242396829058687757196821621619164943695068359375	0.04870208111502742631682139062831993214786052703857421875	-4196999796302660	3015519478205840	RARG;TES;BTG1;ATP8A2;ETS1;SCIN;FRZB;NCK2;HIST1H2AC;ZBTB7C;CDKN2B;TGFB1;VDR;NOS3;CDC6;SSTR2;KLF4;EREG;RNF41;BMP4;BMP2;RGCC;DLC1;IRF1;NOX4;RAPGEF2;CTNNB1;ROR2
negative regulation of synoviocyte proliferation (GO:1901646)	28/282	0.000757913927841800494182578074031653159181587398052215576171875	0.03749813651051968343974607478230609558522701263427734375	0.000821064366624242396829058687757196821621619164943695068359375	0.04870208111502742631682139062831993214786052703857421875	-4.19681e+16	3.01538e+16	RARG;TES;BTG1;ATP8A2;ETS1;SCIN;FRZB;NCK2;HIST1H2AC;ZBTB7C;CDKN2B;TGFB1;VDR;NOS3;CDC6;SSTR2;KLF4;EREG;RNF41;BMP4;BMP2;RGCC;DLC1;IRF1;NOX4;RAPGEF2;CTNNB1;ROR2
negative regulation of cell proliferation involved in kidney development (GO:1901723)	28/283	0.000800752300630057476001077976235364985768683254718780517578125	0.03749813651051968343974607478230609558522701263427734375	0.0008629567070532729276821637398597886203788220882415771484375	0.05030442459563992663174047947904909960925579071044921875	-4212052840327540	3003176362093740	RARG;TES;BTG1;ATP8A2;ETS1;SCIN;FRZB;NCK2;HIST1H2AC;ZBTB7C;CDKN2B;TGFB1;VDR;NOS3;CDC6;SSTR2;KLF4;EREG;RNF41;BMP4;BMP2;RGCC;DLC1;IRF1;NOX4;RAPGEF2;CTNNB1;ROR2
negative regulation of leukocyte proliferation (GO:0070664)	28/283	0.000800752300630057476001077976235364985768683254718780517578125	0.03749813651051968343974607478230609558522701263427734375	0.0008629567070532729276821637398597886203788220882415771484375	0.05030442459563992663174047947904909960925579071044921875	-4199563133179490	29942712522344	RARG;TES;BTG1;ATP8A2;ETS1;SCIN;FRZB;NCK2;HIST1H2AC;ZBTB7C;CDKN2B;TGFB1;VDR;NOS3;CDC6;SSTR2;KLF4;EREG;RNF41;BMP4;BMP2;RGCC;DLC1;IRF1;NOX4;RAPGEF2;CTNNB1;ROR2
negative regulation of glial cell proliferation (GO:0060253)	28/284	0.000845690160610581003093610963361470567178912460803985595703125	0.03749813651051968343974607478230609558522701263427734375	0.000906702519188023092940043046183973274310119450092315673828125	0.050708063812277333337608098418058943934738636016845703125	-4191605384297560	2.96571e+16	RARG;TES;BTG1;ATP8A2;ETS1;SCIN;FRZB;NCK2;HIST1H2AC;ZBTB7C;CDKN2B;TGFB1;VDR;NOS3;CDC6;SSTR2;KLF4;EREG;RNF41;BMP4;BMP2;RGCC;DLC1;IRF1;NOX4;RAPGEF2;CTNNB1;ROR2
positive regulation of transcription from RNA polymerase II promoter in response to endoplasmic reticulum stress (GO:1990440)	14/72	0.00001623650334318512693959103698748691613218397833406925201416015625	0.005228154076505610488301289962009832379408180713653564453125	0.00004806727278077331023432849921306342366733588278293609619140625	0.01413177819754735282942181839871409465558826923370361328125	-2.67147e+16	2.94617e+16	PPP1R15A;HSPA5;WFS1;FAM129A;ATP2A2;KLF2;PDIA4;HERPUD1;ERN1;DDIT3;HYOU1;TRIB3;MAP3K5;ATF4
negative regulation of mesenchymal cell proliferation (GO:0072201)	28/284	0.000845690160610581003093610963361470567178912460803985595703125	0.03749813651051968343974607478230609558522701263427734375	0.000906702519188023092940043046183973274310119450092315673828125	0.050708063812277333337608098418058943934738636016845703125	-4162760931683200	2945302180305830	RARG;TES;BTG1;ATP8A2;ETS1;SCIN;FRZB;NCK2;HIST1H2AC;ZBTB7C;CDKN2B;TGFB1;VDR;NOS3;CDC6;SSTR2;KLF4;EREG;RNF41;BMP4;BMP2;RGCC;DLC1;IRF1;NOX4;RAPGEF2;CTNNB1;ROR2
positive regulation of DNA-templated transcription, initiation (GO:2000144)	41/493	0.0019477783279075260546020498253483310691080987453460693359375	0.050260021791843405292166124809227767400443553924560546875	0.0015903201779838109508613541720478679053485393524169921875	0.0639661246201782274223290869485936127603054046630859375	-4707253226074170	2937827747397890	CDKN1C;LEF1;GLI1;ETS1;NPAS2;NPAS3;ARNTL;WNT11;SPP1;SOX8;SOX9;TP63;MAP3K5;WNT4;NANOS1;EGR1;MEF2C;EGR2;TGFB1;NR1D1;FOS;KLF4;RUNX3;KLF2;RUNX2;SUPT3H;MLLT11;BMP4;KLF6;BMP2;BAMBI;CAMK4;IRF1;DDIT3;CTNNB1;ZNF711;TCF4;PLCB1;AJUBA;ATF4;FOXA2
chondrocyte differentiation (GO:0002062)	1941-11-01	0.000005093287545742413403794708603999907836623606272041797637939453125	0.00181267423075316832202508177118716048425994813442230224609375	0.0000254243825449589660645487165790967765133245848119258880615234375	0.00904840393521118453723506291908051935024559497833251953125	-239704874143383	2.92142e+16	BMP4;WNT10B;MEF2C;BMP2;TGFB1;COL2A1;COL11A2;SOX9;RUNX3;FGFR3;RUNX2
negative regulation of myoblast proliferation (GO:2000818)	28/285	0.000892812774059992416385289626390431294566951692104339599609375	0.03749813651051968343974607478230609558522701263427734375	0.000952369728506243938721820274651008730870671570301055908203125	0.050708063812277333337608098418058943934738636016845703125	-4153288405305350	2916079301626570	RARG;TES;BTG1;ATP8A2;ETS1;SCIN;FRZB;NCK2;HIST1H2AC;ZBTB7C;CDKN2B;TGFB1;VDR;NOS3;CDC6;SSTR2;KLF4;EREG;RNF41;BMP4;BMP2;RGCC;DLC1;IRF1;NOX4;RAPGEF2;CTNNB1;ROR2
positive regulation of MAPK cascade (GO:0043410)	23/194	0.00018254277129947917512019228691855232682428322732448577880859375	0.028705912082025074327784608385627507232129573822021484375	0.000258114110879002094968426295196195496828295290470123291015625	0.04870208111502742631682139062831993214786052703857421875	-3377852947094350	2907833508514390	TGFB1;GDF15;INSR;PELI2;LPAR1;BMP8A;FAM129A;PDGFA;BMP8B;RNF41;INHBE;BMP4;GDF9;BMP3;BMP2;CCND2;TNFSF11;SOX9;WDFY2;TNIK;FGFR3;FGFR2;FGFR1
negative regulation of chorionic trophoblast cell proliferation (GO:1901383)	28/285	0.000892812774059992416385289626390431294566951692104339599609375	0.03749813651051968343974607478230609558522701263427734375	0.000952369728506243938721820274651008730870671570301055908203125	0.050708063812277333337608098418058943934738636016845703125	-4136778882671350	2904487745121310	RARG;TES;BTG1;ATP8A2;ETS1;SCIN;FRZB;NCK2;HIST1H2AC;ZBTB7C;CDKN2B;TGFB1;VDR;NOS3;CDC6;SSTR2;KLF4;EREG;RNF41;BMP4;BMP2;RGCC;DLC1;IRF1;NOX4;RAPGEF2;CTNNB1;ROR2
negative regulation of chondrocyte proliferation (GO:1902731)	28/285	0.000892812774059992416385289626390431294566951692104339599609375	0.03749813651051968343974607478230609558522701263427734375	0.000952369728506243938721820274651008730870671570301055908203125	0.050708063812277333337608098418058943934738636016845703125	-412170741333656	2.89391e+16	RARG;TES;BTG1;ATP8A2;ETS1;SCIN;FRZB;NCK2;HIST1H2AC;ZBTB7C;CDKN2B;TGFB1;VDR;NOS3;CDC6;SSTR2;KLF4;EREG;RNF41;BMP4;BMP2;RGCC;DLC1;IRF1;NOX4;RAPGEF2;CTNNB1;ROR2
negative regulation of fat cell proliferation (GO:0070345)	28/287	0.00099396640530758262506438871497493892093189060688018798828125	0.040489161642710082278373562303386279381811618804931640625	0.0010497494190610345658754010145230495254509150981903076171875	0.053642279925769698056825518506229855120182037353515625	-4163938980977900	2.87887e+16	RARG;TES;BTG1;ATP8A2;ETS1;SCIN;FRZB;NCK2;HIST1H2AC;ZBTB7C;CDKN2B;TGFB1;VDR;NOS3;CDC6;SSTR2;KLF4;EREG;RNF41;BMP4;BMP2;RGCC;DLC1;IRF1;NOX4;RAPGEF2;CTNNB1;ROR2
negative regulation of cardiac muscle cell proliferation (GO:0060044)	28/287	0.00099396640530758262506438871497493892093189060688018798828125	0.040489161642710082278373562303386279381811618804931640625	0.0010497494190610345658754010145230495254509150981903076171875	0.053642279925769698056825518506229855120182037353515625	-4143309947150310	2.8646e+16	RARG;TES;BTG1;ATP8A2;ETS1;SCIN;FRZB;NCK2;HIST1H2AC;ZBTB7C;CDKN2B;TGFB1;VDR;NOS3;CDC6;SSTR2;KLF4;EREG;RNF41;BMP4;BMP2;RGCC;DLC1;IRF1;NOX4;RAPGEF2;CTNNB1;ROR2
negative regulation of stem cell proliferation (GO:2000647)	28/288	0.00104818116327145822823385667987849956261925399303436279296875	0.0407784519683853929894468137717922218143939971923828125	0.00110160721199487163408925471941302021150477230548858642578125	0.053642279925769698056825518506229855120182037353515625	-4161636290090760	2855173327752350	RARG;TES;BTG1;ATP8A2;ETS1;SCIN;FRZB;NCK2;HIST1H2AC;ZBTB7C;CDKN2B;TGFB1;VDR;NOS3;CDC6;SSTR2;KLF4;EREG;RNF41;BMP4;BMP2;RGCC;DLC1;IRF1;NOX4;RAPGEF2;CTNNB1;ROR2
negative regulation of neural precursor cell proliferation (GO:2000178)	28/288	0.00104818116327145822823385667987849956261925399303436279296875	0.0407784519683853929894468137717922218143939971923828125	0.00110160721199487163408925471941302021150477230548858642578125	0.053642279925769698056825518506229855120182037353515625	-4157592233594250	2.8524e+16	RARG;TES;BTG1;ATP8A2;ETS1;SCIN;FRZB;NCK2;HIST1H2AC;ZBTB7C;CDKN2B;TGFB1;VDR;NOS3;CDC6;SSTR2;KLF4;EREG;RNF41;BMP4;BMP2;RGCC;DLC1;IRF1;NOX4;RAPGEF2;CTNNB1;ROR2
negative regulation of DNA-templated transcription, termination (GO:0060567)	36/414	0.00168946860963811447235716212134093439090065658092498779296875	0.047995759373459616348167600108354235999286174774169921875	0.00149695598016282081614558574500506438198499381542205810546875	0.062872151166838474711795470284414477646350860595703125	-4425087048686000	2.82468e+16	CDKN1C;LEF1;BHLHE41;LOXL3;PRICKLE1;ARNTL;WNT11;SLN;MAEL;SOX8;SOX9;TP63;RUNX1T1;WNT4;TCF7L2;ZHX2;TGFB1;VDR;WWP2;NR1D1;KLF4;RUNX2;FOXP1;EREG;BMP4;BMP2;IRF1;DDIT3;ZNF217;CTNNB1;TRIB3;CALR;PLCB1;ZFPM2;MDFI;CDK5R1
regulation of potassium ion concentration by positive regulation of transcription from RNA polymerase II promoter (GO:0097301)	54/728	0.005046243076314863885978301283330438309349119663238525390625	0.0810515336865584579140175947031821124255657196044921875	0.003358642353351602542754772429134391131810843944549560546875	0.07053148942038366120410586290745413862168788909912109375	-5225163362033470	2.76365e+16	RARG;PTPRN;GLI1;ETS1;CREB3L4;NCK2;TNFSF11;SOX8;SOX9;TP63;NANOS1;MEF2C;FOS;ATP1B1;ETV5;PLSCR1;TOX2;TFR2;IRF1;DDIT3;KCNMA1;HOXB3;MAML3;ARHGEF2;ZFPM2;ATF4;AKNA;WBP2;LEF1;CEBPG;ATP1A3;NPAS2;ARNTL;KCNJ2;EGR1;TCF7L2;CDKN2B;EGR2;JUND;TGFB1;FZD5;VDR;KLF4;KLF2;BMP4;KLF6;BMP2;RGCC;KLF5;CTNNB1;TCF4;SP7;FGFR2;FOXA2
positive regulation of transcription involved in exit from mitosis (GO:0007072)	40/481	0.0021979848505116928066016601661658569355495274066925048828125	0.05336133094850069313874740828396170400083065032958984375	0.001806725720031995309489136758429594920016825199127197265625	0.0639661246201782274223290869485936127603054046630859375	-4.49054e+16	2748306489648150	CDKN1C;LEF1;GLI1;ETS1;NPAS2;NPAS3;ARNTL;WNT11;SPP1;SOX8;SOX9;TP63;MAP3K5;WNT4;NANOS1;EGR1;MEF2C;EGR2;TGFB1;NR1D1;FOS;KLF4;RUNX3;KLF2;RUNX2;SUPT3H;MLLT11;BMP4;KLF6;BMP2;BAMBI;CAMK4;IRF1;DDIT3;CTNNB1;ZNF711;TCF4;PLCB1;ATF4;FOXA2
positive regulation of transcription from RNA polymerase I promoter (GO:0045943)	40/482	0.0022810614849925162257726629633225456927902996540069580078125	0.05336133094850069313874740828396170400083065032958984375	0.00187085807570105369830593122770778791164048016071319580078125	0.064621761181803016871327827175264246761798858642578125	-4503955629051910	2.73981e+16	CDKN1C;LEF1;GLI1;ETS1;NPAS2;NPAS3;ARNTL;WNT11;SPP1;SOX8;SOX9;TP63;MAP3K5;WNT4;NANOS1;EGR1;MEF2C;EGR2;TGFB1;NR1D1;FOS;KLF4;RUNX3;KLF2;RUNX2;SUPT3H;MLLT11;BMP4;KLF6;BMP2;BAMBI;CAMK4;IRF1;DDIT3;CTNNB1;ZNF711;TCF4;PLCB1;ATF4;FOXA2
chondrocyte development (GO:0002063)	2027-08-01	0.00004601295730011150200179648184217739981249906122684478759765625	0.012445584690534160221542236968161887489259243011474609375	0.00018376271786738345055678411910093927872367203235626220703125	0.044378696364973102550521844023023732006549835205078125	-2735043453727150	273137508235706	BMP4;WNT10B;MEF2C;BMP2;TGFB1;RUNX3;FGFR3;RUNX2
negative regulation of transcription by transcription factor localization (GO:0010621)	37/432	0.00191287845538950867195493454886445761076174676418304443359375	0.049558942970666118588152215806985623203217983245849609375	0.001655753374091801198575435449811266153119504451751708984375	0.0639661246201782274223290869485936127603054046630859375	-4362174494588520	2730348759165920	CDKN1C;LEF1;BHLHE41;LOXL3;PRICKLE1;ARNTL;AMOT;WNT11;MAEL;SOX8;SOX9;TP63;RUNX1T1;WNT4;TCF7L2;ZHX2;TGFB1;VDR;WWP2;NR1D1;KLF4;RUNX2;FOXP1;EREG;BMP4;BMP2;IRF1;DDIT3;RRAGD;ZNF217;CTNNB1;TRIB3;CALR;PLCB1;ZFPM2;MDFI;CDK5R1
negative regulation of fibroblast proliferation (GO:0048147)	28/294	0.00143062318126581529929841618553609805530868470668792724609375	0.044396042257819019749565114807410282082855701446533203125	0.00146199231212428243202594568828089904855005443096160888671875	0.06178745009115248210118664928813814185559749603271484375	-4102870496446470	2687234580112910	RARG;TES;BTG1;ATP8A2;ETS1;SCIN;FRZB;NCK2;HIST1H2AC;ZBTB7C;CDKN2B;TGFB1;VDR;NOS3;CDC6;SSTR2;KLF4;EREG;RNF41;BMP4;BMP2;RGCC;DLC1;IRF1;NOX4;RAPGEF2;CTNNB1;ROR2
positive regulation of transcription from RNA polymerase III promoter (GO:0045945)	40/485	0.002546814324311033432557405120633120532147586345672607421875	0.05336133094850069313874740828396170400083065032958984375	0.00207529266577990804953923742459664936177432537078857421875	0.0676827253698231989798017593784607015550136566162109375	-4.49666e+16	2685818240428240	CDKN1C;LEF1;GLI1;ETS1;NPAS2;NPAS3;ARNTL;WNT11;SPP1;SOX8;SOX9;TP63;MAP3K5;WNT4;NANOS1;EGR1;MEF2C;EGR2;TGFB1;NR1D1;FOS;KLF4;RUNX3;KLF2;RUNX2;SUPT3H;MLLT11;BMP4;KLF6;BMP2;BAMBI;CAMK4;IRF1;DDIT3;CTNNB1;ZNF711;TCF4;PLCB1;ATF4;FOXA2
positive regulation of DNA-templated transcription, elongation (GO:0032786)	40/488	0.0028389008345483485000471102210894969175569713115692138671875	0.055429763544864056601380042366145062260329723358154296875	0.002298861088839053434806913855936727486550807952880859375	0.0690884385899096786776141243535676039755344390869140625	-4356422377747230	2.55475e+16	CDKN1C;LEF1;GLI1;ETS1;NPAS2;NPAS3;ARNTL;WNT11;SPP1;SOX8;SOX9;TP63;MAP3K5;WNT4;NANOS1;EGR1;MEF2C;EGR2;TGFB1;NR1D1;FOS;KLF4;RUNX3;KLF2;RUNX2;SUPT3H;MLLT11;BMP4;KLF6;BMP2;BAMBI;CAMK4;IRF1;DDIT3;CTNNB1;ZNF711;TCF4;PLCB1;ATF4;FOXA2
positive regulation of mesenchymal stem cell differentiation (GO:2000741)	2019-08-05	0.00001805768468443467428112027273190420828541391529142856597900390625	0.005344621246999929110865767967197825782932341098785400390625	0.00022044609465163677165626399112596800478058867156505584716796875	0.04870208111502742631682139062831993214786052703857421875	-2.33887e+16	2.5545e+16	TACSTD2;SP7;SOX9;SOX6;SOX5
response to endoplasmic reticulum stress (GO:0034976)	1960-12-01	0.0000483522052418248720197062329173576245011645369231700897216796875	0.0125752927632776824451443786756499321199953556060791015625	0.00013067913081417988248322803457313057151623070240020751953125	0.036818845106895183028061779850759194232523441314697265625	-2.5599e+16	2.54377e+16	ERN1;PPP1R15A;WFS1;DDIT3;FAM129A;ATP2A2;HYOU1;TRIB3;MAP3K5;PDIA4;ATF4;HERPUD1
negative regulation of cardiac muscle cell myoblast differentiation (GO:2000691)	2019-10-05	0.000074462107815808425081115229371420127790770493447780609130859375	0.0173625094155343655255574475404500844888389110565185546875	0.000475208212458726251929685968633521042647771537303924560546875	0.04870208111502742631682139062831993214786052703857421875	-2650083669389710	2518962877798490	BMP4;TGFB1;SOX8;SOX9;PRICKLE1
peripheral nervous system neuron differentiation (GO:0048934)	13/77	0.00014875706379422271095729068957069785028579644858837127685546875	0.02453403086284229595026573633731459267437458038330078125	0.00030611618831695983945773154033531682216562330722808837890625	0.04870208111502742631682139062831993214786052703857421875	-2856003936034090	2.51705e+16	WNT10B;EGR2;MEF2C;FZD5;WNT7B;RUNX2;PTPRD;WNT11;PMP22;SOX8;IER2;WNT4;CDK5R1
central nervous system neuron differentiation (GO:0021953)	19/159	0.00058200354240615166830086213423101071384735405445098876953125	0.03749813651051968343974607478230609558522701263427734375	0.00079107817534421090259477704620394433732144534587860107421875	0.04870208111502742631682139062831993214786052703857421875	-3.36775e+16	250864631264151	WNT10B;MEF2C;FZD5;WNT7B;ADAM22;CELSR1;RUNX2;NPAS2;HAPLN1;PTPRD;ACAN;WNT11;B3GNT5;PDGFC;FYN;NES;IER2;WNT4;CDK5R1
negative regulation of cell proliferation (GO:0008285)	34/399	0.0030944185712131464828511528963872478925622999668121337890625	0.058266969744377831996740013664748403243720531463623046875	0.0027088848446671395624185674222417219425551593303680419921875	0.0698639015090740389535284293742734007537364959716796875	-427374415086941	2.46944e+16	RARG;TES;BTG1;ATP8A2;ETS1;NUAK1;SCIN;FRZB;NCK2;FYN;SOX9;HIST1H2AC;ZBTB7C;JAG2;CDKN2B;JUND;TGFB1;VDR;NOS3;CDC6;KLF4;SSTR2;RNF41;EREG;BMP4;BMP2;RGCC;DLC1;IRF1;NOX4;RAPGEF2;CTNNB1;ROR2;ARHGEF2
regulation of translation in response to endoplasmic reticulum stress (GO:0036490)	1962-12-01	0.000067851449697534254082952054343280678949668072164058685302734375	0.016386125101954522598202146355106378905475139617919921875	0.0001711893272841406832794619585769169134437106549739837646484375	0.042873415966494791973229183668081532232463359832763671875	-2.54549e+16	2.44321e+16	ERN1;PPP1R15A;WFS1;DDIT3;FAM129A;ATP2A2;HYOU1;TRIB3;MAP3K5;PDIA4;ATF4;HERPUD1
response to manganese-induced endoplasmic reticulum stress (GO:1990737)	1963-12-01	0.0000799161882177926684300839355046264245174825191497802734375	0.017692501773751888316521529986857785843312740325927734375	0.00019517554485908600466446960464139692703611217439174652099609375	0.04550955290817722265206413112537120468914508819580078125	-2.57725e+16	2431517209119310	ERN1;PPP1R15A;WFS1;DDIT3;FAM129A;ATP2A2;HYOU1;TRIB3;MAP3K5;PDIA4;ATF4;HERPUD1
regulation of apoptosis by sphingosine-1-phosphate signaling pathway (GO:0003377)	19/159	0.00058200354240615166830086213423101071384735405445098876953125	0.03749813651051968343974607478230609558522701263427734375	0.00079107817534421090259477704620394433732144534587860107421875	0.04870208111502742631682139062831993214786052703857421875	-3.2554e+16	2424959639495990	STEAP3;BEX2;TGFB1;RTKN;PPP1R13B;GDF15;DAPK2;BMP8A;BMP8B;OMA1;INHBE;GDF9;BMP3;S1PR1;FYN;SOX9;CALR;EZR;TP63
negative regulation of chromatin silencing (GO:0031936)	41/509	0.003451324370205797846533624095854975166730582714080810546875	0.0624529373718744340582276208806433714926242828369140625	0.002728513955837396330605937322388854227028787136077880859375	0.0698639015090740389535284293742734007537364959716796875	-427012409115051	2.42073e+16	CDKN1C;WBP2;LEF1;GLI1;ETS1;NPAS2;NPAS3;ARNTL;WNT11;SPP1;SOX8;SOX9;TP63;MAP3K5;WNT4;NANOS1;EGR1;MEF2C;EGR2;TGFB1;NR1D1;FOS;KLF4;RUNX3;KLF2;RUNX2;SUPT3H;MLLT11;BMP4;KLF6;BMP2;BAMBI;CAMK4;IRF1;DDIT3;CTNNB1;ZNF711;TCF4;PLCB1;ATF4;FOXA2
IRE1-mediated unfolded protein response (GO:0036498)	1957-11-01	0.00013919353227677522103801488473351355423801578581333160400390625	0.0241340170578347203156344136232291930355131626129150390625	0.000324068743779800066788510104487386342952959239482879638671875	0.04870208111502742631682139062831993214786052703857421875	-2719278318666260	2.41462e+16	ERN1;EXTL1;HSPA5;WFS1;EDEM1;DDX11;DNAJB11;SYVN1;DNAJB9;WIPI1;HYOU1
mRNA splicing via endonucleolytic cleavage and ligation involved in unfolded protein response (GO:0030969)	1957-11-01	0.00013919353227677522103801488473351355423801578581333160400390625	0.0241340170578347203156344136232291930355131626129150390625	0.000324068743779800066788510104487386342952959239482879638671875	0.04870208111502742631682139062831993214786052703857421875	-2.7168e+16	2412419917983410	ERN1;EXTL1;HSPA5;WFS1;EDEM1;DDX11;DNAJB11;SYVN1;DNAJB9;WIPI1;HYOU1
endoplasmic reticulum stress-induced pre-emptive quality control (GO:0061857)	1962-12-01	0.000067851449697534254082952054343280678949668072164058685302734375	0.016386125101954522598202146355106378905475139617919921875	0.0001711893272841406832794619585769169134437106549739837646484375	0.042873415966494791973229183668081532232463359832763671875	-250241158442146	2401862135925690	ERN1;PPP1R15A;WFS1;DDIT3;FAM129A;ATP2A2;HYOU1;TRIB3;MAP3K5;PDIA4;ATF4;HERPUD1
negative regulation of ncRNA transcription associated with protein coding gene TSS/TES (GO:1904388)	35/412	0.00285264089228226720706960151119346846826374530792236328125	0.055429763544864056601380042366145062260329723358154296875	0.0024751079452828045508738785684954564203508198261260986328125	0.0691598344049682844936199899166240356862545013427734375	-408631298029653	2394379211804850	CDKN1C;LEF1;BHLHE41;LOXL3;PRICKLE1;ARNTL;WNT11;MAEL;SOX8;SOX9;TP63;RUNX1T1;WNT4;TCF7L2;ZHX2;TGFB1;VDR;WWP2;NR1D1;KLF4;RUNX2;FOXP1;EREG;BMP4;BMP2;IRF1;DDIT3;ZNF217;CTNNB1;TRIB3;CALR;PLCB1;ZFPM2;MDFI;CDK5R1
negative regulation of transcription during mitotic cell cycle (GO:0007068)	35/412	0.00285264089228226720706960151119346846826374530792236328125	0.055429763544864056601380042366145062260329723358154296875	0.0024751079452828045508738785684954564203508198261260986328125	0.0691598344049682844936199899166240356862545013427734375	-4082226223998470	2.39198e+16	CDKN1C;LEF1;BHLHE41;LOXL3;PRICKLE1;ARNTL;WNT11;MAEL;SOX8;SOX9;TP63;RUNX1T1;WNT4;TCF7L2;ZHX2;TGFB1;VDR;WWP2;NR1D1;KLF4;RUNX2;FOXP1;EREG;BMP4;BMP2;IRF1;DDIT3;ZNF217;CTNNB1;TRIB3;CALR;PLCB1;ZFPM2;MDFI;CDK5R1
negative regulation of mating-type specific transcription, DNA-templated (GO:0045894)	35/412	0.00285264089228226720706960151119346846826374530792236328125	0.055429763544864056601380042366145062260329723358154296875	0.0024751079452828045508738785684954564203508198261260986328125	0.0691598344049682844936199899166240356862545013427734375	-4079241355835750	2390235586320400	CDKN1C;LEF1;BHLHE41;LOXL3;PRICKLE1;ARNTL;WNT11;MAEL;SOX8;SOX9;TP63;RUNX1T1;WNT4;TCF7L2;ZHX2;TGFB1;VDR;WWP2;NR1D1;KLF4;RUNX2;FOXP1;EREG;BMP4;BMP2;IRF1;DDIT3;ZNF217;CTNNB1;TRIB3;CALR;PLCB1;ZFPM2;MDFI;CDK5R1
negative regulation of antisense RNA transcription (GO:0060195)	35/412	0.00285264089228226720706960151119346846826374530792236328125	0.055429763544864056601380042366145062260329723358154296875	0.0024751079452828045508738785684954564203508198261260986328125	0.0691598344049682844936199899166240356862545013427734375	-4076661854504350	2.38872e+16	CDKN1C;LEF1;BHLHE41;LOXL3;PRICKLE1;ARNTL;WNT11;MAEL;SOX8;SOX9;TP63;RUNX1T1;WNT4;TCF7L2;ZHX2;TGFB1;VDR;WWP2;NR1D1;KLF4;RUNX2;FOXP1;EREG;BMP4;BMP2;IRF1;DDIT3;ZNF217;CTNNB1;TRIB3;CALR;PLCB1;ZFPM2;MDFI;CDK5R1
negative regulation of cellular carbohydrate metabolic process by negative regulation of transcription, DNA-templated (GO:0010678)	35/412	0.00285264089228226720706960151119346846826374530792236328125	0.055429763544864056601380042366145062260329723358154296875	0.0024751079452828045508738785684954564203508198261260986328125	0.0691598344049682844936199899166240356862545013427734375	-4074724003827520	2.38759e+16	CDKN1C;LEF1;BHLHE41;LOXL3;PRICKLE1;ARNTL;WNT11;MAEL;SOX8;SOX9;TP63;RUNX1T1;WNT4;TCF7L2;ZHX2;TGFB1;VDR;WWP2;NR1D1;KLF4;RUNX2;FOXP1;EREG;BMP4;BMP2;IRF1;DDIT3;ZNF217;CTNNB1;TRIB3;CALR;PLCB1;ZFPM2;MDFI;CDK5R1
nitrogen catabolite repression of transcription (GO:0090295)	35/412	0.00285264089228226720706960151119346846826374530792236328125	0.055429763544864056601380042366145062260329723358154296875	0.0024751079452828045508738785684954564203508198261260986328125	0.0691598344049682844936199899166240356862545013427734375	-4071725969253740	2.38583e+16	CDKN1C;LEF1;BHLHE41;LOXL3;PRICKLE1;ARNTL;WNT11;MAEL;SOX8;SOX9;TP63;RUNX1T1;WNT4;TCF7L2;ZHX2;TGFB1;VDR;WWP2;NR1D1;KLF4;RUNX2;FOXP1;EREG;BMP4;BMP2;IRF1;DDIT3;ZNF217;CTNNB1;TRIB3;CALR;PLCB1;ZFPM2;MDFI;CDK5R1
chromatin organization involved in negative regulation of transcription (GO:0097549)	35/412	0.00285264089228226720706960151119346846826374530792236328125	0.055429763544864056601380042366145062260329723358154296875	0.0024751079452828045508738785684954564203508198261260986328125	0.0691598344049682844936199899166240356862545013427734375	-4.06912e+16	2.38431e+16	CDKN1C;LEF1;BHLHE41;LOXL3;PRICKLE1;ARNTL;WNT11;MAEL;SOX8;SOX9;TP63;RUNX1T1;WNT4;TCF7L2;ZHX2;TGFB1;VDR;WWP2;NR1D1;KLF4;RUNX2;FOXP1;EREG;BMP4;BMP2;IRF1;DDIT3;ZNF217;CTNNB1;TRIB3;CALR;PLCB1;ZFPM2;MDFI;CDK5R1
negative regulation of transcription by pheromones (GO:0045996)	35/412	0.00285264089228226720706960151119346846826374530792236328125	0.055429763544864056601380042366145062260329723358154296875	0.0024751079452828045508738785684954564203508198261260986328125	0.0691598344049682844936199899166240356862545013427734375	-4067017267569960	2383072869473210	CDKN1C;LEF1;BHLHE41;LOXL3;PRICKLE1;ARNTL;WNT11;MAEL;SOX8;SOX9;TP63;RUNX1T1;WNT4;TCF7L2;ZHX2;TGFB1;VDR;WWP2;NR1D1;KLF4;RUNX2;FOXP1;EREG;BMP4;BMP2;IRF1;DDIT3;ZNF217;CTNNB1;TRIB3;CALR;PLCB1;ZFPM2;MDFI;CDK5R1
negative regulation of transcription from RNA polymerase V promoter (GO:1904280)	35/412	0.00285264089228226720706960151119346846826374530792236328125	0.055429763544864056601380042366145062260329723358154296875	0.0024751079452828045508738785684954564203508198261260986328125	0.0691598344049682844936199899166240356862545013427734375	-4063623494020540	2.38108e+16	CDKN1C;LEF1;BHLHE41;LOXL3;PRICKLE1;ARNTL;WNT11;MAEL;SOX8;SOX9;TP63;RUNX1T1;WNT4;TCF7L2;ZHX2;TGFB1;VDR;WWP2;NR1D1;KLF4;RUNX2;FOXP1;EREG;BMP4;BMP2;IRF1;DDIT3;ZNF217;CTNNB1;TRIB3;CALR;PLCB1;ZFPM2;MDFI;CDK5R1
negative regulation of transcription by transcription factor catabolism (GO:0010620)	35/413	0.0029667046805280420339323566025768741383217275142669677734375	0.0566422980484580229632030068387393839657306671142578125	0.00256745052531162122610997045057956711389124393463134765625	0.0698639015090740389535284293742734007537364959716796875	-4076940663949400	2.3729e+16	CDKN1C;LEF1;BHLHE41;LOXL3;PRICKLE1;ARNTL;WNT11;MAEL;SOX8;SOX9;TP63;RUNX1T1;WNT4;TCF7L2;ZHX2;TGFB1;VDR;WWP2;NR1D1;KLF4;RUNX2;FOXP1;EREG;BMP4;BMP2;IRF1;DDIT3;ZNF217;CTNNB1;TRIB3;CALR;PLCB1;ZFPM2;MDFI;CDK5R1
ER overload response (GO:0006983)	1965-12-01	0.00010966872384849852303627393279583657204057089984416961669921875	0.0224721185049559686597309138278433238156139850616455078125	0.00025183218409579656051067164668211262323893606662750244140625	0.04870208111502742631682139062831993214786052703857421875	-2600256085947060	2370925548115130	ERN1;PPP1R15A;WFS1;DDIT3;FAM129A;ATP2A2;HYOU1;TRIB3;MAP3K5;PDIA4;ATF4;HERPUD1
negative regulation of transcription involved in G2/M transition of mitotic cell cycle (GO:0090419)	35/413	0.0029667046805280420339323566025768741383217275142669677734375	0.0566422980484580229632030068387393839657306671142578125	0.00256745052531162122610997045057956711389124393463134765625	0.0698639015090740389535284293742734007537364959716796875	-4070193057321860	2368975880494750	CDKN1C;LEF1;BHLHE41;LOXL3;PRICKLE1;ARNTL;WNT11;MAEL;SOX8;SOX9;TP63;RUNX1T1;WNT4;TCF7L2;ZHX2;TGFB1;VDR;WWP2;NR1D1;KLF4;RUNX2;FOXP1;EREG;BMP4;BMP2;IRF1;DDIT3;ZNF217;CTNNB1;TRIB3;CALR;PLCB1;ZFPM2;MDFI;CDK5R1
carbon catabolite repression of transcription (GO:0045013)	35/413	0.0029667046805280420339323566025768741383217275142669677734375	0.0566422980484580229632030068387393839657306671142578125	0.00256745052531162122610997045057956711389124393463134765625	0.0698639015090740389535284293742734007537364959716796875	-4069450117356120	2368543466888140	CDKN1C;LEF1;BHLHE41;LOXL3;PRICKLE1;ARNTL;WNT11;MAEL;SOX8;SOX9;TP63;RUNX1T1;WNT4;TCF7L2;ZHX2;TGFB1;VDR;WWP2;NR1D1;KLF4;RUNX2;FOXP1;EREG;BMP4;BMP2;IRF1;DDIT3;ZNF217;CTNNB1;TRIB3;CALR;PLCB1;ZFPM2;MDFI;CDK5R1
negative regulation of transcription involved in G1/S transition of mitotic cell cycle (GO:0071930)	36/430	0.0031866826309838790047546108752385407569818198680877685546875	0.059095421395222551275150379979095305316150188446044921875	0.0027068915619114773153663922045097933732904493808746337890625	0.0698639015090740389535284293742734007537364959716796875	-4104101922838400	2.35936e+16	CDKN1C;LEF1;BHLHE41;LOXL3;PRICKLE1;ARNTL;WNT11;MAEL;SOX8;SOX9;TP63;RUNX1T1;WNT4;TCF7L2;ZHX2;TGFB1;VDR;WWP2;NR1D1;CDC6;KLF4;RUNX2;FOXP1;EREG;BMP4;BMP2;IRF1;DDIT3;ZNF217;CTNNB1;TRIB3;CALR;PLCB1;ZFPM2;MDFI;CDK5R1
cellular response to transforming growth factor beta stimulus (GO:0071560)	1948-10-01	0.0001428640200789653793601863274176366758183576166629791259765625	0.0241511625943490980394923184348954237066209316253662109375	0.0003539753502272502210489191210029957801452837884426116943359375	0.04870208111502742631682139062831993214786052703857421875	-2.63484e+16	2.33279e+16	NANOS1;MEF2C;TGFB1;IBSP;CTNNB1;SOX9;KLF4;SOX6;WNT4;SOX5
motor neuron migration (GO:0097475)	1938-09-01	0.0001075258769858167284295957788486930439830757677555084228515625	0.0224721185049559686597309138278433238156139850616455078125	0.00030809066435107655169967078023773865425027906894683837890625	0.04870208111502742631682139062831993214786052703857421875	-2.55145e+16	2.33146e+16	MEF2C;TUBB2B;NHSL1;SEMA3A;RAPGEF2;NDNF;FGF13;FGFR1;CDK5R1
hair cell differentiation (GO:0035315)	1972-12-01	0.0002998944496738134156584021372538018113118596374988555908203125	0.03749813651051968343974607478230609558522701263427734375	0.000572503741761511510989512974134640899137593805789947509765625	0.04870208111502742631682139062831993214786052703857421875	-2864938452486860	2.32406e+16	PTPRD;WNT10B;MEF2C;WNT11;FZD5;WNT7B;CTNNB1;GLI1;RUNX2;IER2;WNT4;CDK5R1
positive regulation of neuron apoptotic process (GO:0043525)	26/270	0.00177882378133195130122390370530638392665423452854156494140625	0.047995759373459616348167600108354235999286174774169921875	0.00184682671241089197723683756890977747389115393161773681640625	0.06437238262537346711322783221476129256188869476318359375	-3668221676960510	2322645676245410	RARG;RASGRF2;SCIN;FRZB;FAM162A;BMF;TP63;MAP3K5;EGR1;WNT10B;MEF2C;GADD45A;BNIP3;FOS;DUSP6;MLLT11;BMP4;TIAM2;BMP2;DDIT3;KCNMA1;CTNNB1;ARHGEF2;NGEF;ATF4;CDK5R1
epithelial to mesenchymal transition (GO:0001837)	1934-08-01	0.00027251383932678997952525623560404710588045418262481689453125	0.03749813651051968343974607478230609558522701263427734375	0.000687656952812689997896200555516088570584543049335479736328125	0.04870208111502742631682139062831993214786052703857421875	-2826390233037320	2319850555726950	BMP2;TGFB1;LEF1;LOXL3;CTNNB1;SOX9;FGFR2;WNT4
negative regulation of transcription by competitive promoter binding (GO:0010944)	35/416	0.0033326413502389631675348891093335623736493289470672607421875	0.06074210461001582073148341578416875563561916351318359375	0.0028624861131674346481634785277492483146488666534423828125	0.0698639015090740389535284293742734007537364959716796875	-4032051448556360	2.29988e+16	CDKN1C;LEF1;BHLHE41;LOXL3;PRICKLE1;ARNTL;WNT11;MAEL;SOX8;SOX9;TP63;RUNX1T1;WNT4;TCF7L2;ZHX2;TGFB1;VDR;WWP2;NR1D1;KLF4;RUNX2;FOXP1;EREG;BMP4;BMP2;IRF1;DDIT3;ZNF217;CTNNB1;TRIB3;CALR;PLCB1;ZFPM2;MDFI;CDK5R1
negative regulation of transcription from RNA polymerase II promoter in response to endoplasmic reticulum stress (GO:1990441)	1966-12-01	0.000127809088534372970735741859016343369148671627044677734375	0.02388460317397948784456929161024163477122783660888671875	0.0002850419870699473002574608759829288828768767416477203369140625	0.04870208111502742631682139062831993214786052703857421875	-2545967125558550	2.28245e+16	ERN1;PPP1R15A;WFS1;DDIT3;FAM129A;ATP2A2;HYOU1;TRIB3;MAP3K5;PDIA4;ATF4;HERPUD1
negative regulation of chondrocyte differentiation (GO:0032331)	2029-08-01	0.000081110256578868449961298991990332751811365596950054168701171875	0.017692501773751888316521529986857785843312740325927734375	0.00027721717885683858605128104812820311053656041622161865234375	0.04870208111502742631682139062831993214786052703857421875	-2419064086541930	2.27869e+16	TGFB1;WNT11;SCIN;CHADL;TRPS1;ANP32B;SOX9;NKX3-2
pyramidal neuron migration (GO:0021852)	1940-09-01	0.000164322606959791945972770843553689701366238296031951904296875	0.026455939720526504277398061049098032526671886444091796875	0.000426858559988564753746864699479601767961867153644561767578125	0.04870208111502742631682139062831993214786052703857421875	-2601359090775440	2.26674e+16	MEF2C;TUBB2B;SEMA3A;RAPGEF2;NDNF;FGF13;FGFR2;FGFR1;CDK5R1
negative regulation of transcription from RNA polymerase I promoter (GO:0016479)	35/419	0.0037364763666646407837268473173253369168378412723541259765625	0.0659688072882148868192331292448216117918491363525390625	0.0031861707231261976978886618638853178708814084529876708984375	0.0698639015090740389535284293742734007537364959716796875	-4016316270823110	2244965066585060	CDKN1C;LEF1;BHLHE41;LOXL3;PRICKLE1;ARNTL;WNT11;MAEL;SOX8;SOX9;TP63;RUNX1T1;WNT4;TCF7L2;ZHX2;TGFB1;VDR;WWP2;NR1D1;KLF4;RUNX2;FOXP1;EREG;BMP4;BMP2;IRF1;DDIT3;ZNF217;CTNNB1;TRIB3;CALR;PLCB1;ZFPM2;MDFI;CDK5R1
PERK-mediated unfolded protein response (GO:0036499)	2019-12-05	0.000214496840313967390527494227825400230358354747295379638671875	0.032231725204512166882420132196784834377467632293701171875	0.0009048328056931440911692110518060871982015669345855712890625	0.050708063812277333337608098418058943934738636016845703125	-2642704502306650	2.23235e+16	HSPA5;DDIT3;ASNS;ATF4;HERPUD1
regulation of MAP kinase activity (GO:0043405)	1943-09-01	0.00029475392721384154233466023953269541379995644092559814453125	0.03749813651051968343974607478230609558522701263427734375	0.000673502151176164228461862304442320237285457551479339599609375	0.04870208111502742631682139062831993214786052703857421875	-2738906997265470	2.22656e+16	GDF9;BMP3;GDF15;BMP8A;BMP8B;TRIB3;TRIB2;INHBE;RNF41
negative regulation of transcription from RNA polymerase III promoter (GO:0016480)	35/423	0.004339193262655632356283863515500343055464327335357666015625	0.074471129040805550403092638589441776275634765625	0.00366612890857891983442673478066353709436953067779541015625	0.0736469149033834591389080515000387094914913177490234375	-4048609634394770	2.20247e+16	CDKN1C;LEF1;BHLHE41;LOXL3;PRICKLE1;ARNTL;WNT11;MAEL;SOX8;SOX9;TP63;RUNX1T1;WNT4;TCF7L2;ZHX2;TGFB1;VDR;WWP2;NR1D1;KLF4;RUNX2;FOXP1;EREG;BMP4;BMP2;IRF1;DDIT3;ZNF217;CTNNB1;TRIB3;CALR;PLCB1;ZFPM2;MDFI;CDK5R1
negative regulation of DNA-templated transcription, elongation (GO:0032785)	35/422	0.004181272948936172462186533493877504952251911163330078125	0.0719434292129933761206217468497925437986850738525390625	0.00354070149084164710606703607709278003312647342681884765625	0.07277271574793682529236349409984541125595569610595703125	-4008812656217100	2195682633014010	CDKN1C;LEF1;BHLHE41;LOXL3;PRICKLE1;ARNTL;WNT11;MAEL;SOX8;SOX9;TP63;RUNX1T1;WNT4;TCF7L2;ZHX2;TGFB1;VDR;WWP2;NR1D1;KLF4;RUNX2;FOXP1;EREG;BMP4;BMP2;IRF1;DDIT3;ZNF217;CTNNB1;TRIB3;CALR;PLCB1;ZFPM2;MDFI;CDK5R1
canonical Wnt signaling pathway involved in positive regulation of endothelial cell migration (GO:0044328)	14/94	0.00032886260319642279283114394416998038650490343570709228515625	0.03749813651051968343974607478230609558522701263427734375	0.00056714788250147277377799515107881234143860638141632080078125	0.04870208111502742631682139062831993214786052703857421875	-2.73017e+16	2.18956e+16	WNT10B;TCF7L2;RARG;SPARC;FZD5;WNT7B;LEF1;ETS1;FOXP1;BMP4;NELL2;CTNNB1;CALR;WNT4
negative regulation of DNA-templated transcription, initiation (GO:2000143)	35/424	0.004502144703240547850275898866811985499225556850433349609375	0.07610875620828146115304235763687756843864917755126953125	0.003795327539579995516916266495854870299808681011199951171875	0.07417342434288996810831662287455401383340358734130859375	-4.01931e+16	2.17171e+16	CDKN1C;LEF1;BHLHE41;LOXL3;PRICKLE1;ARNTL;WNT11;MAEL;SOX8;SOX9;TP63;RUNX1T1;WNT4;TCF7L2;ZHX2;TGFB1;VDR;WWP2;NR1D1;KLF4;RUNX2;FOXP1;EREG;BMP4;BMP2;IRF1;DDIT3;ZNF217;CTNNB1;TRIB3;CALR;PLCB1;ZFPM2;MDFI;CDK5R1
planar cell polarity pathway involved in axon guidance (GO:1904938)	22/213	0.001615612401916109545918498469063706579618155956268310546875	0.047089530438606606865814541151848970912396907806396484375	0.00182571163142478533163159948315978908794932067394256591796875	0.0639661246201782274223290869485936127603054046630859375	-3374984943681370	2.16945e+16	DRAXIN;SEMA6A;FZD5;SEMA3A;RANBP9;UNC5C;VLDLR;PRICKLE1;PIK3CB;L1CAM;CELSR1;CELSR2;NELL2;WNT11;DAAM1;DOK6;FYN;ROR2;EZR;SPTBN2;CDK5R1;EPHB3
regulation of MAPK cascade involved in axon regeneration (GO:1904920)	1935-08-01	0.0003373862011138544230066937945622385086608119308948516845703125	0.03749813651051968343974607478230609558522701263427734375	0.000810316097869724096501575782980353324091993272304534912109375	0.04870208111502742631682139062831993214786052703857421875	-2.70616e+16	2163384543454790	GDF9;BMP3;STK24;GDF15;BMP8A;BMP8B;INHBE;RNF41
positive regulation of protein homodimerization activity (GO:0090073)	1951-10-01	0.00024243988510263449610675212664290256725507788360118865966796875	0.034153718813833632006460305774453445337712764739990234375	0.00053837603269375430316279196318873800919391214847564697265625	0.04870208111502742631682139062831993214786052703857421875	-2.52347e+16	2.10072e+16	BMP4;TCF7L2;BMP2;MEF2C;BAMBI;EPB41;BCL2;RAPGEF2;TRIB3;DACT1
regulation of reactive oxygen species metabolic process by positive regulation of transcription from RNA polymerase II promoter (GO:1904488)	52/729	0.01205740268754341808221663967515269177965819835662841796875	0.1452796781274497683877910958472057245671749114990234375	0.008039249833252805343963842688026488758623600006103515625	0.12746145380583595585477496570092625916004180908203125	-4737964904334330	2093269129152070	RARG;PTPRN;GLI1;ETS1;CREB3L4;NCK2;TNFSF11;PDK3;SOX8;SOX9;TP63;NANOS1;MEF2C;FOS;ETV5;RNF41;PLSCR1;TOX2;TFR2;IRF1;DDIT3;HOXB3;MAML3;ARHGEF2;ZFPM2;ATF4;AKNA;WBP2;LEF1;CEBPG;NPAS2;ARNTL;EGR1;TCF7L2;CDKN2B;EGR2;JUND;TGFB1;FZD5;VDR;KLF4;KLF2;BMP4;KLF6;BMP2;RGCC;KLF5;CTNNB1;TCF4;SP7;FGFR2;FOXA2
smooth endoplasmic reticulum calcium ion homeostasis (GO:0051563)	2019-12-05	0.000214496840313967390527494227825400230358354747295379638671875	0.032231725204512166882420132196784834377467632293701171875	0.0009048328056931440911692110518060871982015669345855712890625	0.050708063812277333337608098418058943934738636016845703125	-2.46631e+16	2.08335e+16	CAMK2D;WFS1;BCL2;ATP2A2;HERPUD1
positive regulation of endoplasmic reticulum calcium ion concentration (GO:0032470)	2013-05-01	0.000333728180919765538177401698050061895628459751605987548828125	0.03749813651051968343974607478230609558522701263427734375	0.0012044101848330975544631993301436523324809968471527099609375	0.05465920583786178232887920103166834451258182525634765625	-2.59645e+16	2.0785e+16	CAMK2D;WFS1;BCL2;ATP2A2;HERPUD1
cardiac epithelial to mesenchymal transition (GO:0060317)	1954-10-01	0.00039450695362761782451765935064713630708865821361541748046875	0.03749813651051968343974607478230609558522701263427734375	0.000796009743242206903486579694373403981444425880908966064453125	0.04870208111502742631682139062831993214786052703857421875	-2631526384475600	2.06256e+16	BMP2;TGFB1;FLRT2;INSR;DLC1;LEF1;LOXL3;CTNNB1;SOX9;WNT4
negative regulation of calcium ion transport (GO:0051926)	2021-06-01	0.00052492914992544547313213509909246567985974252223968505859375	0.03749813651051968343974607478230609558522701263427734375	0.00139443678214434189747972236972373138996772468090057373046875	0.060443471287564352889543073388267657719552516937255859375	-2.71373e+16	2049477741541900	NANOS1;STIM1;SLN;BCL2;IL16;ADRA2A
positive regulation of sodium ion transport by positive regulation of transcription from RNA polymerase II promoter (GO:0061423)	52/731	0.01265653040361845727002076955614029429852962493896484375	0.145302985720319188800431220442987978458404541015625	0.00843190924904639767245573267473446321673691272735595703125	0.1332162858459152998680252721896977163851261138916015625	-4659296763947400	2.03592e+16	RARG;PTPRN;GLI1;ETS1;CREB3L4;NCK2;TNFSF11;SOX8;SOX9;TP63;NANOS1;MEF2C;FOS;ANK3;ETV5;PLSCR1;TOX2;TFR2;IRF1;DDIT3;HOXB3;MAML3;ARHGEF2;ZFPM2;ATF4;AKNA;WBP2;LEF1;CEBPG;NPAS2;ARNTL;SCN3B;EGR1;TCF7L2;CDKN2B;EGR2;JUND;TGFB1;FZD5;VDR;KLF4;KLF2;BMP4;KLF6;BMP2;RGCC;KLF5;CTNNB1;TCF4;SP7;FGFR2;FOXA2
BMP signaling pathway involved in ureter morphogenesis (GO:0061149)	1975-12-01	0.000442287462726030753019934582681571555440314114093780517578125	0.03749813651051968343974607478230609558522701263427734375	0.000789764883145668123397287185838422374217770993709564208984375	0.04870208111502742631682139062831993214786052703857421875	-2635801482954960	2035774591198950	BMP4;BMP3;GDF9;BMP2;TGFB1;GDF15;SLC33A1;LEF1;BMP8A;BMP8B;SOX8;RUNX2
protein trans-autophosphorylation (GO:0036290)	17/145	0.00136837429395820944603989754995154726202599704265594482421875	0.044396042257819019749565114807410282082855701446533203125	0.00176148459868691689179931447739591021672822535037994384765625	0.0639661246201782274223290869485936127603054046630859375	-3077372695769970	2.02926e+16	MAP4K1;CAMK2D;INSR;DAPK2;ERN1;MEX3B;STK24;CAMK4;PIM1;TNIK;MAP3K9;FGFR4;FGFR3;FGFR2;FGFR1;DDR2;EPHB3
peptidyl-aspartic acid autophosphorylation (GO:1990938)	17/145	0.00136837429395820944603989754995154726202599704265594482421875	0.044396042257819019749565114807410282082855701446533203125	0.00176148459868691689179931447739591021672822535037994384765625	0.0639661246201782274223290869485936127603054046630859375	-3074784292826490	2.02755e+16	MAP4K1;CAMK2D;INSR;DAPK2;ERN1;MEX3B;STK24;CAMK4;PIM1;TNIK;MAP3K9;FGFR4;FGFR3;FGFR2;FGFR1;DDR2;EPHB3
peptidyl-histidine autophosphorylation (GO:0090593)	17/145	0.00136837429395820944603989754995154726202599704265594482421875	0.044396042257819019749565114807410282082855701446533203125	0.00176148459868691689179931447739591021672822535037994384765625	0.0639661246201782274223290869485936127603054046630859375	-3072368383630770	2.02596e+16	MAP4K1;CAMK2D;INSR;DAPK2;ERN1;MEX3B;STK24;CAMK4;PIM1;TNIK;MAP3K9;FGFR4;FGFR3;FGFR2;FGFR1;DDR2;EPHB3
protein cis-autophosphorylation (GO:0036291)	17/145	0.00136837429395820944603989754995154726202599704265594482421875	0.044396042257819019749565114807410282082855701446533203125	0.00176148459868691689179931447739591021672822535037994384765625	0.0639661246201782274223290869485936127603054046630859375	-3.07032e+16	2.02461e+16	MAP4K1;CAMK2D;INSR;DAPK2;ERN1;MEX3B;STK24;CAMK4;PIM1;TNIK;MAP3K9;FGFR4;FGFR3;FGFR2;FGFR1;DDR2;EPHB3
regulation of atrial cardiac muscle cell action potential (GO:0098910)	1964-11-01	0.000403056962652898094490172553605589200742542743682861328125	0.03749813651051968343974607478230609558522701263427734375	0.000767069158366380011472573929864893216290511190891265869140625	0.04870208111502742631682139062831993214786052703857421875	-2.54656e+16	1.9905e+16	NANOS1;SLC8A3;CAMK2D;STIM1;GJA5;ITPR1;PDE4B;ATP1A3;ATP2A2;FXYD6;ATP1B1
endoplasmic reticulum calcium ion homeostasis (GO:0032469)	1978-12-01	0.00063785991976951137392981561191618311568163335323333740234375	0.03749813651051968343974607478230609558522701263427734375	0.00107194977893160215375034649554208954214118421077728271484375	0.053642279925769698056825518506229855120182037353515625	-2.69999e+16	1.98649e+16	SLC24A2;SLC8A3;SLC24A1;CAMK2D;STIM1;WFS1;TRPV4;BCL2;ATP2A2;CALR;ATP1B1;HERPUD1
regulation of hair cycle by BMP signaling pathway (GO:0060902)	1978-12-01	0.00063785991976951137392981561191618311568163335323333740234375	0.03749813651051968343974607478230609558522701263427734375	0.00107194977893160215375034649554208954214118421077728271484375	0.053642279925769698056825518506229855120182037353515625	-2.66988e+16	1964334837791950	BMP4;BMP3;GDF9;BMP2;TGFB1;GDF15;SLC33A1;LEF1;BMP8A;BMP8B;RUNX2;ARNTL
cardiac neuron differentiation (GO:0060945)	1966-11-01	0.0005298236625186146346588866862248323741368949413299560546875	0.03749813651051968343974607478230609558522701263427734375	0.000960564229546750111658759418986619493807666003704071044921875	0.050744807189024410121191976941190659999847412109375	-2603989094226930	1.96418e+16	PTPRD;WNT10B;BMP2;MEF2C;WNT11;FZD5;WNT7B;RUNX2;IER2;WNT4;CDK5R1
positive regulation of cartilage development (GO:0061036)	2019-11-05	0.00013069067102000015497161033994899526078370399773120880126953125	0.02388460317397948784456929161024163477122783660888671875	0.000664423939522556573390732470585362534620799124240875244140625	0.04870208111502742631682139062831993214786052703857421875	-2.18334e+16	1.95249e+16	BMP4;BMP2;SOX9;SOX6;SOX5
BMP signaling pathway involved in mesodermal cell fate specification (GO:0060803)	1978-12-01	0.00063785991976951137392981561191618311568163335323333740234375	0.03749813651051968343974607478230609558522701263427734375	0.00107194977893160215375034649554208954214118421077728271484375	0.053642279925769698056825518506229855120182037353515625	-2.63688e+16	1.94005e+16	BMP4;BMP3;GDF9;BMP2;TGFB1;GDF15;EYA2;SLC33A1;LEF1;BMP8A;BMP8B;RUNX2
dopaminergic neuron differentiation (GO:0071542)	1978-12-01	0.00063785991976951137392981561191618311568163335323333740234375	0.03749813651051968343974607478230609558522701263427734375	0.00107194977893160215375034649554208954214118421077728271484375	0.053642279925769698056825518506229855120182037353515625	-2.63557e+16	1.93909e+16	PTPRD;WNT10B;MEF2C;WNT11;FZD5;WNT7B;RUNX2;IER2;WNT4;MANF;CDK5R1;FOXA2
neuron migration involved in retrograde extension (GO:0003393)	1936-08-01	0.0004143053589055826200528154235058764243149198591709136962890625	0.03749813651051968343974607478230609558522701263427734375	0.00094994561298371153236497210770039600902236998081207275390625	0.050708063812277333337608098418058943934738636016845703125	-247614762026831	192864842113059	MEF2C;TUBB2B;SEMA3A;RAPGEF2;NDNF;FGF13;FGFR1;CDK5R1
retinal ganglion cell axon guidance (GO:0031290)	16/130	0.00111725631790882368003792191046841253410093486309051513671875	0.0431385958779044731414842317462898790836334228515625	0.001514653631035807294924477872655188548378646373748779296875	0.06322276452508722444090238923308788798749446868896484375	-2.83683e+16	1.92816e+16	DRAXIN;SEMA6A;SEMA3A;PTPRM;RANBP9;UNC5C;PIK3CB;VLDLR;L1CAM;NELL2;DOK6;FYN;EZR;SPTBN2;CDK5R1;EPHB3
sensory neuron migration (GO:1904937)	1936-08-01	0.0004143053589055826200528154235058764243149198591709136962890625	0.03749813651051968343974607478230609558522701263427734375	0.00094994561298371153236497210770039600902236998081207275390625	0.050708063812277333337608098418058943934738636016845703125	-2472678584705390	1925946421497570	MEF2C;TUBB2B;SEMA3A;RAPGEF2;NDNF;FGF13;FGFR1;CDK5R1
interneuron migration (GO:1904936)	1936-08-01	0.0004143053589055826200528154235058764243149198591709136962890625	0.03749813651051968343974607478230609558522701263427734375	0.00094994561298371153236497210770039600902236998081207275390625	0.050708063812277333337608098418058943934738636016845703125	-2467627209068700	1.92201e+16	MEF2C;TUBB2B;SEMA3A;RAPGEF2;NDNF;FGF13;FGFR1;CDK5R1
chromatin-mediated maintenance of transcription (GO:0048096)	42/554	0.00874267767232168001301229054433861165307462215423583984375	0.1163739890162188983513402718017459847033023834228515625	0.00654262470778810799332259051652727066539227962493896484375	0.1112013573805122612636608891989453695714473724365234375	-4051870882124600	1920399912229910	CDKN1C;WBP2;LEF1;GLI1;ETS1;NPAS2;NPAS3;ARNTL;WNT11;SPP1;SOX8;SOX9;TP63;MAP3K5;WNT4;NANOS1;EGR1;MEF2C;EGR2;TGFB1;NR1D1;FOS;KLF4;RUNX3;KLF2;RUNX2;SUPT3H;MLLT11;BMP4;HILS1;KLF6;BMP2;BAMBI;CAMK4;IRF1;DDIT3;CTNNB1;ZNF711;TCF4;PLCB1;ATF4;FOXA2
positive regulation of cartilage condensation (GO:1902027)	2019-11-05	0.00013069067102000015497161033994899526078370399773120880126953125	0.02388460317397948784456929161024163477122783660888671875	0.000664423939522556573390732470585362534620799124240875244140625	0.04870208111502742631682139062831993214786052703857421875	-2.14625e+16	1.91932e+16	BMP4;BMP2;SOX9;SOX6;SOX5
gonadotrophin-releasing hormone neuronal migration to the hypothalamus (GO:0021828)	1936-08-01	0.0004143053589055826200528154235058764243149198591709136962890625	0.03749813651051968343974607478230609558522701263427734375	0.00094994561298371153236497210770039600902236998081207275390625	0.050708063812277333337608098418058943934738636016845703125	-2.4618e+16	1.91748e+16	MEF2C;TUBB2B;SEMA3A;RAPGEF2;NDNF;FGF13;FGFR1;CDK5R1
positive regulation of DNA repair by positive regulation of transcription from RNA polymerase II promoter (GO:1900404)	52/739	0.015304284429709442971745403383465600199997425079345703125	0.17133703859883320230750314294709824025630950927734375	0.010167743333131258609558500438652117736637592315673828125	0.1501185161978898785495317724780761636793613433837890625	-4577472522442480	1913210697260920	RARG;PTPRN;GLI1;ETS1;CREB3L4;NCK2;TNFSF11;SOX8;SOX9;TP63;NANOS1;MEF2C;FOS;ETV5;PLSCR1;TOX2;TFR2;IRF1;DDIT3;HOXB3;MAML3;ARHGEF2;ZFPM2;ATF4;AKNA;WBP2;LEF1;CEBPG;NPAS2;ARNTL;EGR1;TCF7L2;CDKN2B;EGR2;JUND;TGFB1;FZD5;VDR;EYA2;EYA4;KLF4;KLF2;BMP4;KLF6;BMP2;RGCC;KLF5;CTNNB1;TCF4;SP7;FGFR2;FOXA2
positive regulation of gluconeogenesis by positive regulation of transcription from RNA polymerase II promoter (GO:0035948)	51/723	0.0155386286655078316443212571584808756597340106964111328125	0.1725323596652938717976866200842778198421001434326171875	0.01042184588638380739189503998431973741389811038970947265625	0.152537926155253911186804316457710228860378265380859375	-4495897651982920	1.87228e+16	RARG;PTPRN;GLI1;ETS1;CREB3L4;NCK2;TNFSF11;SOX8;SOX9;TP63;NANOS1;MEF2C;FOS;ETV5;PLSCR1;TOX2;TFR2;IRF1;DDIT3;HOXB3;MAML3;ARHGEF2;ZFPM2;ATF4;AKNA;WBP2;LEF1;CEBPG;NPAS2;ARNTL;EGR1;TCF7L2;CDKN2B;EGR2;JUND;TGFB1;FZD5;VDR;NR1D1;KLF4;KLF2;BMP4;KLF6;BMP2;RGCC;KLF5;CTNNB1;TCF4;SP7;FGFR2;FOXA2
positive regulation of transcription from RNA polymerase II promoter involved in cellular response to chemical stimulus (GO:1901522)	51/724	0.01590820396186369556357220744757796637713909149169921875	0.1763463527706922995275107268753345124423503875732421875	0.01066622979864647290104695542822810239158570766448974609375	0.1528631548227872283263195640756748616695404052734375	-4498832149889760	1.86293e+16	RARG;PTPRN;GLI1;ETS1;CREB3L4;NCK2;TNFSF11;SOX8;SOX9;TP63;NANOS1;MEF2C;FOS;RUNX2;ETV5;PLSCR1;TOX2;TFR2;IRF1;DDIT3;HOXB3;MAML3;ARHGEF2;ZFPM2;ATF4;AKNA;WBP2;LEF1;CEBPG;NPAS2;ARNTL;EGR1;TCF7L2;CDKN2B;EGR2;JUND;TGFB1;FZD5;VDR;KLF4;KLF2;BMP4;KLF6;BMP2;RGCC;KLF5;CTNNB1;TCF4;SP7;FGFR2;FOXA2
neutral amino acid transport (GO:0015804)	1935-08-01	0.0003373862011138544230066937945622385086608119308948516845703125	0.03749813651051968343974607478230609558522701263427734375	0.000810316097869724096501575782980353324091993272304534912109375	0.04870208111502742631682139062831993214786052703857421875	-2.32806e+16	1.86111e+16	SLC7A5;SLC38A1;SLC1A4;SLC3A2;SLC38A3;SLC7A1;SLC7A2;SLC38A4
calcium ion transmembrane transport (GO:0070588)	13/91	0.00079616771859039353782805381598564054002054035663604736328125	0.03749813651051968343974607478230609558522701263427734375	0.00124328739087883693124891859582703546038828790187835693359375	0.055309929849491422382268268620464368723332881927490234375	-2.60064e+16	1.85574e+16	SLC24A1;MCOLN3;ITPR1;ATP2A2;SLC3A2;CACNA1D;MCOLN2;SLC8A3;SLN;TRPV4;CDH23;FYN;RAMP1
outward migration of deep nuclear neurons (GO:0021947)	1937-08-01	0.000504879169758371709221533851774665890843607485294342041015625	0.03749813651051968343974607478230609558522701263427734375	0.0011081935220380750330149144389224602491594851016998291015625	0.053642279925769698056825518506229855120182037353515625	-2417406155653260	1835099287983510	MEF2C;TUBB2B;SEMA3A;RAPGEF2;NDNF;FGF13;FGFR1;CDK5R1
inward migration of deep nuclear neurons (GO:0021948)	1937-08-01	0.000504879169758371709221533851774665890843607485294342041015625	0.03749813651051968343974607478230609558522701263427734375	0.0011081935220380750330149144389224602491594851016998291015625	0.053642279925769698056825518506229855120182037353515625	-2.41727e+16	1.835e+16	MEF2C;TUBB2B;SEMA3A;RAPGEF2;NDNF;FGF13;FGFR1;CDK5R1
positive regulation of Wnt signaling pathway by BMP signaling pathway (GO:0060804)	14/104	0.00093005360849167883173505000371505957446061074733734130859375	0.038582960126507560849606903730091289617121219635009765625	0.0013719096372350986050292487306023758719675242900848388671875	0.0598506643031208873662052383224363438785076141357421875	-2.62017e+16	1828946679916120	TGFB1;GDF15;LEF1;SLC33A1;BMP8A;BMP8B;RUNX2;BMP4;GDF9;BMP3;BMP2;LGR6;FGFR2;DACT1
ornithine transport (GO:0015822)	1954-10-01	0.00039450695362761782451765935064713630708865821361541748046875	0.03749813651051968343974607478230609558522701263427734375	0.000796009743242206903486579694373403981444425880908966064453125	0.04870208111502742631682139062831993214786052703857421875	-2.29535e+16	1799063507684400	ANO1;SLC38A1;TMEM63C;SLC1A4;SLC3A2;SLC38A3;SLC7A1;SLC7A2;PANX3;SLC38A4
chemorepulsion of axon (GO:0061643)	16/134	0.00154270362523177095685766868626842551748268306255340576171875	0.0458252091188924293163609036128036677837371826171875	0.002007313400145698846499531242670855135656893253326416015625	0.0676827253698231989798017593784607015550136566162109375	-2.76332e+16	1.78904e+16	DRAXIN;SEMA6A;SEMA3A;PDGFA;RANBP9;UNC5C;PIK3CB;VLDLR;L1CAM;NELL2;DOK6;FYN;EZR;SPTBN2;CDK5R1;EPHB3
motor neuron axon guidance (GO:0008045)	16/133	0.00142531991490668749796022485298863102798350155353546142578125	0.044396042257819019749565114807410282082855701446533203125	0.0018730945270087830285821173248450577375479042530059814453125	0.064621761181803016871327827175264246761798858642578125	-2.69899e+16	1.76874e+16	DRAXIN;SEMA6A;SEMA3A;RANBP9;UNC5C;PIK3CB;VLDLR;L1CAM;NELL2;DOK6;CHN1;FYN;EZR;SPTBN2;CDK5R1;EPHB3
canonical Wnt signaling pathway involved in positive regulation of epithelial to mesenchymal transition (GO:0044334)	1983-12-01	0.0011228028504157330606794129579384389217011630535125732421875	0.0431385958779044731414842317462898790836334228515625	0.0017257797948325016672288523267297932761721312999725341796875	0.0639661246201782274223290869485936127603054046630859375	-2.58175e+16	1753506994559370	WNT10B;TCF7L2;BMP2;RARG;TGFB1;RGCC;FZD5;BAMBI;WNT7B;LEF1;CTNNB1;WNT4
negative regulation of canonical Wnt signaling pathway involved in osteoblast differentiation (GO:1905240)	18/164	0.0021256191776723846499630443673822810524143278598785400390625	0.05336133094850069313874740828396170400083065032958984375	0.0025377315343555035230538319268589475541375577449798583984375	0.0698639015090740389535284293742734007537364959716796875	-2.82837e+16	1.74049e+16	TCF7L2;DRAXIN;PTCH1;LEF1;PRICKLE1;GLI1;NKD1;CYLD;BMP2;RANBP3L;WNT11;FRZB;DDIT3;HECW1;SOX9;NOTUM;WNT4;DACT1
positive regulation of transcription from RNA polymerase II promoter involved in defense response to fungus (GO:1901244)	51/730	0.0182792716222526692437799766821626690216362476348876953125	0.1916347824956163570231382209385628812015056610107421875	0.012234889160484797854255845095394761301577091217041015625	0.1671360010165620357813764940146938897669315338134765625	-4331460138261000	1.73344e+16	RARG;PTPRN;GLI1;ETS1;CREB3L4;NCK2;TNFSF11;SOX8;SOX9;TP63;NANOS1;MEF2C;FOS;ETV5;PLSCR1;TOX2;TFR2;IRF1;DDIT3;HOXB3;MAML3;ARHGEF2;ZFPM2;GAPDH;ATF4;AKNA;WBP2;LEF1;CEBPG;NPAS2;ARNTL;EGR1;TCF7L2;CDKN2B;EGR2;JUND;TGFB1;FZD5;VDR;KLF4;KLF2;BMP4;KLF6;BMP2;RGCC;KLF5;CTNNB1;TCF4;SP7;FGFR2;FOXA2
negative regulation of canonical Wnt signaling pathway (GO:0090090)	19/179	0.00238859816470016368683548790841086884029209613800048828125	0.05336133094850069313874740828396170400083065032958984375	0.0027551942686004035100444387040852234349586069583892822265625	0.0698639015090740389535284293742734007537364959716796875	-2.84487e+16	1.71746e+16	TCF7L2;DRAXIN;LEF1;PRICKLE1;APCDD1;GLI1;NKD1;CYLD;BMP2;WNT11;FRZB;WIF1;DDIT3;HECW1;SOX9;NOTUM;MDFI;WNT4;DACT1
canonical Wnt signaling pathway involved in positive regulation of apoptotic process (GO:0044337)	25/279	0.005518329543571999680484641004341028747148811817169189453125	0.08759376613529075428221659649352659471333026885986328125	0.005291060141066415700716873971032327972352504730224609375	0.09802232513394822099872527587649528868496417999267578125	-3282005913940300	1.70654e+16	RARG;RASGRF2;LEF1;SCIN;FRZB;FAM162A;BMF;MAP3K5;WNT4;WNT10B;TCF7L2;FZD5;GADD45A;WNT7B;BNIP3;DUSP6;MLLT11;BMP4;TIAM2;BMP2;KCNMA1;CTNNB1;ARHGEF2;NGEF;ATF4
negative regulation of fat cell differentiation (GO:0045599)	1946-09-01	0.00050098372840576646004839833636879120604135096073150634765625	0.03749813651051968343974607478230609558522701263427734375	0.001025774700173500038336005246719651040621101856231689453125	0.053642279925769698056825518506229855120182037353515625	-2242358381839340	1703953993069830	WNT10B;TGFB1;TRIB3;NR1D1;ANP32B;ZFPM2;TRIB2;ARNTL;RUNX1T1
regulation of Purkinje myocyte action potential (GO:0098906)	1958-10-01	0.000713423338716213961165080181814346360624767839908599853515625	0.03749813651051968343974607478230609558522701263427734375	0.0012893005530029452536389111827475062455050647258758544921875	0.05661201519094750944649518942242139019072055816650390625	-2340740710330870	1695968600466400	NANOS1;SLC8A3;CAMK2D;STIM1;GJA5;ITPR1;ATP1A3;ATP2A2;FXYD6;ATP1B1
axon guidance (GO:0007411)	19/182	0.00288198977549474801007622914994499296881258487701416015625	0.05583958413150569288774249798734672367572784423828125	0.003258819920211711122781661487124438281171023845672607421875	0.0698639015090740389535284293742734007537364959716796875	-2.89199e+16	1691606036888560	LINGO1;DRAXIN;SEMA6A;SEMA3A;RANBP9;UNC5C;ANK3;PIK3CB;VLDLR;L1CAM;NELL2;EPYC;DOK6;FYN;EZR;FGFR2;SPTBN2;CDK5R1;EPHB3
peptidyl-tyrosine phosphorylation (GO:0018108)	28/327	0.006406653800567717153835456400656767073087394237518310546875	0.09276615203305975387859660941103356890380382537841796875	0.005812121637125504218512883625180620583705604076385498046875	0.10288368196398602061325533441049628891050815582275390625	-3.31646e+16	1674951418226450	NIM1K;CAMK2D;NUAK1;WNT11;PIM1;FYN;MAP3K9;MAP3K5;MAP4K1;TGFB1;INSR;DAPK2;HUNK;CDC42BPA;MERTK;RUNX3;ERN1;MEX3B;BMP2;STK24;CAMK4;ADM2;TNIK;FGFR4;FGFR3;FGFR2;DDR2;FGFR1
positive regulation of spinal cord association neuron differentiation by negative regulation of canonical Wnt signaling pathway (GO:1902844)	17/151	0.0021262941798477785239340764888993362546898424625396728515625	0.05336133094850069313874740828396170400083065032958984375	0.0025969787077499422063564527007883953046984970569610595703125	0.0698639015090740389535284293742734007537364959716796875	-2.69114e+16	1655957347908430	TCF7L2;DRAXIN;LEF1;PRICKLE1;GLI1;SORL1;NKD1;CYLD;BMP2;WNT11;FRZB;DDIT3;HECW1;SOX9;NOTUM;WNT4;DACT1
regulation of apoptotic process in bone marrow (GO:0071865)	17/153	0.00244637222137090819262805752032363670878112316131591796875	0.05336133094850069313874740828396170400083065032958984375	0.0029400039957715004730609553718068127636797726154327392578125	0.0698639015090740389535284293742734007537364959716796875	-2745905655616390	1651154006067100	STEAP3;BEX2;TGFB1;RTKN;PPP1R13B;GDF15;DAPK2;BMP8A;BMP8B;OMA1;INHBE;GDF9;BMP3;FYN;SOX9;CALR;TP63
modulation of apoptotic process in other organism (GO:0044532)	17/153	0.00244637222137090819262805752032363670878112316131591796875	0.05336133094850069313874740828396170400083065032958984375	0.0029400039957715004730609553718068127636797726154327392578125	0.0698639015090740389535284293742734007537364959716796875	-2742302012975960	1.64899e+16	STEAP3;BEX2;TGFB1;RTKN;PPP1R13B;GDF15;DAPK2;BMP8A;BMP8B;OMA1;INHBE;GDF9;BMP3;FYN;SOX9;CALR;TP63
regulation of AV node cell action potential (GO:0098904)	1959-10-01	0.000819818915320180371421321385838609785423614084720611572265625	0.03749813651051968343974607478230609558522701263427734375	0.00144522641585172477614318342631349878502078354358673095703125	0.06146302530810919539927539290147251449525356292724609375	-2.32011e+16	1.64877e+16	NANOS1;SLC8A3;CAMK2D;STIM1;GJA5;ITPR1;ATP1A3;ATP2A2;FXYD6;ATP1B1
regulation of apoptotic process involved in development (GO:1904748)	17/153	0.00244637222137090819262805752032363670878112316131591796875	0.05336133094850069313874740828396170400083065032958984375	0.0029400039957715004730609553718068127636797726154327392578125	0.0698639015090740389535284293742734007537364959716796875	-2.74078e+16	1.64807e+16	STEAP3;BEX2;TGFB1;RTKN;PPP1R13B;GDF15;DAPK2;BMP8A;BMP8B;OMA1;INHBE;GDF9;BMP3;FYN;SOX9;CALR;TP63
regulation of leukocyte apoptotic process (GO:2000106)	17/153	0.00244637222137090819262805752032363670878112316131591796875	0.05336133094850069313874740828396170400083065032958984375	0.0029400039957715004730609553718068127636797726154327392578125	0.0698639015090740389535284293742734007537364959716796875	-2739330594322610	1647200323691610	STEAP3;BEX2;TGFB1;RTKN;PPP1R13B;GDF15;DAPK2;BMP8A;BMP8B;OMA1;INHBE;GDF9;BMP3;FYN;SOX9;CALR;TP63
regulation of fat cell apoptotic process (GO:1904649)	17/153	0.00244637222137090819262805752032363670878112316131591796875	0.05336133094850069313874740828396170400083065032958984375	0.0029400039957715004730609553718068127636797726154327392578125	0.0698639015090740389535284293742734007537364959716796875	-2737187785732990	1.64591e+16	STEAP3;BEX2;TGFB1;RTKN;PPP1R13B;GDF15;DAPK2;BMP8A;BMP8B;OMA1;INHBE;GDF9;BMP3;FYN;SOX9;CALR;TP63
regulation of epithelial cell apoptotic process (GO:1904035)	17/153	0.00244637222137090819262805752032363670878112316131591796875	0.05336133094850069313874740828396170400083065032958984375	0.0029400039957715004730609553718068127636797726154327392578125	0.0698639015090740389535284293742734007537364959716796875	-273435967013031	1.64421e+16	STEAP3;BEX2;TGFB1;RTKN;PPP1R13B;GDF15;DAPK2;BMP8A;BMP8B;OMA1;INHBE;GDF9;BMP3;FYN;SOX9;CALR;TP63
regulation of glial cell apoptotic process (GO:0034350)	17/153	0.00244637222137090819262805752032363670878112316131591796875	0.05336133094850069313874740828396170400083065032958984375	0.0029400039957715004730609553718068127636797726154327392578125	0.0698639015090740389535284293742734007537364959716796875	-2.73367e+16	1643796120194470	STEAP3;BEX2;TGFB1;RTKN;PPP1R13B;GDF15;DAPK2;BMP8A;BMP8B;OMA1;INHBE;GDF9;BMP3;FYN;SOX9;CALR;TP63
regulation of mesenchymal cell apoptotic process (GO:2001053)	17/153	0.00244637222137090819262805752032363670878112316131591796875	0.05336133094850069313874740828396170400083065032958984375	0.0029400039957715004730609553718068127636797726154327392578125	0.0698639015090740389535284293742734007537364959716796875	-2730365429692480	1641809436548850	STEAP3;BEX2;TGFB1;RTKN;PPP1R13B;GDF15;DAPK2;BMP8A;BMP8B;OMA1;INHBE;GDF9;BMP3;FYN;SOX9;CALR;TP63
regulation of apoptotic process (GO:0042981)	17/153	0.00244637222137090819262805752032363670878112316131591796875	0.05336133094850069313874740828396170400083065032958984375	0.0029400039957715004730609553718068127636797726154327392578125	0.0698639015090740389535284293742734007537364959716796875	-2727020813363870	1.6398e+16	STEAP3;BEX2;TGFB1;RTKN;PPP1R13B;GDF15;DAPK2;BMP8A;BMP8B;OMA1;INHBE;GDF9;BMP3;FYN;SOX9;CALR;TP63
regulation of compound eye retinal cell apoptotic process (GO:1901692)	17/153	0.00244637222137090819262805752032363670878112316131591796875	0.05336133094850069313874740828396170400083065032958984375	0.0029400039957715004730609553718068127636797726154327392578125	0.0698639015090740389535284293742734007537364959716796875	-2724641198949520	1638367371267560	STEAP3;BEX2;TGFB1;RTKN;PPP1R13B;GDF15;DAPK2;BMP8A;BMP8B;OMA1;INHBE;GDF9;BMP3;FYN;SOX9;CALR;TP63
regulation of myofibroblast cell apoptotic process (GO:1904520)	17/153	0.00244637222137090819262805752032363670878112316131591796875	0.05336133094850069313874740828396170400083065032958984375	0.0029400039957715004730609553718068127636797726154327392578125	0.0698639015090740389535284293742734007537364959716796875	-2.72331e+16	1.63756e+16	STEAP3;BEX2;TGFB1;RTKN;PPP1R13B;GDF15;DAPK2;BMP8A;BMP8B;OMA1;INHBE;GDF9;BMP3;FYN;SOX9;CALR;TP63
regulation of muscle cell apoptotic process (GO:0010660)	17/153	0.00244637222137090819262805752032363670878112316131591796875	0.05336133094850069313874740828396170400083065032958984375	0.0029400039957715004730609553718068127636797726154327392578125	0.0698639015090740389535284293742734007537364959716796875	-2.72093e+16	1.63614e+16	STEAP3;BEX2;TGFB1;RTKN;PPP1R13B;GDF15;DAPK2;BMP8A;BMP8B;OMA1;INHBE;GDF9;BMP3;FYN;SOX9;CALR;TP63
regulation of myeloid cell apoptotic process (GO:0033032)	17/153	0.00244637222137090819262805752032363670878112316131591796875	0.05336133094850069313874740828396170400083065032958984375	0.0029400039957715004730609553718068127636797726154327392578125	0.0698639015090740389535284293742734007537364959716796875	-2.71864e+16	1.63476e+16	STEAP3;BEX2;TGFB1;RTKN;PPP1R13B;GDF15;DAPK2;BMP8A;BMP8B;OMA1;INHBE;GDF9;BMP3;FYN;SOX9;CALR;TP63
sarcoplasmic reticulum calcium ion transport (GO:0070296)	1959-10-01	0.000819818915320180371421321385838609785423614084720611572265625	0.03749813651051968343974607478230609558522701263427734375	0.00144522641585172477614318342631349878502078354358673095703125	0.06146302530810919539927539290147251449525356292724609375	-2296579532612680	1.63205e+16	SLC24A1;SLN;TRPV4;ITPR1;CDH23;ATP2A2;SLC3A2;CACNA1D;FYN;RAMP1
positive regulation of transcription from RNA polymerase II promoter by histone modification (GO:1903757)	50/720	0.0212972612698586576118753299624586361460387706756591796875	0.2013404956386261879242027816871996037662029266357421875	0.01436600493946646982246218016143757267855107784271240234375	0.1720239221305211729795558994737803004682064056396484375	-4214269652969960	1622146894939920	RARG;PTPRN;GLI1;ETS1;CREB3L4;NCK2;TNFSF11;SOX8;SOX9;TP63;NANOS1;MEF2C;FOS;ETV5;PLSCR1;TOX2;TFR2;IRF1;DDIT3;HOXB3;MAML3;ARHGEF2;ZFPM2;ATF4;AKNA;WBP2;LEF1;CEBPG;NPAS2;ARNTL;EGR1;TCF7L2;CDKN2B;EGR2;JUND;TGFB1;FZD5;VDR;KLF4;KLF2;BMP4;KLF6;BMP2;RGCC;KLF5;CTNNB1;TCF4;SP7;FGFR2;FOXA2
positive regulation of sulfate assimilation by positive regulation of transcription from RNA polymerase II promoter (GO:1900478)	50/720	0.0212972612698586576118753299624586361460387706756591796875	0.2013404956386261879242027816871996037662029266357421875	0.01436600493946646982246218016143757267855107784271240234375	0.1720239221305211729795558994737803004682064056396484375	-4.20967e+16	1.62038e+16	RARG;PTPRN;GLI1;ETS1;CREB3L4;NCK2;TNFSF11;SOX8;SOX9;TP63;NANOS1;MEF2C;FOS;ETV5;PLSCR1;TOX2;TFR2;IRF1;DDIT3;HOXB3;MAML3;ARHGEF2;ZFPM2;ATF4;AKNA;WBP2;LEF1;CEBPG;NPAS2;ARNTL;EGR1;TCF7L2;CDKN2B;EGR2;JUND;TGFB1;FZD5;VDR;KLF4;KLF2;BMP4;KLF6;BMP2;RGCC;KLF5;CTNNB1;TCF4;SP7;FGFR2;FOXA2
positive regulation of ribosomal protein gene transcription from RNA polymerase II promoter (GO:0060963)	50/720	0.0212972612698586576118753299624586361460387706756591796875	0.2013404956386261879242027816871996037662029266357421875	0.01436600493946646982246218016143757267855107784271240234375	0.1720239221305211729795558994737803004682064056396484375	-4203698898819630	1.61808e+16	RARG;PTPRN;GLI1;ETS1;CREB3L4;NCK2;TNFSF11;SOX8;SOX9;TP63;NANOS1;MEF2C;FOS;ETV5;PLSCR1;TOX2;TFR2;IRF1;DDIT3;HOXB3;MAML3;ARHGEF2;ZFPM2;ATF4;AKNA;WBP2;LEF1;CEBPG;NPAS2;ARNTL;EGR1;TCF7L2;CDKN2B;EGR2;JUND;TGFB1;FZD5;VDR;KLF4;KLF2;BMP4;KLF6;BMP2;RGCC;KLF5;CTNNB1;TCF4;SP7;FGFR2;FOXA2
positive regulation of ethanol catabolic process by positive regulation of transcription from RNA polymerase II promoter (GO:0061425)	50/720	0.0212972612698586576118753299624586361460387706756591796875	0.2013404956386261879242027816871996037662029266357421875	0.01436600493946646982246218016143757267855107784271240234375	0.1720239221305211729795558994737803004682064056396484375	-4199151129213040	1.61633e+16	RARG;PTPRN;GLI1;ETS1;CREB3L4;NCK2;TNFSF11;SOX8;SOX9;TP63;NANOS1;MEF2C;FOS;ETV5;PLSCR1;TOX2;TFR2;IRF1;DDIT3;HOXB3;MAML3;ARHGEF2;ZFPM2;ATF4;AKNA;WBP2;LEF1;CEBPG;NPAS2;ARNTL;EGR1;TCF7L2;CDKN2B;EGR2;JUND;TGFB1;FZD5;VDR;KLF4;KLF2;BMP4;KLF6;BMP2;RGCC;KLF5;CTNNB1;TCF4;SP7;FGFR2;FOXA2
positive regulation of peroxisome organization by positive regulation of transcription from RNA polymerase II promoter (GO:0061424)	50/720	0.0212972612698586576118753299624586361460387706756591796875	0.2013404956386261879242027816871996037662029266357421875	0.01436600493946646982246218016143757267855107784271240234375	0.1720239221305211729795558994737803004682064056396484375	-4.19734e+16	1.61563e+16	RARG;PTPRN;GLI1;ETS1;CREB3L4;NCK2;TNFSF11;SOX8;SOX9;TP63;NANOS1;MEF2C;FOS;ETV5;PLSCR1;TOX2;TFR2;IRF1;DDIT3;HOXB3;MAML3;ARHGEF2;ZFPM2;ATF4;AKNA;WBP2;LEF1;CEBPG;NPAS2;ARNTL;EGR1;TCF7L2;CDKN2B;EGR2;JUND;TGFB1;FZD5;VDR;KLF4;KLF2;BMP4;KLF6;BMP2;RGCC;KLF5;CTNNB1;TCF4;SP7;FGFR2;FOXA2
positive regulation of telomeric RNA transcription from RNA pol II promoter (GO:1901582)	50/720	0.0212972612698586576118753299624586361460387706756591796875	0.2013404956386261879242027816871996037662029266357421875	0.01436600493946646982246218016143757267855107784271240234375	0.1720239221305211729795558994737803004682064056396484375	-4.19665e+16	1.61536e+16	RARG;PTPRN;GLI1;ETS1;CREB3L4;NCK2;TNFSF11;SOX8;SOX9;TP63;NANOS1;MEF2C;FOS;ETV5;PLSCR1;TOX2;TFR2;IRF1;DDIT3;HOXB3;MAML3;ARHGEF2;ZFPM2;ATF4;AKNA;WBP2;LEF1;CEBPG;NPAS2;ARNTL;EGR1;TCF7L2;CDKN2B;EGR2;JUND;TGFB1;FZD5;VDR;KLF4;KLF2;BMP4;KLF6;BMP2;RGCC;KLF5;CTNNB1;TCF4;SP7;FGFR2;FOXA2
regulation of glycolytic process by positive regulation of transcription from RNA polymerase II promoter (GO:0072363)	50/720	0.0212972612698586576118753299624586361460387706756591796875	0.2013404956386261879242027816871996037662029266357421875	0.01436600493946646982246218016143757267855107784271240234375	0.1720239221305211729795558994737803004682064056396484375	-4195558682110100	1.61494e+16	RARG;PTPRN;GLI1;ETS1;CREB3L4;NCK2;TNFSF11;SOX8;SOX9;TP63;NANOS1;MEF2C;FOS;ETV5;PLSCR1;TOX2;TFR2;IRF1;DDIT3;HOXB3;MAML3;ARHGEF2;ZFPM2;ATF4;AKNA;WBP2;LEF1;CEBPG;NPAS2;ARNTL;EGR1;TCF7L2;CDKN2B;EGR2;JUND;TGFB1;FZD5;VDR;KLF4;KLF2;BMP4;KLF6;BMP2;RGCC;KLF5;CTNNB1;TCF4;SP7;FGFR2;FOXA2
regulation of cellular ketone metabolic process by positive regulation of transcription from RNA polymerase II promoter (GO:0072366)	50/720	0.0212972612698586576118753299624586361460387706756591796875	0.2013404956386261879242027816871996037662029266357421875	0.01436600493946646982246218016143757267855107784271240234375	0.1720239221305211729795558994737803004682064056396484375	-4188576840474760	1.61226e+16	RARG;PTPRN;GLI1;ETS1;CREB3L4;NCK2;TNFSF11;SOX8;SOX9;TP63;NANOS1;MEF2C;FOS;ETV5;PLSCR1;TOX2;TFR2;IRF1;DDIT3;HOXB3;MAML3;ARHGEF2;ZFPM2;ATF4;AKNA;WBP2;LEF1;CEBPG;NPAS2;ARNTL;EGR1;TCF7L2;CDKN2B;EGR2;JUND;TGFB1;FZD5;VDR;KLF4;KLF2;BMP4;KLF6;BMP2;RGCC;KLF5;CTNNB1;TCF4;SP7;FGFR2;FOXA2
positive regulation of pseudohyphal growth by positive regulation of transcription from RNA polymerase II promoter (GO:1900461)	50/720	0.0212972612698586576118753299624586361460387706756591796875	0.2013404956386261879242027816871996037662029266357421875	0.01436600493946646982246218016143757267855107784271240234375	0.1720239221305211729795558994737803004682064056396484375	-4.18414e+16	1.61055e+16	RARG;PTPRN;GLI1;ETS1;CREB3L4;NCK2;TNFSF11;SOX8;SOX9;TP63;NANOS1;MEF2C;FOS;ETV5;PLSCR1;TOX2;TFR2;IRF1;DDIT3;HOXB3;MAML3;ARHGEF2;ZFPM2;ATF4;AKNA;WBP2;LEF1;CEBPG;NPAS2;ARNTL;EGR1;TCF7L2;CDKN2B;EGR2;JUND;TGFB1;FZD5;VDR;KLF4;KLF2;BMP4;KLF6;BMP2;RGCC;KLF5;CTNNB1;TCF4;SP7;FGFR2;FOXA2
positive regulation of mating type switching by positive regulation of transcription from RNA polymerase II promoter (GO:1900423)	50/720	0.0212972612698586576118753299624586361460387706756591796875	0.2013404956386261879242027816871996037662029266357421875	0.01436600493946646982246218016143757267855107784271240234375	0.1720239221305211729795558994737803004682064056396484375	-4180102531731190	1.609e+16	RARG;PTPRN;GLI1;ETS1;CREB3L4;NCK2;TNFSF11;SOX8;SOX9;TP63;NANOS1;MEF2C;FOS;ETV5;PLSCR1;TOX2;TFR2;IRF1;DDIT3;HOXB3;MAML3;ARHGEF2;ZFPM2;ATF4;AKNA;WBP2;LEF1;CEBPG;NPAS2;ARNTL;EGR1;TCF7L2;CDKN2B;EGR2;JUND;TGFB1;FZD5;VDR;KLF4;KLF2;BMP4;KLF6;BMP2;RGCC;KLF5;CTNNB1;TCF4;SP7;FGFR2;FOXA2
positive regulation of ergosterol biosynthetic process by positive regulation of transcription from RNA polymerase II promoter (GO:0035961)	50/720	0.0212972612698586576118753299624586361460387706756591796875	0.2013404956386261879242027816871996037662029266357421875	0.01436600493946646982246218016143757267855107784271240234375	0.1720239221305211729795558994737803004682064056396484375	-4178294876526370	1.6083e+16	RARG;PTPRN;GLI1;ETS1;CREB3L4;NCK2;TNFSF11;SOX8;SOX9;TP63;NANOS1;MEF2C;FOS;ETV5;PLSCR1;TOX2;TFR2;IRF1;DDIT3;HOXB3;MAML3;ARHGEF2;ZFPM2;ATF4;AKNA;WBP2;LEF1;CEBPG;NPAS2;ARNTL;EGR1;TCF7L2;CDKN2B;EGR2;JUND;TGFB1;FZD5;VDR;KLF4;KLF2;BMP4;KLF6;BMP2;RGCC;KLF5;CTNNB1;TCF4;SP7;FGFR2;FOXA2
positive regulation of filamentous growth of a population of unicellular organisms in response to starvation by positive regulation of transcription from RNA polymerase II promoter (GO:1904741)	50/720	0.0212972612698586576118753299624586361460387706756591796875	0.2013404956386261879242027816871996037662029266357421875	0.01436600493946646982246218016143757267855107784271240234375	0.1720239221305211729795558994737803004682064056396484375	-4.17389e+16	1.6066e+16	RARG;PTPRN;GLI1;ETS1;CREB3L4;NCK2;TNFSF11;SOX8;SOX9;TP63;NANOS1;MEF2C;FOS;ETV5;PLSCR1;TOX2;TFR2;IRF1;DDIT3;HOXB3;MAML3;ARHGEF2;ZFPM2;ATF4;AKNA;WBP2;LEF1;CEBPG;NPAS2;ARNTL;EGR1;TCF7L2;CDKN2B;EGR2;JUND;TGFB1;FZD5;VDR;KLF4;KLF2;BMP4;KLF6;BMP2;RGCC;KLF5;CTNNB1;TCF4;SP7;FGFR2;FOXA2
positive regulation of invasive growth in response to glucose limitation by positive regulation of transcription from RNA polymerase II promoter (GO:0036095)	50/720	0.0212972612698586576118753299624586361460387706756591796875	0.2013404956386261879242027816871996037662029266357421875	0.01436600493946646982246218016143757267855107784271240234375	0.1720239221305211729795558994737803004682064056396484375	-4173606846250100	1606495061741800	RARG;PTPRN;GLI1;ETS1;CREB3L4;NCK2;TNFSF11;SOX8;SOX9;TP63;NANOS1;MEF2C;FOS;ETV5;PLSCR1;TOX2;TFR2;IRF1;DDIT3;HOXB3;MAML3;ARHGEF2;ZFPM2;ATF4;AKNA;WBP2;LEF1;CEBPG;NPAS2;ARNTL;EGR1;TCF7L2;CDKN2B;EGR2;JUND;TGFB1;FZD5;VDR;KLF4;KLF2;BMP4;KLF6;BMP2;RGCC;KLF5;CTNNB1;TCF4;SP7;FGFR2;FOXA2
positive regulation of phosphatidylinositol 3-kinase signaling (GO:0014068)	15/126	0.0021968283126302351297709503086252880166284739971160888671875	0.05336133094850069313874740828396170400083065032958984375	0.00280683909856376846703174265940106124617159366607666015625	0.0698639015090740389535284293742734007537364959716796875	-2623725344455940	1.60591e+16	UNC5B;PDGFA;PIK3CB;PTPN13;EREG;PDGFC;TNFSF11;FYN;PIP4K2C;FBXL2;SOX9;FGFR4;FGFR3;FGFR2;FGFR1
positive regulation of termination of RNA polymerase II transcription (GO:1904595)	50/720	0.0212972612698586576118753299624586361460387706756591796875	0.2013404956386261879242027816871996037662029266357421875	0.01436600493946646982246218016143757267855107784271240234375	0.1720239221305211729795558994737803004682064056396484375	-4.16973e+16	1605004334588400	RARG;PTPRN;GLI1;ETS1;CREB3L4;NCK2;TNFSF11;SOX8;SOX9;TP63;NANOS1;MEF2C;FOS;ETV5;PLSCR1;TOX2;TFR2;IRF1;DDIT3;HOXB3;MAML3;ARHGEF2;ZFPM2;ATF4;AKNA;WBP2;LEF1;CEBPG;NPAS2;ARNTL;EGR1;TCF7L2;CDKN2B;EGR2;JUND;TGFB1;FZD5;VDR;KLF4;KLF2;BMP4;KLF6;BMP2;RGCC;KLF5;CTNNB1;TCF4;SP7;FGFR2;FOXA2
regulation of bundle of His cell action potential (GO:0098905)	1959-10-01	0.000819818915320180371421321385838609785423614084720611572265625	0.03749813651051968343974607478230609558522701263427734375	0.00144522641585172477614318342631349878502078354358673095703125	0.06146302530810919539927539290147251449525356292724609375	-2253869463343520	1.6017e+16	NANOS1;SLC8A3;CAMK2D;STIM1;GJA5;ITPR1;ATP1A3;ATP2A2;FXYD6;ATP1B1
positive regulation of transcription from RNA polymerase II promoter by calcium-mediated signaling (GO:1900622)	50/720	0.0212972612698586576118753299624586361460387706756591796875	0.2013404956386261879242027816871996037662029266357421875	0.01436600493946646982246218016143757267855107784271240234375	0.1720239221305211729795558994737803004682064056396484375	-4160159737844200	1.60132e+16	RARG;PTPRN;GLI1;ETS1;CREB3L4;NCK2;TNFSF11;SOX8;SOX9;TP63;NANOS1;MEF2C;FOS;ETV5;PLSCR1;TOX2;TFR2;IRF1;DDIT3;HOXB3;MAML3;ARHGEF2;ZFPM2;ATF4;AKNA;WBP2;LEF1;CEBPG;NPAS2;ARNTL;EGR1;TCF7L2;CDKN2B;EGR2;JUND;TGFB1;FZD5;VDR;KLF4;KLF2;BMP4;KLF6;BMP2;RGCC;KLF5;CTNNB1;TCF4;SP7;FGFR2;FOXA2
positive regulation of transcription from RNA polymerase II promoter involved in meiotic cell cycle (GO:0010673)	50/720	0.0212972612698586576118753299624586361460387706756591796875	0.2013404956386261879242027816871996037662029266357421875	0.01436600493946646982246218016143757267855107784271240234375	0.1720239221305211729795558994737803004682064056396484375	-4157425183291040	1.60027e+16	RARG;PTPRN;GLI1;ETS1;CREB3L4;NCK2;TNFSF11;SOX8;SOX9;TP63;NANOS1;MEF2C;FOS;ETV5;PLSCR1;TOX2;TFR2;IRF1;DDIT3;HOXB3;MAML3;ARHGEF2;ZFPM2;ATF4;AKNA;WBP2;LEF1;CEBPG;NPAS2;ARNTL;EGR1;TCF7L2;CDKN2B;EGR2;JUND;TGFB1;FZD5;VDR;KLF4;KLF2;BMP4;KLF6;BMP2;RGCC;KLF5;CTNNB1;TCF4;SP7;FGFR2;FOXA2
positive regulation of purine nucleotide biosynthetic process by positive regulation of transcription from RNA polymerase II promoter (GO:1900418)	50/720	0.0212972612698586576118753299624586361460387706756591796875	0.2013404956386261879242027816871996037662029266357421875	0.01436600493946646982246218016143757267855107784271240234375	0.1720239221305211729795558994737803004682064056396484375	-4154491216217760	1.59914e+16	RARG;PTPRN;GLI1;ETS1;CREB3L4;NCK2;TNFSF11;SOX8;SOX9;TP63;NANOS1;MEF2C;FOS;ETV5;PLSCR1;TOX2;TFR2;IRF1;DDIT3;HOXB3;MAML3;ARHGEF2;ZFPM2;ATF4;AKNA;WBP2;LEF1;CEBPG;NPAS2;ARNTL;EGR1;TCF7L2;CDKN2B;EGR2;JUND;TGFB1;FZD5;VDR;KLF4;KLF2;BMP4;KLF6;BMP2;RGCC;KLF5;CTNNB1;TCF4;SP7;FGFR2;FOXA2
positive regulation of flocculation via cell wall protein-carbohydrate interaction by positive regulation of transcription from RNA polymerase II promoter (GO:1900524)	50/720	0.0212972612698586576118753299624586361460387706756591796875	0.2013404956386261879242027816871996037662029266357421875	0.01436600493946646982246218016143757267855107784271240234375	0.1720239221305211729795558994737803004682064056396484375	-4151090158892280	1.59783e+16	RARG;PTPRN;GLI1;ETS1;CREB3L4;NCK2;TNFSF11;SOX8;SOX9;TP63;NANOS1;MEF2C;FOS;ETV5;PLSCR1;TOX2;TFR2;IRF1;DDIT3;HOXB3;MAML3;ARHGEF2;ZFPM2;ATF4;AKNA;WBP2;LEF1;CEBPG;NPAS2;ARNTL;EGR1;TCF7L2;CDKN2B;EGR2;JUND;TGFB1;FZD5;VDR;KLF4;KLF2;BMP4;KLF6;BMP2;RGCC;KLF5;CTNNB1;TCF4;SP7;FGFR2;FOXA2
positive regulation of oligopeptide transport by positive regulation of transcription from RNA polymerase II promoter (GO:0035951)	50/720	0.0212972612698586576118753299624586361460387706756591796875	0.2013404956386261879242027816871996037662029266357421875	0.01436600493946646982246218016143757267855107784271240234375	0.1720239221305211729795558994737803004682064056396484375	-4148689172221510	1.5969e+16	RARG;PTPRN;GLI1;ETS1;CREB3L4;NCK2;TNFSF11;SOX8;SOX9;TP63;NANOS1;MEF2C;FOS;ETV5;PLSCR1;TOX2;TFR2;IRF1;DDIT3;HOXB3;MAML3;ARHGEF2;ZFPM2;ATF4;AKNA;WBP2;LEF1;CEBPG;NPAS2;ARNTL;EGR1;TCF7L2;CDKN2B;EGR2;JUND;TGFB1;FZD5;VDR;KLF4;KLF2;BMP4;KLF6;BMP2;RGCC;KLF5;CTNNB1;TCF4;SP7;FGFR2;FOXA2
regulation of lipid transport by positive regulation of transcription from RNA polymerase II promoter (GO:0072369)	50/720	0.0212972612698586576118753299624586361460387706756591796875	0.2013404956386261879242027816871996037662029266357421875	0.01436600493946646982246218016143757267855107784271240234375	0.1720239221305211729795558994737803004682064056396484375	-4146205671207980	1.59595e+16	RARG;PTPRN;GLI1;ETS1;CREB3L4;NCK2;TNFSF11;SOX8;SOX9;TP63;NANOS1;MEF2C;FOS;ETV5;PLSCR1;TOX2;TFR2;IRF1;DDIT3;HOXB3;MAML3;ARHGEF2;ZFPM2;ATF4;AKNA;WBP2;LEF1;CEBPG;NPAS2;ARNTL;EGR1;TCF7L2;CDKN2B;EGR2;JUND;TGFB1;FZD5;VDR;KLF4;KLF2;BMP4;KLF6;BMP2;RGCC;KLF5;CTNNB1;TCF4;SP7;FGFR2;FOXA2
transcriptional activation by promoter-terminator looping (GO:0090203)	50/720	0.0212972612698586576118753299624586361460387706756591796875	0.2013404956386261879242027816871996037662029266357421875	0.01436600493946646982246218016143757267855107784271240234375	0.1720239221305211729795558994737803004682064056396484375	-4138568858916830	1.59301e+16	RARG;PTPRN;GLI1;ETS1;CREB3L4;NCK2;TNFSF11;SOX8;SOX9;TP63;NANOS1;MEF2C;FOS;ETV5;PLSCR1;TOX2;TFR2;IRF1;DDIT3;HOXB3;MAML3;ARHGEF2;ZFPM2;ATF4;AKNA;WBP2;LEF1;CEBPG;NPAS2;ARNTL;EGR1;TCF7L2;CDKN2B;EGR2;JUND;TGFB1;FZD5;VDR;KLF4;KLF2;BMP4;KLF6;BMP2;RGCC;KLF5;CTNNB1;TCF4;SP7;FGFR2;FOXA2
positive regulation of pyrimidine-containing compound salvage by positive regulation of transcription from RNA polymerase II promoter (GO:1904001)	50/720	0.0212972612698586576118753299624586361460387706756591796875	0.2013404956386261879242027816871996037662029266357421875	0.01436600493946646982246218016143757267855107784271240234375	0.1720239221305211729795558994737803004682064056396484375	-4135549410697040	1.59185e+16	RARG;PTPRN;GLI1;ETS1;CREB3L4;NCK2;TNFSF11;SOX8;SOX9;TP63;NANOS1;MEF2C;FOS;ETV5;PLSCR1;TOX2;TFR2;IRF1;DDIT3;HOXB3;MAML3;ARHGEF2;ZFPM2;ATF4;AKNA;WBP2;LEF1;CEBPG;NPAS2;ARNTL;EGR1;TCF7L2;CDKN2B;EGR2;JUND;TGFB1;FZD5;VDR;KLF4;KLF2;BMP4;KLF6;BMP2;RGCC;KLF5;CTNNB1;TCF4;SP7;FGFR2;FOXA2
positive regulation of transcription from RNA polymerase II promoter involved in heart development (GO:1901228)	50/720	0.0212972612698586576118753299624586361460387706756591796875	0.2013404956386261879242027816871996037662029266357421875	0.01436600493946646982246218016143757267855107784271240234375	0.1720239221305211729795558994737803004682064056396484375	-4.13472e+16	1591527666034920	RARG;PTPRN;GLI1;ETS1;CREB3L4;NCK2;TNFSF11;SOX8;SOX9;TP63;NANOS1;MEF2C;FOS;ETV5;PLSCR1;TOX2;TFR2;IRF1;DDIT3;HOXB3;MAML3;ARHGEF2;ZFPM2;ATF4;AKNA;WBP2;LEF1;CEBPG;NPAS2;ARNTL;EGR1;TCF7L2;CDKN2B;EGR2;JUND;TGFB1;FZD5;VDR;KLF4;KLF2;BMP4;KLF6;BMP2;RGCC;KLF5;CTNNB1;TCF4;SP7;FGFR2;FOXA2
positive regulation of starch catabolic process by positive regulation of transcription from RNA polymerase II promoter (GO:0035957)	50/720	0.0212972612698586576118753299624586361460387706756591796875	0.2013404956386261879242027816871996037662029266357421875	0.01436600493946646982246218016143757267855107784271240234375	0.1720239221305211729795558994737803004682064056396484375	-4.13168e+16	159035632406919	RARG;PTPRN;GLI1;ETS1;CREB3L4;NCK2;TNFSF11;SOX8;SOX9;TP63;NANOS1;MEF2C;FOS;ETV5;PLSCR1;TOX2;TFR2;IRF1;DDIT3;HOXB3;MAML3;ARHGEF2;ZFPM2;ATF4;AKNA;WBP2;LEF1;CEBPG;NPAS2;ARNTL;EGR1;TCF7L2;CDKN2B;EGR2;JUND;TGFB1;FZD5;VDR;KLF4;KLF2;BMP4;KLF6;BMP2;RGCC;KLF5;CTNNB1;TCF4;SP7;FGFR2;FOXA2
positive regulation of cellular alcohol catabolic process by positive regulation of transcription from RNA polymerase II promoter (GO:1900422)	50/720	0.0212972612698586576118753299624586361460387706756591796875	0.2013404956386261879242027816871996037662029266357421875	0.01436600493946646982246218016143757267855107784271240234375	0.1720239221305211729795558994737803004682064056396484375	-4.13078e+16	1.59001e+16	RARG;PTPRN;GLI1;ETS1;CREB3L4;NCK2;TNFSF11;SOX8;SOX9;TP63;NANOS1;MEF2C;FOS;ETV5;PLSCR1;TOX2;TFR2;IRF1;DDIT3;HOXB3;MAML3;ARHGEF2;ZFPM2;ATF4;AKNA;WBP2;LEF1;CEBPG;NPAS2;ARNTL;EGR1;TCF7L2;CDKN2B;EGR2;JUND;TGFB1;FZD5;VDR;KLF4;KLF2;BMP4;KLF6;BMP2;RGCC;KLF5;CTNNB1;TCF4;SP7;FGFR2;FOXA2
positive regulation of sulfite transport by positive regulation of transcription from RNA polymerase II promoter (GO:0061426)	50/720	0.0212972612698586576118753299624586361460387706756591796875	0.2013404956386261879242027816871996037662029266357421875	0.01436600493946646982246218016143757267855107784271240234375	0.1720239221305211729795558994737803004682064056396484375	-412450682394858	1587595595101890	RARG;PTPRN;GLI1;ETS1;CREB3L4;NCK2;TNFSF11;SOX8;SOX9;TP63;NANOS1;MEF2C;FOS;ETV5;PLSCR1;TOX2;TFR2;IRF1;DDIT3;HOXB3;MAML3;ARHGEF2;ZFPM2;ATF4;AKNA;WBP2;LEF1;CEBPG;NPAS2;ARNTL;EGR1;TCF7L2;CDKN2B;EGR2;JUND;TGFB1;FZD5;VDR;KLF4;KLF2;BMP4;KLF6;BMP2;RGCC;KLF5;CTNNB1;TCF4;SP7;FGFR2;FOXA2
positive regulation of transcription from RNA polymerase II promoter involved in stress response to cadmium ion (GO:1902901)	50/720	0.0212972612698586576118753299624586361460387706756591796875	0.2013404956386261879242027816871996037662029266357421875	0.01436600493946646982246218016143757267855107784271240234375	0.1720239221305211729795558994737803004682064056396484375	-4119668156564130	1.58573e+16	RARG;PTPRN;GLI1;ETS1;CREB3L4;NCK2;TNFSF11;SOX8;SOX9;TP63;NANOS1;MEF2C;FOS;ETV5;PLSCR1;TOX2;TFR2;IRF1;DDIT3;HOXB3;MAML3;ARHGEF2;ZFPM2;ATF4;AKNA;WBP2;LEF1;CEBPG;NPAS2;ARNTL;EGR1;TCF7L2;CDKN2B;EGR2;JUND;TGFB1;FZD5;VDR;KLF4;KLF2;BMP4;KLF6;BMP2;RGCC;KLF5;CTNNB1;TCF4;SP7;FGFR2;FOXA2
positive regulation of snRNA transcription from RNA polymerase II promoter (GO:1905382)	50/720	0.0212972612698586576118753299624586361460387706756591796875	0.2013404956386261879242027816871996037662029266357421875	0.01436600493946646982246218016143757267855107784271240234375	0.1720239221305211729795558994737803004682064056396484375	-4119155911776800	1.58554e+16	RARG;PTPRN;GLI1;ETS1;CREB3L4;NCK2;TNFSF11;SOX8;SOX9;TP63;NANOS1;MEF2C;FOS;ETV5;PLSCR1;TOX2;TFR2;IRF1;DDIT3;HOXB3;MAML3;ARHGEF2;ZFPM2;ATF4;AKNA;WBP2;LEF1;CEBPG;NPAS2;ARNTL;EGR1;TCF7L2;CDKN2B;EGR2;JUND;TGFB1;FZD5;VDR;KLF4;KLF2;BMP4;KLF6;BMP2;RGCC;KLF5;CTNNB1;TCF4;SP7;FGFR2;FOXA2
positive regulation of inositol biosynthetic process by positive regulation of transcription from RNA polymerase II promoter (GO:1900375)	50/721	0.02177987825680426092755936906542046926915645599365234375	0.2013404956386261879242027816871996037662029266357421875	0.0146884353228754795106514308145051472820341587066650390625	0.1725245134003894620366992285198648460209369659423828125	-4131640107889860	1.58108e+16	RARG;PTPRN;GLI1;ETS1;CREB3L4;NCK2;TNFSF11;SOX8;SOX9;TP63;NANOS1;MEF2C;FOS;ETV5;PLSCR1;TOX2;TFR2;IRF1;DDIT3;HOXB3;MAML3;ARHGEF2;ZFPM2;ATF4;AKNA;WBP2;LEF1;CEBPG;NPAS2;ARNTL;EGR1;TCF7L2;CDKN2B;EGR2;JUND;TGFB1;FZD5;VDR;KLF4;KLF2;BMP4;KLF6;BMP2;RGCC;KLF5;CTNNB1;TCF4;SP7;FGFR2;FOXA2
regulation of execution phase of apoptosis (GO:1900117)	17/154	0.0026208989845821540655423920185285169281996786594390869140625	0.053867838704390651194398031975651974789798259735107421875	0.003125142316245647748640390517493869992904365062713623046875	0.0698639015090740389535284293742734007537364959716796875	-2.65806e+16	1.58001e+16	STEAP3;BEX2;TGFB1;RTKN;PPP1R13B;GDF15;DAPK2;BMP8A;BMP8B;OMA1;INHBE;GDF9;BMP3;FYN;SOX9;CALR;TP63
positive regulation of terminal gap gene transcription (GO:0007363)	50/721	0.02177987825680426092755936906542046926915645599365234375	0.2013404956386261879242027816871996037662029266357421875	0.0146884353228754795106514308145051472820341587066650390625	0.1725245134003894620366992285198648460209369659423828125	-4.12455e+16	1.57837e+16	RARG;PTPRN;GLI1;ETS1;CREB3L4;NCK2;TNFSF11;SOX8;SOX9;TP63;NANOS1;MEF2C;FOS;ETV5;PLSCR1;TOX2;TFR2;IRF1;DDIT3;HOXB3;MAML3;ARHGEF2;ZFPM2;ATF4;AKNA;WBP2;LEF1;CEBPG;NPAS2;ARNTL;EGR1;TCF7L2;CDKN2B;EGR2;JUND;TGFB1;FZD5;VDR;KLF4;KLF2;BMP4;KLF6;BMP2;RGCC;KLF5;CTNNB1;TCF4;SP7;FGFR2;FOXA2
positive regulation of phospholipid biosynthetic process by positive regulation of transcription from RNA polymerase II promoter (GO:1900413)	50/721	0.02177987825680426092755936906542046926915645599365234375	0.2013404956386261879242027816871996037662029266357421875	0.0146884353228754795106514308145051472820341587066650390625	0.1725245134003894620366992285198648460209369659423828125	-4122066135362490	1.57742e+16	RARG;PTPRN;GLI1;ETS1;CREB3L4;NCK2;TNFSF11;SOX8;SOX9;TP63;NANOS1;MEF2C;FOS;ETV5;PLSCR1;TOX2;TFR2;IRF1;DDIT3;HOXB3;MAML3;ARHGEF2;ZFPM2;ATF4;AKNA;WBP2;LEF1;CEBPG;NPAS2;ARNTL;EGR1;TCF7L2;CDKN2B;EGR2;JUND;TGFB1;FZD5;VDR;KLF4;KLF2;BMP4;KLF6;BMP2;RGCC;KLF5;CTNNB1;TCF4;SP7;FGFR2;FOXA2
epicardial cell to mesenchymal cell transition (GO:0003347)	1932-07-01	0.0010493124286452318837115083027811124338768422603607177734375	0.0407784519683853929894468137717922218143939971923828125	0.0021244416067093367661566816195772844366729259490966796875	0.0676827253698231989798017593784607015550136566162109375	-2299200697707070	1.57716e+16	BMP2;TGFB1;LEF1;LOXL3;CTNNB1;SOX9;WNT4
positive regulation of transcription from RNA polymerase II promoter involved in smooth muscle cell differentiation (GO:2000721)	50/721	0.02177987825680426092755936906542046926915645599365234375	0.2013404956386261879242027816871996037662029266357421875	0.0146884353228754795106514308145051472820341587066650390625	0.1725245134003894620366992285198648460209369659423828125	-4120012856427860	1576633645340230	RARG;PTPRN;GLI1;ETS1;CREB3L4;NCK2;TNFSF11;SOX8;SOX9;TP63;NANOS1;MEF2C;FOS;ETV5;PLSCR1;TOX2;TFR2;IRF1;DDIT3;HOXB3;MAML3;ARHGEF2;ZFPM2;ATF4;AKNA;WBP2;LEF1;CEBPG;NPAS2;ARNTL;EGR1;TCF7L2;CDKN2B;EGR2;JUND;TGFB1;FZD5;VDR;KLF4;KLF2;BMP4;KLF6;BMP2;RGCC;KLF5;CTNNB1;TCF4;SP7;FGFR2;FOXA2
negative regulation of type B pancreatic cell proliferation (GO:1904691)	1932-07-01	0.0010493124286452318837115083027811124338768422603607177734375	0.0407784519683853929894468137717922218143939971923828125	0.0021244416067093367661566816195772844366729259490966796875	0.0676827253698231989798017593784607015550136566162109375	-2298119718180550	1576422834701530	CDKN1C;CDKN2B;TGFB1;NR1D1;SOX9;RUNX3;EREG
positive regulation of transcription from RNA polymerase II promoter during mitotic cell cycle (GO:0046022)	50/721	0.02177987825680426092755936906542046926915645599365234375	0.2013404956386261879242027816871996037662029266357421875	0.0146884353228754795106514308145051472820341587066650390625	0.1725245134003894620366992285198648460209369659423828125	-4118950352256620	1576227049564180	RARG;PTPRN;GLI1;ETS1;CREB3L4;NCK2;TNFSF11;SOX8;SOX9;TP63;NANOS1;MEF2C;FOS;ETV5;PLSCR1;TOX2;TFR2;IRF1;DDIT3;HOXB3;MAML3;ARHGEF2;ZFPM2;ATF4;AKNA;WBP2;LEF1;CEBPG;NPAS2;ARNTL;EGR1;TCF7L2;CDKN2B;EGR2;JUND;TGFB1;FZD5;VDR;KLF4;KLF2;BMP4;KLF6;BMP2;RGCC;KLF5;CTNNB1;TCF4;SP7;FGFR2;FOXA2
positive regulation of transcription involved in G2/M transition of mitotic cell cycle (GO:0090282)	50/721	0.02177987825680426092755936906542046926915645599365234375	0.2013404956386261879242027816871996037662029266357421875	0.0146884353228754795106514308145051472820341587066650390625	0.1725245134003894620366992285198648460209369659423828125	-411744373070508	1.57565e+16	RARG;PTPRN;GLI1;ETS1;CREB3L4;NCK2;TNFSF11;SOX8;SOX9;TP63;NANOS1;MEF2C;FOS;ETV5;PLSCR1;TOX2;TFR2;IRF1;DDIT3;HOXB3;MAML3;ARHGEF2;ZFPM2;ATF4;AKNA;WBP2;LEF1;CEBPG;NPAS2;ARNTL;EGR1;TCF7L2;CDKN2B;EGR2;JUND;TGFB1;FZD5;VDR;KLF4;KLF2;BMP4;KLF6;BMP2;RGCC;KLF5;CTNNB1;TCF4;SP7;FGFR2;FOXA2
positive regulation of posterior gap gene transcription (GO:0007360)	50/721	0.02177987825680426092755936906542046926915645599365234375	0.2013404956386261879242027816871996037662029266357421875	0.0146884353228754795106514308145051472820341587066650390625	0.1725245134003894620366992285198648460209369659423828125	-4111447657089900	1.57336e+16	RARG;PTPRN;GLI1;ETS1;CREB3L4;NCK2;TNFSF11;SOX8;SOX9;TP63;NANOS1;MEF2C;FOS;ETV5;PLSCR1;TOX2;TFR2;IRF1;DDIT3;HOXB3;MAML3;ARHGEF2;ZFPM2;ATF4;AKNA;WBP2;LEF1;CEBPG;NPAS2;ARNTL;EGR1;TCF7L2;CDKN2B;EGR2;JUND;TGFB1;FZD5;VDR;KLF4;KLF2;BMP4;KLF6;BMP2;RGCC;KLF5;CTNNB1;TCF4;SP7;FGFR2;FOXA2
positive regulation of protein maturation (GO:1903319)	21/222	0.0057270824100183193028357209186651743948459625244140625	0.09006170059661365578929093089755042456090450286865234375	0.005838697606016835135733789030609841574914753437042236328125	0.10308426426079854432149573995047830976545810699462890625	-3.0469e+16	1572975489466960	MEF2C;TGFB1;WFS1;VDR;LEF1;ANK3;PIK3CB;KLF4;KLF2;PLSCR1;BMP2;RGCC;WNT11;TFR2;ADM2;LAMP3;DNMT3B;CTSH;EZR;FGFR4;ATF4
positive regulation of transcription via serum response element binding (GO:0010735)	50/721	0.02177987825680426092755936906542046926915645599365234375	0.2013404956386261879242027816871996037662029266357421875	0.0146884353228754795106514308145051472820341587066650390625	0.1725245134003894620366992285198648460209369659423828125	-4107337335539040	1.57178e+16	RARG;PTPRN;GLI1;ETS1;CREB3L4;NCK2;TNFSF11;SOX8;SOX9;TP63;NANOS1;MEF2C;FOS;ETV5;PLSCR1;TOX2;TFR2;IRF1;DDIT3;HOXB3;MAML3;ARHGEF2;ZFPM2;ATF4;AKNA;WBP2;LEF1;CEBPG;NPAS2;ARNTL;EGR1;TCF7L2;CDKN2B;EGR2;JUND;TGFB1;FZD5;VDR;KLF4;KLF2;BMP4;KLF6;BMP2;RGCC;KLF5;CTNNB1;TCF4;SP7;FGFR2;FOXA2
transcriptional activation by promoter-enhancer looping (GO:0071733)	50/721	0.02177987825680426092755936906542046926915645599365234375	0.2013404956386261879242027816871996037662029266357421875	0.0146884353228754795106514308145051472820341587066650390625	0.1725245134003894620366992285198648460209369659423828125	-4106602870051480	1571501953658360	RARG;PTPRN;GLI1;ETS1;CREB3L4;NCK2;TNFSF11;SOX8;SOX9;TP63;NANOS1;MEF2C;FOS;ETV5;PLSCR1;TOX2;TFR2;IRF1;DDIT3;HOXB3;MAML3;ARHGEF2;ZFPM2;ATF4;AKNA;WBP2;LEF1;CEBPG;NPAS2;ARNTL;EGR1;TCF7L2;CDKN2B;EGR2;JUND;TGFB1;FZD5;VDR;KLF4;KLF2;BMP4;KLF6;BMP2;RGCC;KLF5;CTNNB1;TCF4;SP7;FGFR2;FOXA2
regulation of apoptosis involved in tissue homeostasis (GO:0060785)	17/154	0.0026208989845821540655423920185285169281996786594390869140625	0.053867838704390651194398031975651974789798259735107421875	0.003125142316245647748640390517493869992904365062713623046875	0.0698639015090740389535284293742734007537364959716796875	-2.64344e+16	1.57132e+16	STEAP3;BEX2;TGFB1;RTKN;PPP1R13B;GDF15;DAPK2;BMP8A;BMP8B;OMA1;INHBE;GDF9;BMP3;FYN;SOX9;CALR;TP63
regulation of fibroblast apoptotic process (GO:2000269)	17/154	0.0026208989845821540655423920185285169281996786594390869140625	0.053867838704390651194398031975651974789798259735107421875	0.003125142316245647748640390517493869992904365062713623046875	0.0698639015090740389535284293742734007537364959716796875	-2.64305e+16	1.57109e+16	STEAP3;BEX2;TGFB1;RTKN;PPP1R13B;GDF15;DAPK2;BMP8A;BMP8B;OMA1;INHBE;GDF9;BMP3;FYN;SOX9;CALR;TP63
clearance of cells from fusion plate by epithelial to mesenchymal transition (GO:0060886)	1932-07-01	0.0010493124286452318837115083027811124338768422603607177734375	0.0407784519683853929894468137717922218143939971923828125	0.0021244416067093367661566816195772844366729259490966796875	0.0676827253698231989798017593784607015550136566162109375	-2.2882e+16	1.56962e+16	BMP2;TGFB1;LEF1;LOXL3;CTNNB1;SOX9;WNT4
regulation of anoikis (GO:2000209)	17/154	0.0026208989845821540655423920185285169281996786594390869140625	0.053867838704390651194398031975651974789798259735107421875	0.003125142316245647748640390517493869992904365062713623046875	0.0698639015090740389535284293742734007537364959716796875	-2636208099462220	1.56702e+16	STEAP3;BEX2;TGFB1;RTKN;PPP1R13B;GDF15;DAPK2;BMP8A;BMP8B;OMA1;INHBE;GDF9;BMP3;FYN;SOX9;CALR;TP63
positive regulation of neural crest formation (GO:0090300)	1940-08-01	0.000876475791617985504518284489705592932295985519886016845703125	0.03749813651051968343974607478230609558522701263427734375	0.0017123612491872666589720619612080554361455142498016357421875	0.0639661246201782274223290869485936127603054046630859375	-2212161984933870	1.55727e+16	BMP2;TGFB1;RGCC;BAMBI;LEF1;CTNNB1;PLCB1;FOXA2
positive regulation of transcription from RNA polymerase II promoter in response to stress (GO:0036003)	50/722	0.0222712303004248581006496721101939328946173191070556640625	0.204339293475539862665613100034533999860286712646484375	0.0150167841511264672782477447299243067391216754913330078125	0.1759852589773261144490135166051913984119892120361328125	-4084003174377470	1.55374e+16	RARG;PTPRN;GLI1;ETS1;CREB3L4;NCK2;TNFSF11;SOX8;SOX9;TP63;NANOS1;MEF2C;FOS;ETV5;PLSCR1;TOX2;TFR2;IRF1;DDIT3;HOXB3;MAML3;ARHGEF2;ZFPM2;ATF4;AKNA;WBP2;LEF1;CEBPG;NPAS2;ARNTL;EGR1;TCF7L2;CDKN2B;EGR2;JUND;TGFB1;FZD5;VDR;KLF4;KLF2;BMP4;KLF6;BMP2;RGCC;KLF5;CTNNB1;TCF4;SP7;FGFR2;FOXA2
positive regulation of actin binding (GO:1904618)	1940-08-01	0.000876475791617985504518284489705592932295985519886016845703125	0.03749813651051968343974607478230609558522701263427734375	0.0017123612491872666589720619612080554361455142498016357421875	0.0639661246201782274223290869485936127603054046630859375	-2204725801085160	1.55204e+16	BMP4;TCF7L2;BMP2;BAMBI;EPB41;RAPGEF2;TRIB3;DACT1
positive regulation of apolipoprotein binding (GO:2000658)	1940-08-01	0.000876475791617985504518284489705592932295985519886016845703125	0.03749813651051968343974607478230609558522701263427734375	0.0017123612491872666589720619612080554361455142498016357421875	0.0639661246201782274223290869485936127603054046630859375	-2194147906367950	1.54459e+16	BMP4;TCF7L2;BMP2;BAMBI;EPB41;RAPGEF2;TRIB3;DACT1
positive regulation of C-C chemokine binding (GO:2001265)	1940-08-01	0.000876475791617985504518284489705592932295985519886016845703125	0.03749813651051968343974607478230609558522701263427734375	0.0017123612491872666589720619612080554361455142498016357421875	0.0639661246201782274223290869485936127603054046630859375	-2.19244e+16	1543391931444890	BMP4;TCF7L2;BMP2;BAMBI;EPB41;RAPGEF2;TRIB3;DACT1
positive regulation of collagen binding (GO:0033343)	1940-08-01	0.000876475791617985504518284489705592932295985519886016845703125	0.03749813651051968343974607478230609558522701263427734375	0.0017123612491872666589720619612080554361455142498016357421875	0.0639661246201782274223290869485936127603054046630859375	-2.18783e+16	1.54014e+16	BMP4;TCF7L2;BMP2;BAMBI;EPB41;RAPGEF2;TRIB3;DACT1
positive regulation of Ras GTPase binding (GO:1904477)	1940-08-01	0.000876475791617985504518284489705592932295985519886016845703125	0.03749813651051968343974607478230609558522701263427734375	0.0017123612491872666589720619612080554361455142498016357421875	0.0639661246201782274223290869485936127603054046630859375	-2185265272010760	1.53834e+16	BMP4;TCF7L2;BMP2;BAMBI;EPB41;RAPGEF2;TRIB3;DACT1
mechanoreceptor differentiation (GO:0042490)	1963-10-01	0.00138383237749830387101901418844818181241862475872039794921875	0.044396042257819019749565114807410282082855701446533203125	0.002229282976997325020629414638051457586698234081268310546875	0.0676827253698231989798017593784607015550136566162109375	-2336526385254220	1.53811e+16	PTPRD;WNT10B;MEF2C;WNT11;FZD5;WNT7B;RUNX2;IER2;WNT4;CDK5R1
photoreceptor cell differentiation (GO:0046530)	1963-10-01	0.00138383237749830387101901418844818181241862475872039794921875	0.044396042257819019749565114807410282082855701446533203125	0.002229282976997325020629414638051457586698234081268310546875	0.0676827253698231989798017593784607015550136566162109375	-2.33572e+16	1.53758e+16	PTPRD;WNT10B;MEF2C;WNT11;FZD5;WNT7B;RUNX2;IER2;WNT4;CDK5R1
neuron differentiation involved in amphid sensory organ development (GO:0003387)	1963-10-01	0.00138383237749830387101901418844818181241862475872039794921875	0.044396042257819019749565114807410282082855701446533203125	0.002229282976997325020629414638051457586698234081268310546875	0.0676827253698231989798017593784607015550136566162109375	-2331011128497250	1.53448e+16	PTPRD;WNT10B;MEF2C;WNT11;FZD5;WNT7B;RUNX2;IER2;WNT4;CDK5R1
retinal bipolar neuron differentiation (GO:0060040)	1963-10-01	0.00138383237749830387101901418844818181241862475872039794921875	0.044396042257819019749565114807410282082855701446533203125	0.002229282976997325020629414638051457586698234081268310546875	0.0676827253698231989798017593784607015550136566162109375	-2.33032e+16	1.53403e+16	PTPRD;WNT10B;MEF2C;WNT11;FZD5;WNT7B;RUNX2;IER2;WNT4;CDK5R1
medial motor column neuron differentiation (GO:0021526)	1963-10-01	0.00138383237749830387101901418844818181241862475872039794921875	0.044396042257819019749565114807410282082855701446533203125	0.002229282976997325020629414638051457586698234081268310546875	0.0676827253698231989798017593784607015550136566162109375	-2.32729e+16	1532032696600640	PTPRD;WNT10B;MEF2C;WNT11;FZD5;WNT7B;RUNX2;IER2;WNT4;CDK5R1
glutamatergic neuron differentiation (GO:1905962)	1963-10-01	0.00138383237749830387101901418844818181241862475872039794921875	0.044396042257819019749565114807410282082855701446533203125	0.002229282976997325020629414638051457586698234081268310546875	0.0676827253698231989798017593784607015550136566162109375	-2.32342e+16	1.52949e+16	PTPRD;WNT10B;MEF2C;WNT11;FZD5;WNT7B;RUNX2;IER2;WNT4;CDK5R1
neuron differentiation involved in salivary gland development (GO:0060705)	1963-10-01	0.00138383237749830387101901418844818181241862475872039794921875	0.044396042257819019749565114807410282082855701446533203125	0.002229282976997325020629414638051457586698234081268310546875	0.0676827253698231989798017593784607015550136566162109375	-2.32307e+16	1.52926e+16	PTPRD;WNT10B;MEF2C;WNT11;FZD5;WNT7B;RUNX2;IER2;WNT4;CDK5R1
canonical Wnt signaling pathway involved in neural plate anterior/posterior pattern formation (GO:0060823)	1952-09-01	0.0012672408011653976851740299736093220417387783527374267578125	0.044396042257819019749565114807410282082855701446533203125	0.0021741283001046863253280516659060594975017011165618896484375	0.0676827253698231989798017593784607015550136566162109375	-2.28873e+16	1526794927438510	WNT10B;TCF7L2;RARG;FZD5;WNT7B;LEF1;CTNNB1;CELSR2;WNT4
Rohon-Beard neuron differentiation (GO:1905275)	1963-10-01	0.00138383237749830387101901418844818181241862475872039794921875	0.044396042257819019749565114807410282082855701446533203125	0.002229282976997325020629414638051457586698234081268310546875	0.0676827253698231989798017593784607015550136566162109375	-2.31703e+16	1.52528e+16	PTPRD;WNT10B;MEF2C;WNT11;FZD5;WNT7B;RUNX2;IER2;WNT4;CDK5R1
positive regulation of SREBP signaling pathway (GO:2000640)	50/725	0.023798759642752610743432484241566271521151065826416015625	0.21286668347128723244310322115779854357242584228515625	0.0160381233415159245303538426696832175366580486297607421875	0.180539005066549351763427466721623204648494720458984375	-4080071680699250	1.52518e+16	RARG;PTPRN;GLI1;ETS1;CREB3L4;NCK2;TNFSF11;SOX8;SOX9;TP63;NANOS1;MEF2C;FOS;ETV5;PLSCR1;TOX2;TFR2;IRF1;DDIT3;HOXB3;MAML3;ARHGEF2;ZFPM2;ATF4;AKNA;WBP2;LEF1;CEBPG;NPAS2;ARNTL;EGR1;TCF7L2;CDKN2B;EGR2;JUND;TGFB1;FZD5;VDR;KLF4;KLF2;BMP4;KLF6;BMP2;RGCC;KLF5;CTNNB1;TCF4;SP7;FGFR2;FOXA2
positive regulation of transcription from RNA polymerase II promoter involved in norepinephrine biosynthetic process (GO:2000763)	50/725	0.023798759642752610743432484241566271521151065826416015625	0.21286668347128723244310322115779854357242584228515625	0.0160381233415159245303538426696832175366580486297607421875	0.180539005066549351763427466721623204648494720458984375	-4062089694007090	1.51846e+16	RARG;PTPRN;GLI1;ETS1;CREB3L4;NCK2;TNFSF11;SOX8;SOX9;TP63;NANOS1;MEF2C;FOS;ETV5;PLSCR1;TOX2;TFR2;IRF1;DDIT3;HOXB3;MAML3;ARHGEF2;ZFPM2;ATF4;AKNA;WBP2;LEF1;CEBPG;NPAS2;ARNTL;EGR1;TCF7L2;CDKN2B;EGR2;JUND;TGFB1;FZD5;VDR;KLF4;KLF2;BMP4;KLF6;BMP2;RGCC;KLF5;CTNNB1;TCF4;SP7;FGFR2;FOXA2
positive regulation of pri-miRNA transcription from RNA polymerase II promoter (GO:1902895)	50/725	0.023798759642752610743432484241566271521151065826416015625	0.21286668347128723244310322115779854357242584228515625	0.0160381233415159245303538426696832175366580486297607421875	0.180539005066549351763427466721623204648494720458984375	-4058507313961730	1.51712e+16	RARG;PTPRN;GLI1;ETS1;CREB3L4;NCK2;TNFSF11;SOX8;SOX9;TP63;NANOS1;MEF2C;FOS;ETV5;PLSCR1;TOX2;TFR2;IRF1;DDIT3;HOXB3;MAML3;ARHGEF2;ZFPM2;ATF4;AKNA;WBP2;LEF1;CEBPG;NPAS2;ARNTL;EGR1;TCF7L2;CDKN2B;EGR2;JUND;TGFB1;FZD5;VDR;KLF4;KLF2;BMP4;KLF6;BMP2;RGCC;KLF5;CTNNB1;TCF4;SP7;FGFR2;FOXA2
positive regulation of central gap gene transcription (GO:0007357)	50/725	0.023798759642752610743432484241566271521151065826416015625	0.21286668347128723244310322115779854357242584228515625	0.0160381233415159245303538426696832175366580486297607421875	0.180539005066549351763427466721623204648494720458984375	-4058274859895730	1.51703e+16	RARG;PTPRN;GLI1;ETS1;CREB3L4;NCK2;TNFSF11;SOX8;SOX9;TP63;NANOS1;MEF2C;FOS;ETV5;PLSCR1;TOX2;TFR2;IRF1;DDIT3;HOXB3;MAML3;ARHGEF2;ZFPM2;ATF4;AKNA;WBP2;LEF1;CEBPG;NPAS2;ARNTL;EGR1;TCF7L2;CDKN2B;EGR2;JUND;TGFB1;FZD5;VDR;KLF4;KLF2;BMP4;KLF6;BMP2;RGCC;KLF5;CTNNB1;TCF4;SP7;FGFR2;FOXA2
positive regulation of transcription from RNA polymerase II promoter in response to nitrogen starvation (GO:0036278)	50/725	0.023798759642752610743432484241566271521151065826416015625	0.21286668347128723244310322115779854357242584228515625	0.0160381233415159245303538426696832175366580486297607421875	0.180539005066549351763427466721623204648494720458984375	-4045120794501030	1512115428831160	RARG;PTPRN;GLI1;ETS1;CREB3L4;NCK2;TNFSF11;SOX8;SOX9;TP63;NANOS1;MEF2C;FOS;ETV5;PLSCR1;TOX2;TFR2;IRF1;DDIT3;HOXB3;MAML3;ARHGEF2;ZFPM2;ATF4;AKNA;WBP2;LEF1;CEBPG;NPAS2;ARNTL;EGR1;TCF7L2;CDKN2B;EGR2;JUND;TGFB1;FZD5;VDR;KLF4;KLF2;BMP4;KLF6;BMP2;RGCC;KLF5;CTNNB1;TCF4;SP7;FGFR2;FOXA2
SREBP signaling pathway (GO:0032933)	50/725	0.023798759642752610743432484241566271521151065826416015625	0.21286668347128723244310322115779854357242584228515625	0.0160381233415159245303538426696832175366580486297607421875	0.180539005066549351763427466721623204648494720458984375	-403150482317179	1.50703e+16	RARG;PTPRN;GLI1;ETS1;CREB3L4;NCK2;TNFSF11;SOX8;SOX9;TP63;NANOS1;MEF2C;FOS;ETV5;PLSCR1;TOX2;TFR2;IRF1;DDIT3;HOXB3;MAML3;ARHGEF2;ZFPM2;ATF4;AKNA;WBP2;LEF1;CEBPG;NPAS2;ARNTL;EGR1;TCF7L2;CDKN2B;EGR2;JUND;TGFB1;FZD5;VDR;KLF4;KLF2;BMP4;KLF6;BMP2;RGCC;KLF5;CTNNB1;TCF4;SP7;FGFR2;FOXA2
BMP signaling pathway involved in determination of left/right symmetry (GO:0003154)	1974-11-01	0.00141546717461678837370053773980771438800729811191558837890625	0.044396042257819019749565114807410282082855701446533203125	0.0021798905246307232787261742856799173750914633274078369140625	0.0676827253698231989798017593784607015550136566162109375	-2275912876539970	1493066132926380	BMP4;BMP3;GDF9;BMP2;TGFB1;GDF15;SLC33A1;LEF1;BMP8A;BMP8B;RUNX2
BMP signaling pathway involved in growth plate cartilage chondrocyte development (GO:0003434)	1974-11-01	0.00141546717461678837370053773980771438800729811191558837890625	0.044396042257819019749565114807410282082855701446533203125	0.0021798905246307232787261742856799173750914633274078369140625	0.0676827253698231989798017593784607015550136566162109375	-2272287293875930	1.49069e+16	BMP4;BMP3;GDF9;BMP2;TGFB1;GDF15;SLC33A1;LEF1;BMP8A;BMP8B;RUNX2
BMP signaling pathway involved in Malpighian tubule cell chemotaxis (GO:0061353)	1974-11-01	0.00141546717461678837370053773980771438800729811191558837890625	0.044396042257819019749565114807410282082855701446533203125	0.0021798905246307232787261742856799173750914633274078369140625	0.0676827253698231989798017593784607015550136566162109375	-2270704986405060	1.48965e+16	BMP4;BMP3;GDF9;BMP2;TGFB1;GDF15;SLC33A1;LEF1;BMP8A;BMP8B;RUNX2
positive regulation of transcription initiation from RNA polymerase II promoter (GO:0060261)	50/726	0.02432611572261345056489290072931908071041107177734375	0.2168090188325405842650894783218973316252231597900390625	0.01639092992393771652803735605630208738148212432861328125	0.1831991209019286637182943877633078955113887786865234375	-4001935917726950	1.4872e+16	RARG;PTPRN;GLI1;ETS1;CREB3L4;NCK2;TNFSF11;SOX8;SOX9;TP63;NANOS1;MEF2C;FOS;ETV5;PLSCR1;TOX2;TFR2;IRF1;DDIT3;HOXB3;MAML3;ARHGEF2;ZFPM2;ATF4;AKNA;WBP2;LEF1;CEBPG;NPAS2;ARNTL;EGR1;TCF7L2;CDKN2B;EGR2;JUND;TGFB1;FZD5;VDR;KLF4;KLF2;BMP4;KLF6;BMP2;RGCC;KLF5;CTNNB1;TCF4;SP7;FGFR2;FOXA2
BMP signaling pathway involved in heart development (GO:0061312)	1974-11-01	0.00141546717461678837370053773980771438800729811191558837890625	0.044396042257819019749565114807410282082855701446533203125	0.0021798905246307232787261742856799173750914633274078369140625	0.0676827253698231989798017593784607015550136566162109375	-2265957947472570	1.48654e+16	BMP4;BMP3;GDF9;BMP2;TGFB1;GDF15;SLC33A1;LEF1;BMP8A;BMP8B;RUNX2
positive regulation of fibroblast apoptotic process (GO:2000271)	22/238	0.00622534510925345542509123930585701600648462772369384765625	0.09229153059026773409101451761671341955661773681640625	0.006197196601005822667873612630273782997392117977142333984375	0.10884530757402954836976505248458124697208404541015625	-2.9232e+16	1.48473e+16	WNT10B;RARG;BTG1;GADD45A;RASGRF2;BNIP3;DUSP6;MLLT11;BMP4;TIAM2;BMP2;SCIN;FRZB;FAM162A;KCNMA1;CTNNB1;BMF;ARHGEF2;NGEF;TP63;ATF4;MAP3K5
BMP signaling pathway involved in forebrain neuron fate commitment (GO:0022024)	1974-11-01	0.00141546717461678837370053773980771438800729811191558837890625	0.044396042257819019749565114807410282082855701446533203125	0.0021798905246307232787261742856799173750914633274078369140625	0.0676827253698231989798017593784607015550136566162109375	-2.26181e+16	1.48381e+16	BMP4;BMP3;GDF9;BMP2;TGFB1;GDF15;SLC33A1;LEF1;BMP8A;BMP8B;RUNX2
specification of ureteric bud anterior/posterior symmetry by BMP signaling pathway (GO:0072101)	1974-11-01	0.00141546717461678837370053773980771438800729811191558837890625	0.044396042257819019749565114807410282082855701446533203125	0.0021798905246307232787261742856799173750914633274078369140625	0.0676827253698231989798017593784607015550136566162109375	-2.26161e+16	1.48368e+16	BMP4;BMP3;GDF9;BMP2;TGFB1;GDF15;SLC33A1;LEF1;BMP8A;BMP8B;RUNX2
BMP signaling pathway involved in renal system segmentation (GO:0061151)	1974-11-01	0.00141546717461678837370053773980771438800729811191558837890625	0.044396042257819019749565114807410282082855701446533203125	0.0021798905246307232787261742856799173750914633274078369140625	0.0676827253698231989798017593784607015550136566162109375	-2.25974e+16	1482456476383430	BMP4;BMP3;GDF9;BMP2;TGFB1;GDF15;SLC33A1;LEF1;BMP8A;BMP8B;RUNX2
negative regulation of brown fat cell differentiation (GO:1903444)	1931-07-01	0.000857639691029461726477778338306734440266154706478118896484375	0.03749813651051968343974607478230609558522701263427734375	0.0018160569489714707691607742390260682441294193267822265625	0.0639661246201782274223290869485936127603054046630859375	-2098737173115310	1.48199e+16	WNT10B;TGFB1;TRIB3;ZFPM2;TRIB2;ARNTL;RUNX1T1
BMP signaling pathway involved in heart induction (GO:0003130)	1974-11-01	0.00141546717461678837370053773980771438800729811191558837890625	0.044396042257819019749565114807410282082855701446533203125	0.0021798905246307232787261742856799173750914633274078369140625	0.0676827253698231989798017593784607015550136566162109375	-2256098043255430	1.48007e+16	BMP4;BMP3;GDF9;BMP2;TGFB1;GDF15;SLC33A1;LEF1;BMP8A;BMP8B;RUNX2
positive regulation of transcription of Notch receptor target (GO:0007221)	51/744	0.0249341625694274766911195939655954134650528430938720703125	0.2175545900573788438148170598651631735265254974365234375	0.01664787303905877757781439640893950127065181732177734375	0.184136817152577625389398008337593637406826019287109375	-4007131646080850	1.47924e+16	RARG;PTPRN;GLI1;ETS1;CREB3L4;NCK2;TNFSF11;SOX8;SOX9;TP63;NANOS1;MEF2C;FOS;ETV5;PLSCR1;TOX2;TFR2;IRF1;DDIT3;HOXB3;MAML3;ARHGEF2;ZFPM2;ATF4;AKNA;WBP2;LEF1;CEBPG;NPAS2;ARNTL;JAG2;EGR1;TCF7L2;CDKN2B;EGR2;JUND;TGFB1;FZD5;VDR;KLF4;KLF2;BMP4;KLF6;BMP2;RGCC;KLF5;CTNNB1;TCF4;SP7;FGFR2;FOXA2
negative regulation of branch elongation involved in ureteric bud branching by BMP signaling pathway (GO:0072097)	1974-11-01	0.00141546717461678837370053773980771438800729811191558837890625	0.044396042257819019749565114807410282082855701446533203125	0.0021798905246307232787261742856799173750914633274078369140625	0.0676827253698231989798017593784607015550136566162109375	-2.25372e+16	1.4785e+16	BMP4;BMP3;GDF9;BMP2;TGFB1;GDF15;SLC33A1;LEF1;BMP8A;BMP8B;RUNX2
protein autophosphorylation (GO:0046777)	29/358	0.01165006463695054082785329541138708009384572505950927734375	0.1429722995917596384263248410206870175898075103759765625	0.01003500719032220968307544950448573217727243900299072265625	0.1488085934670148879899187477349187247455120086669921875	-3319488985626390	1.47798e+16	NIM1K;CAMK2D;NUAK1;WNT11;PIM1;FYN;MAP3K9;MAP3K5;EPHB3;MAP4K1;TGFB1;INSR;DAPK2;HUNK;CDC42BPA;MERTK;RUNX3;ERN1;MEX3B;BMP2;STK24;CAMK4;ADM2;TNIK;FGFR4;FGFR3;FGFR2;DDR2;FGFR1
positive regulation of transcription from RNA polymerase II promoter in response to acidic pH (GO:0061402)	50/727	0.02486273962988509722560337422692100517451763153076171875	0.21721168653395739323030966261285357177257537841796875	0.01675004883792181875623583664491889066994190216064453125	0.184136817152577625389398008337593637406826019287109375	-3.98966e+16	147393259217655	RARG;PTPRN;GLI1;ETS1;CREB3L4;NCK2;TNFSF11;SOX8;SOX9;TP63;NANOS1;MEF2C;FOS;ETV5;PLSCR1;TOX2;TFR2;IRF1;DDIT3;HOXB3;MAML3;ARHGEF2;ZFPM2;ATF4;AKNA;WBP2;LEF1;CEBPG;NPAS2;ARNTL;EGR1;TCF7L2;CDKN2B;EGR2;JUND;TGFB1;FZD5;VDR;KLF4;KLF2;BMP4;KLF6;BMP2;RGCC;KLF5;CTNNB1;TCF4;SP7;FGFR2;FOXA2
positive regulation of heparan sulfate proteoglycan binding (GO:1905860)	1941-08-01	0.00104023599372446147286186413083441948401741683483123779296875	0.0407784519683853929894468137717922218143939971923828125	0.00196319104216212403368757577482028864324092864990234375	0.0673862833862958476860427481369697488844394683837890625	-2143345033200260	1.47212e+16	BMP4;TCF7L2;BMP2;BAMBI;EPB41;RAPGEF2;TRIB3;DACT1
axon choice point recognition (GO:0016198)	15/128	0.00256468981932308874582826518917499925009906291961669921875	0.05336133094850069313874740828396170400083065032958984375	0.003214835142605651334413163766612342442385852336883544921875	0.0698639015090740389535284293742734007537364959716796875	-2466598325457230	1.47155e+16	DRAXIN;SEMA6A;SEMA3A;RANBP9;UNC5C;PIK3CB;VLDLR;L1CAM;NELL2;DOK6;FYN;EZR;SPTBN2;CDK5R1;EPHB3
corticospinal neuron axon guidance through the cerebral cortex (GO:0021967)	15/128	0.00256468981932308874582826518917499925009906291961669921875	0.05336133094850069313874740828396170400083065032958984375	0.003214835142605651334413163766612342442385852336883544921875	0.0698639015090740389535284293742734007537364959716796875	-2462285473114100	1.46898e+16	DRAXIN;SEMA6A;SEMA3A;RANBP9;UNC5C;PIK3CB;VLDLR;L1CAM;NELL2;DOK6;FYN;EZR;SPTBN2;CDK5R1;EPHB3
corticospinal neuron axon guidance through the cerebral peduncle (GO:0021969)	15/128	0.00256468981932308874582826518917499925009906291961669921875	0.05336133094850069313874740828396170400083065032958984375	0.003214835142605651334413163766612342442385852336883544921875	0.0698639015090740389535284293742734007537364959716796875	-2.46206e+16	1468843669727940	DRAXIN;SEMA6A;SEMA3A;RANBP9;UNC5C;PIK3CB;VLDLR;L1CAM;NELL2;DOK6;FYN;EZR;SPTBN2;CDK5R1;EPHB3
semaphorin-plexin signaling pathway involved in axon guidance (GO:1902287)	15/128	0.00256468981932308874582826518917499925009906291961669921875	0.05336133094850069313874740828396170400083065032958984375	0.003214835142605651334413163766612342442385852336883544921875	0.0698639015090740389535284293742734007537364959716796875	-2.45857e+16	1.46676e+16	DRAXIN;SEMA6A;SEMA3A;RANBP9;UNC5C;PIK3CB;VLDLR;L1CAM;NELL2;DOK6;FYN;EZR;SPTBN2;CDK5R1;EPHB3
sensory neuron axon guidance (GO:0097374)	15/128	0.00256468981932308874582826518917499925009906291961669921875	0.05336133094850069313874740828396170400083065032958984375	0.003214835142605651334413163766612342442385852336883544921875	0.0698639015090740389535284293742734007537364959716796875	-2457844018184390	1.46633e+16	DRAXIN;SEMA6A;SEMA3A;RANBP9;UNC5C;PIK3CB;VLDLR;L1CAM;NELL2;DOK6;FYN;EZR;SPTBN2;CDK5R1;EPHB3
interneuron axon guidance (GO:0097376)	15/128	0.00256468981932308874582826518917499925009906291961669921875	0.05336133094850069313874740828396170400083065032958984375	0.003214835142605651334413163766612342442385852336883544921875	0.0698639015090740389535284293742734007537364959716796875	-2455871018658000	1.46515e+16	DRAXIN;SEMA6A;SEMA3A;RANBP9;UNC5C;PIK3CB;VLDLR;L1CAM;NELL2;DOK6;FYN;EZR;SPTBN2;CDK5R1;EPHB3
dorsal/ventral axon guidance (GO:0033563)	15/128	0.00256468981932308874582826518917499925009906291961669921875	0.05336133094850069313874740828396170400083065032958984375	0.003214835142605651334413163766612342442385852336883544921875	0.0698639015090740389535284293742734007537364959716796875	-2.45323e+16	1.46358e+16	DRAXIN;SEMA6A;SEMA3A;RANBP9;UNC5C;PIK3CB;VLDLR;L1CAM;NELL2;DOK6;FYN;EZR;SPTBN2;CDK5R1;EPHB3
serotonergic neuron axon guidance (GO:0036515)	15/128	0.00256468981932308874582826518917499925009906291961669921875	0.05336133094850069313874740828396170400083065032958984375	0.003214835142605651334413163766612342442385852336883544921875	0.0698639015090740389535284293742734007537364959716796875	-2452178764884810	1.46295e+16	DRAXIN;SEMA6A;SEMA3A;RANBP9;UNC5C;PIK3CB;VLDLR;L1CAM;NELL2;DOK6;FYN;EZR;SPTBN2;CDK5R1;EPHB3
corticospinal neuron axon guidance (GO:0021966)	15/129	0.002766886208520669999944008310421850183047354221343994140625	0.055429763544864056601380042366145062260329723358154296875	0.0034364118975071518240216317252588851260952651500701904296875	0.0712791940212986474545431292426656000316143035888671875	-2.4825e+16	1.4622e+16	DRAXIN;SEMA6A;SEMA3A;RANBP9;UNC5C;PIK3CB;VLDLR;L1CAM;NELL2;DOK6;FYN;EZR;SPTBN2;CDK5R1;EPHB3
corticospinal neuron axon guidance through the medullary pyramid (GO:0021971)	15/128	0.00256468981932308874582826518917499925009906291961669921875	0.05336133094850069313874740828396170400083065032958984375	0.003214835142605651334413163766612342442385852336883544921875	0.0698639015090740389535284293742734007537364959716796875	-2.44764e+16	1.46024e+16	DRAXIN;SEMA6A;SEMA3A;RANBP9;UNC5C;PIK3CB;VLDLR;L1CAM;NELL2;DOK6;FYN;EZR;SPTBN2;CDK5R1;EPHB3
corticospinal neuron axon guidance through the internal capsule (GO:0021968)	15/128	0.00256468981932308874582826518917499925009906291961669921875	0.05336133094850069313874740828396170400083065032958984375	0.003214835142605651334413163766612342442385852336883544921875	0.0698639015090740389535284293742734007537364959716796875	-2445292406586010	1.45884e+16	DRAXIN;SEMA6A;SEMA3A;RANBP9;UNC5C;PIK3CB;VLDLR;L1CAM;NELL2;DOK6;FYN;EZR;SPTBN2;CDK5R1;EPHB3
anterior/posterior axon guidance (GO:0033564)	15/128	0.00256468981932308874582826518917499925009906291961669921875	0.05336133094850069313874740828396170400083065032958984375	0.003214835142605651334413163766612342442385852336883544921875	0.0698639015090740389535284293742734007537364959716796875	-2443091288726720	1.45753e+16	DRAXIN;SEMA6A;SEMA3A;RANBP9;UNC5C;PIK3CB;VLDLR;L1CAM;NELL2;DOK6;FYN;EZR;SPTBN2;CDK5R1;EPHB3
dopaminergic neuron axon guidance (GO:0036514)	15/128	0.00256468981932308874582826518917499925009906291961669921875	0.05336133094850069313874740828396170400083065032958984375	0.003214835142605651334413163766612342442385852336883544921875	0.0698639015090740389535284293742734007537364959716796875	-2.44001e+16	1.45569e+16	DRAXIN;SEMA6A;SEMA3A;RANBP9;UNC5C;PIK3CB;VLDLR;L1CAM;NELL2;DOK6;FYN;EZR;SPTBN2;CDK5R1;EPHB3
corticospinal neuron axon guidance through spinal cord (GO:0021972)	15/128	0.00256468981932308874582826518917499925009906291961669921875	0.05336133094850069313874740828396170400083065032958984375	0.003214835142605651334413163766612342442385852336883544921875	0.0698639015090740389535284293742734007537364959716796875	-24395491364653	1.45541e+16	DRAXIN;SEMA6A;SEMA3A;RANBP9;UNC5C;PIK3CB;VLDLR;L1CAM;NELL2;DOK6;FYN;EZR;SPTBN2;CDK5R1;EPHB3
olfactory bulb axon guidance (GO:0071678)	15/128	0.00256468981932308874582826518917499925009906291961669921875	0.05336133094850069313874740828396170400083065032958984375	0.003214835142605651334413163766612342442385852336883544921875	0.0698639015090740389535284293742734007537364959716796875	-2439326408321480	1.45528e+16	DRAXIN;SEMA6A;SEMA3A;RANBP9;UNC5C;PIK3CB;VLDLR;L1CAM;NELL2;DOK6;FYN;EZR;SPTBN2;CDK5R1;EPHB3
GABAergic neuron differentiation (GO:0097154)	1964-10-01	0.00156545745437210170880604209742159582674503326416015625	0.0458252091188924293163609036128036677837371826171875	0.0024708597814133924884527626630870145163498818874359130859375	0.0691598344049682844936199899166240356862545013427734375	-2.2511e+16	1.45412e+16	PTPRD;WNT10B;MEF2C;WNT11;FZD5;WNT7B;RUNX2;IER2;WNT4;CDK5R1
VEGF-activated neuropilin signaling pathway involved in axon guidance (GO:1902378)	15/129	0.002766886208520669999944008310421850183047354221343994140625	0.055429763544864056601380042366145062260329723358154296875	0.0034364118975071518240216317252588851260952651500701904296875	0.0712791940212986474545431292426656000316143035888671875	-246791072381841	1.45361e+16	DRAXIN;SEMA6A;SEMA3A;RANBP9;UNC5C;PIK3CB;VLDLR;L1CAM;NELL2;DOK6;FYN;EZR;SPTBN2;CDK5R1;EPHB3
photoreceptor cell axon guidance (GO:0072499)	15/128	0.00256468981932308874582826518917499925009906291961669921875	0.05336133094850069313874740828396170400083065032958984375	0.003214835142605651334413163766612342442385852336883544921875	0.0698639015090740389535284293742734007537364959716796875	-2.43469e+16	1.45252e+16	DRAXIN;SEMA6A;SEMA3A;RANBP9;UNC5C;PIK3CB;VLDLR;L1CAM;NELL2;DOK6;FYN;EZR;SPTBN2;CDK5R1;EPHB3
sympathetic neuron axon guidance (GO:0097492)	15/128	0.00256468981932308874582826518917499925009906291961669921875	0.05336133094850069313874740828396170400083065032958984375	0.003214835142605651334413163766612342442385852336883544921875	0.0698639015090740389535284293742734007537364959716796875	-2.43168e+16	1.45072e+16	DRAXIN;SEMA6A;SEMA3A;RANBP9;UNC5C;PIK3CB;VLDLR;L1CAM;NELL2;DOK6;FYN;EZR;SPTBN2;CDK5R1;EPHB3
corticospinal neuron axon guidance through the basilar pons (GO:0021970)	15/128	0.00256468981932308874582826518917499925009906291961669921875	0.05336133094850069313874740828396170400083065032958984375	0.003214835142605651334413163766612342442385852336883544921875	0.0698639015090740389535284293742734007537364959716796875	-2.42983e+16	1.44962e+16	DRAXIN;SEMA6A;SEMA3A;RANBP9;UNC5C;PIK3CB;VLDLR;L1CAM;NELL2;DOK6;FYN;EZR;SPTBN2;CDK5R1;EPHB3
negative regulation of canonical Wnt signaling pathway involved in neural crest cell differentiation (GO:0072336)	16/142	0.0028076040931762358265899592879577539861202239990234375	0.055429763544864056601380042366145062260329723358154296875	0.00339836936050452904922725139158501406200230121612548828125	0.07092522720904821664777983869498712010681629180908203125	-2.44565e+16	1.43692e+16	TCF7L2;DRAXIN;LEF1;PRICKLE1;GLI1;NKD1;CYLD;BMP2;WNT11;FRZB;DDIT3;HECW1;SOX9;NOTUM;WNT4;DACT1
peptidyl-tyrosine autophosphorylation (GO:0038083)	18/178	0.005121570831944830502757692869408856495283544063568115234375	0.08206649754884109970731742578209377825260162353515625	0.005569022770533259454606156424461005371995270252227783203125	0.100420618598255739772895367423188872635364532470703125	-2.72244e+16	1.4359e+16	MAP4K1;CAMK2D;INSR;DAPK2;ERN1;MEX3B;STK24;CAMK4;PIM1;FYN;TNIK;MAP3K9;FGFR4;FGFR3;FGFR2;FGFR1;DDR2;EPHB3
negative regulation of canonical Wnt signaling pathway involved in heart development (GO:1905067)	16/142	0.0028076040931762358265899592879577539861202239990234375	0.055429763544864056601380042366145062260329723358154296875	0.00339836936050452904922725139158501406200230121612548828125	0.07092522720904821664777983869498712010681629180908203125	-2443671604742000	1.43576e+16	TCF7L2;DRAXIN;LEF1;PRICKLE1;GLI1;NKD1;CYLD;BMP2;WNT11;FRZB;DDIT3;HECW1;SOX9;NOTUM;WNT4;DACT1
BMP signaling pathway involved in nephric duct formation (GO:0071893)	1976-11-01	0.00176581210579044721627195446700397951644845306873321533203125	0.047995759373459616348167600108354235999286174774169921875	0.0026277493175594912599990493617951869964599609375	0.0698639015090740389535284293742734007537364959716796875	-2.25985e+16	1.43255e+16	BMP4;BMP3;GDF9;BMP2;TGFB1;GDF15;SLC33A1;LEF1;BMP8A;BMP8B;RUNX2
positive regulation of receptor binding (GO:1900122)	1942-08-01	0.00122755033225135034256891852777471285662613809108734130859375	0.044396042257819019749565114807410282082855701446533203125	0.0022420778590417620758368233424562276923097670078277587890625	0.0676827253698231989798017593784607015550136566162109375	-2137262563813790	1.43255e+16	BMP4;TCF7L2;BMP2;BAMBI;EPB41;RAPGEF2;TRIB3;DACT1
regulation of cysteine-type endopeptidase activity involved in apoptotic process (GO:0043281)	17/161	0.00415572381073760210856704588877619244158267974853515625	0.07168623573522363290333458962777513079345226287841796875	0.00471022084801761727057556328190912608988583087921142578125	0.0884736482619309094754811439997865818440914154052734375	-259995636977761	1.42563e+16	STEAP3;BEX2;TGFB1;RTKN;PPP1R13B;GDF15;DAPK2;BMP8A;BMP8B;OMA1;INHBE;GDF9;BMP3;FYN;SOX9;CALR;TP63
canonical Wnt signaling pathway involved in neural crest cell differentiation (GO:0044335)	1953-09-01	0.0014575453092629136499225328549300684244371950626373291015625	0.044396042257819019749565114807410282082855701446533203125	0.0024388567431470587441866282318869707523845136165618896484375	0.0691598344049682844936199899166240356862545013427734375	-2182212993612570	1.4252e+16	WNT10B;TCF7L2;MEF2C;RARG;FZD5;WNT7B;LEF1;CTNNB1;WNT4
positive regulation of microtubule binding (GO:1904528)	1942-08-01	0.00122755033225135034256891852777471285662613809108734130859375	0.044396042257819019749565114807410282082855701446533203125	0.0022420778590417620758368233424562276923097670078277587890625	0.0676827253698231989798017593784607015550136566162109375	-2.12031e+16	1.42119e+16	BMP4;TCF7L2;BMP2;BAMBI;EPB41;RAPGEF2;TRIB3;DACT1
positive regulation of DNA-dependent DNA replication (GO:2000105)	1931-07-01	0.000857639691029461726477778338306734440266154706478118896484375	0.03749813651051968343974607478230609558522701263427734375	0.0018160569489714707691607742390260682441294193267822265625	0.0639661246201782274223290869485936127603054046630859375	-2.00306e+16	1.41443e+16	BMP4;INSR;PDGFC;PDGFA;CALR;GLI1;EREG
positive regulation of heart induction by negative regulation of canonical Wnt signaling pathway (GO:0090082)	16/143	0.0030135221357892095529751319560318734147585928440093994140625	0.05692021419610791832521812239065184257924556732177734375	0.0036178141131911370313722908775844189221970736980438232421875	0.0736469149033834591389080515000387094914913177490234375	-2.42743e+16	1.40904e+16	TCF7L2;DRAXIN;LEF1;PRICKLE1;GLI1;NKD1;CYLD;BMP2;WNT11;FRZB;DDIT3;HECW1;SOX9;NOTUM;WNT4;DACT1
commissural neuron axon guidance (GO:0071679)	15/130	0.002982055324645231653146737471615779213607311248779296875	0.0566422980484580229632030068387393839657306671142578125	0.0036703653242295508456194408353212565998546779155731201171875	0.0736469149033834591389080515000387094914913177490234375	-2421419192392970	1.40809e+16	DRAXIN;SEMA6A;SEMA3A;RANBP9;UNC5C;PIK3CB;VLDLR;L1CAM;NELL2;DOK6;FYN;EZR;SPTBN2;CDK5R1;EPHB3
negative regulation of ryanodine-sensitive calcium-release channel activity (GO:0060315)	1931-07-01	0.000857639691029461726477778338306734440266154706478118896484375	0.03749813651051968343974607478230609558522701263427734375	0.0018160569489714707691607742390260682441294193267822265625	0.0639661246201782274223290869485936127603054046630859375	-1.98999e+16	1.4052e+16	NANOS1;CAMK2D;JPH3;SLN;ITPR1;JPH1;ADRA2A
Roundabout signaling pathway involved in axon guidance (GO:2001266)	15/130	0.002982055324645231653146737471615779213607311248779296875	0.0566422980484580229632030068387393839657306671142578125	0.0036703653242295508456194408353212565998546779155731201171875	0.0736469149033834591389080515000387094914913177490234375	-2.40856e+16	1400611028457140	DRAXIN;SEMA6A;SEMA3A;RANBP9;UNC5C;PIK3CB;VLDLR;L1CAM;NELL2;DOK6;FYN;EZR;SPTBN2;CDK5R1;EPHB3
negative regulation of protein kinase activity by protein phosphorylation (GO:0100002)	30/374	0.01185432933489391667258860962874678079970180988311767578125	0.1444305855181129139008788797582383267581462860107421875	0.0100739075699680206976704965882163378410041332244873046875	0.1490585623372510937212354065195540897548198699951171875	-3156529907097220	1.39994e+16	LRRC15;NIM1K;CAMK2D;PPM1E;NUAK1;WNT11;FLRT2;CHAD;PIM1;FYN;MAP3K9;LRRC4C;MAP3K5;MAP4K1;TGFB1;DAPK2;HUNK;CDC42BPA;MERTK;RUNX3;ERN1;MEX3B;BMP2;STK24;CAMK4;ADM2;TRIB3;TNIK;TRIB2;FGFR1
negative regulation of canonical Wnt signaling pathway involved in neural plate anterior/posterior pattern formation (GO:0060829)	16/143	0.0030135221357892095529751319560318734147585928440093994140625	0.05692021419610791832521812239065184257924556732177734375	0.0036178141131911370313722908775844189221970736980438232421875	0.0736469149033834591389080515000387094914913177490234375	-2411668409426330	1.39989e+16	TCF7L2;DRAXIN;LEF1;PRICKLE1;GLI1;NKD1;CYLD;BMP2;WNT11;FRZB;DDIT3;HECW1;SOX9;NOTUM;WNT4;DACT1
positive regulation of transcription elongation from RNA polymerase II promoter (GO:0032968)	50/733	0.02828310380661989975603631819467409513890743255615234375	0.2304039275958864319004959497760864906013011932373046875	0.0190418176785268657147387472150512621738016605377197265625	0.19993908562453210908671508150291629135608673095703125	-3.89214e+16	1387740329681060	RARG;PTPRN;GLI1;ETS1;CREB3L4;NCK2;TNFSF11;SOX8;SOX9;TP63;NANOS1;MEF2C;FOS;ETV5;PLSCR1;TOX2;TFR2;IRF1;DDIT3;HOXB3;MAML3;ARHGEF2;ZFPM2;ATF4;AKNA;WBP2;LEF1;CEBPG;NPAS2;ARNTL;EGR1;TCF7L2;CDKN2B;EGR2;JUND;TGFB1;FZD5;VDR;KLF4;KLF2;BMP4;KLF6;BMP2;RGCC;KLF5;CTNNB1;TCF4;SP7;FGFR2;FOXA2
neuron migration (GO:0001764)	1943-08-01	0.00144076093910272366727109982775800745002925395965576171875	0.044396042257819019749565114807410282082855701446533203125	0.002551128796291155138853401496135120396502315998077392578125	0.0698639015090740389535284293742734007537364959716796875	-2117836817414420	1.38561e+16	MEF2C;TUBB2B;SEMA3A;RAPGEF2;NDNF;FGF13;FGFR1;CDK5R1
BMP signaling pathway involved in spinal cord dorsal/ventral patterning (GO:0021919)	1976-11-01	0.00176581210579044721627195446700397951644845306873321533203125	0.047995759373459616348167600108354235999286174774169921875	0.0026277493175594912599990493617951869964599609375	0.0698639015090740389535284293742734007537364959716796875	-2183618981410200	1.38423e+16	BMP4;BMP3;GDF9;BMP2;TGFB1;GDF15;SLC33A1;LEF1;BMP8A;BMP8B;RUNX2
negative regulation of endothelial cell proliferation (GO:0001937)	1954-09-01	0.00167015298036242258727934739681586506776511669158935546875	0.047995759373459616348167600108354235999286174774169921875	0.002728533349554344671072936279188070329837501049041748046875	0.0698639015090740389535284293742734007537364959716796875	-2.1626e+16	1.38295e+16	CDKN1C;CDKN2B;TGFB1;RGCC;SPARC;PTPRM;SOX9;RUNX3;EREG
amino acid import (GO:0043090)	1931-07-01	0.000857639691029461726477778338306734440266154706478118896484375	0.03749813651051968343974607478230609558522701263427734375	0.0018160569489714707691607742390260682441294193267822265625	0.0639661246201782274223290869485936127603054046630859375	-1.95693e+16	1.38186e+16	SLC38A1;SLC1A4;SLC3A2;SLC38A3;SLC7A1;SLC7A2;SLC38A4
aromatic amino acid transport (GO:0015801)	1931-07-01	0.000857639691029461726477778338306734440266154706478118896484375	0.03749813651051968343974607478230609558522701263427734375	0.0018160569489714707691607742390260682441294193267822265625	0.0639661246201782274223290869485936127603054046630859375	-1954477131680840	1.38012e+16	SLC38A1;SLC1A4;SLC3A2;SLC38A3;SLC7A1;SLC7A2;SLC38A4
store-operated calcium entry (GO:0002115)	1964-10-01	0.00156545745437210170880604209742159582674503326416015625	0.0458252091188924293163609036128036677837371826171875	0.0024708597814133924884527626630870145163498818874359130859375	0.0691598344049682844936199899166240356862545013427734375	-2.13482e+16	1.379e+16	SLC24A1;STIM1;SLN;TRPV4;ITPR1;CDH23;SLC3A2;CACNA1D;FYN;RAMP1
L-amino acid transport (GO:0015807)	1931-07-01	0.000857639691029461726477778338306734440266154706478118896484375	0.03749813651051968343974607478230609558522701263427734375	0.0018160569489714707691607742390260682441294193267822265625	0.0639661246201782274223290869485936127603054046630859375	-1.94482e+16	1.3733e+16	SLC38A1;SLC1A4;SLC3A2;SLC38A3;SLC7A1;SLC7A2;SLC38A4
basic amino acid transport (GO:0015802)	1931-07-01	0.000857639691029461726477778338306734440266154706478118896484375	0.03749813651051968343974607478230609558522701263427734375	0.0018160569489714707691607742390260682441294193267822265625	0.0639661246201782274223290869485936127603054046630859375	-1.94476e+16	1.37326e+16	SLC38A1;SLC1A4;SLC3A2;SLC38A3;SLC7A1;SLC7A2;SLC38A4
sulfur amino acid transport (GO:0000101)	1931-07-01	0.000857639691029461726477778338306734440266154706478118896484375	0.03749813651051968343974607478230609558522701263427734375	0.0018160569489714707691607742390260682441294193267822265625	0.0639661246201782274223290869485936127603054046630859375	-1.94421e+16	1.37287e+16	SLC38A1;SLC1A4;SLC3A2;SLC38A3;SLC7A1;SLC7A2;SLC38A4
extracellular amino acid transport (GO:0006860)	1931-07-01	0.000857639691029461726477778338306734440266154706478118896484375	0.03749813651051968343974607478230609558522701263427734375	0.0018160569489714707691607742390260682441294193267822265625	0.0639661246201782274223290869485936127603054046630859375	-1938037628437400	1.36851e+16	SLC38A1;SLC1A4;SLC3A2;SLC38A3;SLC7A1;SLC7A2;SLC38A4
peptidyl-threonine autophosphorylation (GO:1990443)	18/181	0.006082958212433286528109110946616056025959551334381103515625	0.09229153059026773409101451761671341955661773681640625	0.00650306554134497984132057268880089395679533481597900390625	0.1110447706832695669021404683007858693599700927734375	-2.67692e+16	1.36583e+16	MAP4K1;CAMK2D;INSR;DAPK2;ERN1;MEX3B;STK24;CAMK4;PIM1;TNIK;MAP3K9;FGFR4;FGFR3;FGFR2;FGFR1;DDR2;CDK5R1;EPHB3
hydroxyproline transport (GO:0034589)	1931-07-01	0.000857639691029461726477778338306734440266154706478118896484375	0.03749813651051968343974607478230609558522701263427734375	0.0018160569489714707691607742390260682441294193267822265625	0.0639661246201782274223290869485936127603054046630859375	-1.93199e+16	1.36424e+16	SLC38A1;SLC1A4;SLC3A2;SLC38A3;SLC7A1;SLC7A2;SLC38A4
amino acid export (GO:0032973)	1931-07-01	0.000857639691029461726477778338306734440266154706478118896484375	0.03749813651051968343974607478230609558522701263427734375	0.0018160569489714707691607742390260682441294193267822265625	0.0639661246201782274223290869485936127603054046630859375	-1931321360353800	1363769067716360	SLC38A1;SLC1A4;SLC3A2;SLC38A3;SLC7A1;SLC7A2;SLC38A4
regulation of ERK5 cascade (GO:0070376)	1934-07-01	0.00153247646152485854191549474734301838907413184642791748046875	0.0458252091188924293163609036128036677837371826171875	0.0028611569363324630688172334203045465983450412750244140625	0.0698639015090740389535284293742734007537364959716796875	-2.10333e+16	1.36314e+16	GDF9;BMP3;GDF15;BMP8A;BMP8B;INHBE;RNF41
ubiquitin-dependent glycoprotein ERAD pathway (GO:0097466)	1964-10-01	0.00156545745437210170880604209742159582674503326416015625	0.0458252091188924293163609036128036677837371826171875	0.0024708597814133924884527626630870145163498818874359130859375	0.0691598344049682844936199899166240356862545013427734375	-2.10706e+16	1361074671971940	HSPA5;WFS1;FBXO2;EDEM1;DERL3;SEL1L;SYVN1;DNAJB9;DERL2;ADAMTS9
D-amino acid transport (GO:0042940)	1931-07-01	0.000857639691029461726477778338306734440266154706478118896484375	0.03749813651051968343974607478230609558522701263427734375	0.0018160569489714707691607742390260682441294193267822265625	0.0639661246201782274223290869485936127603054046630859375	-1.92635e+16	1360259130465030	SLC38A1;SLC1A4;SLC3A2;SLC38A3;SLC7A1;SLC7A2;SLC38A4
regulation of MAPK cascade involved in cell wall organization or biogenesis (GO:1903137)	1934-07-01	0.00153247646152485854191549474734301838907413184642791748046875	0.0458252091188924293163609036128036677837371826171875	0.0028611569363324630688172334203045465983450412750244140625	0.0698639015090740389535284293742734007537364959716796875	-2097253681776760	1359202899250810	GDF9;BMP3;GDF15;BMP8A;BMP8B;INHBE;RNF41
regulation of ERK1 and ERK2 cascade (GO:0070372)	1955-09-01	0.001906897631743544041516003062497475184500217437744140625	0.049558942970666118588152215806985623203217983245849609375	0.0030447644850324826447385273553436491056345403194427490234375	0.0698639015090740389535284293742734007537364959716796875	-2.16484e+16	1.35568e+16	BMP3;GDF9;GDF15;BMP8A;BMP8B;FGFR2;RNF41;EPHA2;INHBE
branched-chain amino acid transport (GO:0015803)	1931-07-01	0.000857639691029461726477778338306734440266154706478118896484375	0.03749813651051968343974607478230609558522701263427734375	0.0018160569489714707691607742390260682441294193267822265625	0.0639661246201782274223290869485936127603054046630859375	-1.9198e+16	1355634933631770	SLC38A1;SLC1A4;SLC3A2;SLC38A3;SLC7A1;SLC7A2;SLC38A4
acidic amino acid transport (GO:0015800)	1931-07-01	0.000857639691029461726477778338306734440266154706478118896484375	0.03749813651051968343974607478230609558522701263427734375	0.0018160569489714707691607742390260682441294193267822265625	0.0639661246201782274223290869485936127603054046630859375	-1.91306e+16	1.35088e+16	SLC38A1;SLC1A4;SLC3A2;SLC38A3;SLC7A1;SLC7A2;SLC38A4
positive regulation of epithelial cell proliferation involved in lung bud dilation (GO:0060504)	2019-08-04	0.0004220573927985068161949921972109223133884370326995849609375	0.03749813651051968343974607478230609558522701263427734375	0.00182321480149911217295832788209963837289251387119293212890625	0.0639661246201782274223290869485936127603054046630859375	-1.72785e+16	1.3426e+16	BMP4;INSR;PLCB1;FGFR2
protein localization to plasma membrane (GO:0072659)	1964-10-01	0.00156545745437210170880604209742159582674503326416015625	0.0458252091188924293163609036128036677837371826171875	0.0024708597814133924884527626630870145163498818874359130859375	0.0691598344049682844936199899166240356862545013427734375	-2053413508277000	1.32642e+16	PLEKHF1;CPE;RAPGEF2;TNIK;ANK3;ATP1B1;ABCA12;SCN3B;FGF13;RAMP1
positive regulation of MAP kinase activity (GO:0043406)	14/118	0.003132914466747773775401331164403018192388117313385009765625	0.05868356682589596917676288967413711361587047576904296875	0.003929878202593391212094076081484672613441944122314453125	0.07614279772474645546775917637205566279590129852294921875	-2293087712082010	1.32215e+16	TGFB1;INSR;PELI2;LPAR1;PDGFA;ADRA2A;BMP2;PDGFC;TNFSF11;TRIB3;FGFR3;TRIB2;FGFR2;FGFR1
creatine transport (GO:0015881)	1932-07-01	0.0010493124286452318837115083027811124338768422603607177734375	0.0407784519683853929894468137717922218143939971923828125	0.0021244416067093367661566816195772844366729259490966796875	0.0676827253698231989798017593784607015550136566162109375	-1.91132e+16	1311092273260870	SLC38A1;SLC1A4;SLC3A2;SLC38A3;SLC7A1;SLC7A2;SLC38A4
mesenchymal cell differentiation involved in renal system development (GO:2001012)	2017-05-01	0.0013492702623733861082289120503219237434677779674530029296875	0.044396042257819019749565114807410282082855701446533203125	0.003163287041903557750277542481853743083775043487548828125	0.0698639015090740389535284293742734007537364959716796875	-1.97146e+16	1302775679682460	BMP4;BMP2;ITGB4;PTCH1;FGFR2
noradrenergic neuron differentiation (GO:0003357)	1967-10-01	0.00222911632807276487155956345986851374618709087371826171875	0.05336133094850069313874740828396170400083065032958984375	0.00332378130289783142725656972515935194678604602813720703125	0.0700168509974926356331792476339614950120449066162109375	-2.11925e+16	1.29404e+16	PTPRD;WNT10B;MEF2C;WNT11;FZD5;WNT7B;RUNX2;IER2;WNT4;CDK5R1
positive regulation of bone mineralization (GO:0030501)	1945-08-01	0.00195480416019739970667767892109623062424361705780029296875	0.050260021791843405292166124809227767400443553924560546875	0.00326846955429589691721758981657330878078937530517578125	0.0698639015090740389535284293742734007537364959716796875	-2.0657e+16	128847166771246	BMP4;MEF2C;BMP2;TGFB1;ANKH;S1PR1;DDR2;WNT4
maintenance of protein location in plasma membrane (GO:0072660)	1953-09-01	0.0014575453092629136499225328549300684244371950626373291015625	0.044396042257819019749565114807410282082855701446533203125	0.0024388567431470587441866282318869707523845136165618896484375	0.0691598344049682844936199899166240356862545013427734375	-1.96395e+16	128265804169103	PLEKHF1;RAPGEF2;TNIK;ANK3;ATP1B1;ABCA12;SCN3B;FGF13;RAMP1
protein localization to T-tubule (GO:0036371)	1953-09-01	0.0014575453092629136499225328549300684244371950626373291015625	0.044396042257819019749565114807410282082855701446533203125	0.0024388567431470587441866282318869707523845136165618896484375	0.0691598344049682844936199899166240356862545013427734375	-1.96182e+16	1.28127e+16	PLEKHF1;RAPGEF2;TNIK;ANK3;ATP1B1;ABCA12;SCN3B;FGF13;RAMP1
regulation of apoptotic signaling pathway (GO:2001233)	17/167	0.005999178241412136784738162731400734628550708293914794921875	0.09229153059026773409101451761671341955661773681640625	0.006545125737569340400312523087222871254198253154754638671875	0.1112013573805122612636608891989453695714473724365234375	-2502723462011390	1.28043e+16	STEAP3;BEX2;TGFB1;RTKN;PPP1R13B;GDF15;DAPK2;BMP8A;BMP8B;OMA1;INHBE;GDF9;BMP3;FYN;SOX9;CALR;TP63
regulation of neuron apoptotic process (GO:0043523)	18/182	0.00643428401625707226119121884266860433854162693023681640625	0.0929671549528425789077346053090877830982208251953125	0.00684130839086689000738683574809329002164304256439208984375	0.11536390857616436733668052738721598871052265167236328125	-2523170208598200	1.27322e+16	STEAP3;BEX2;MEF2C;TGFB1;RTKN;PPP1R13B;GDF15;DAPK2;BMP8A;BMP8B;OMA1;INHBE;GDF9;BMP3;FYN;SOX9;CALR;TP63
positive regulation of chondrocyte differentiation (GO:0032332)	1943-08-01	0.00144076093910272366727109982775800745002925395965576171875	0.044396042257819019749565114807410282082855701446533203125	0.002551128796291155138853401496135120396502315998077392578125	0.0698639015090740389535284293742734007537364959716796875	-1940773173748770	1.26977e+16	BMP4;BMP2;JUND;SCIN;TRPS1;SOX9;SOX6;SOX5
regulation of hair cycle by canonical Wnt signaling pathway (GO:0060901)	1955-09-01	0.001906897631743544041516003062497475184500217437744140625	0.049558942970666118588152215806985623203217983245849609375	0.0030447644850324826447385273553436491056345403194427490234375	0.0698639015090740389535284293742734007537364959716796875	-2.01389e+16	1.26115e+16	WNT10B;TCF7L2;RARG;FZD5;WNT7B;LEF1;CTNNB1;ARNTL;WNT4
positive regulation of osteoblast differentiation (GO:0045669)	1968-10-01	0.0024947805726890544264495730431008269079029560089111328125	0.05336133094850069313874740828396170400083065032958984375	0.00365500342594531242579325436281578731723129749298095703125	0.0736469149033834591389080515000387094914913177490234375	-2083608874167460	1.24882e+16	BMP4;BMP2;MEF2C;JUND;WNT7B;NPNT;FGFR2;TP63;DDR2;WNT4
activation of MAPKKK activity (GO:0000185)	1967-10-01	0.00222911632807276487155956345986851374618709087371826171875	0.05336133094850069313874740828396170400083065032958984375	0.00332378130289783142725656972515935194678604602813720703125	0.0700168509974926356331792476339614950120449066162109375	-2.03315e+16	1.24147e+16	MAP4K1;TGFB1;GADD45A;INSR;MT-RNR1;PDGFC;PDGFA;TNFSF11;ADRA2A;FGFR1
platelet degranulation (GO:0002576)	15/136	0.004581207981834138631693775778330746106803417205810546875	0.07642557086199870675091716520910267718136310577392578125	0.005363150532011288877665133867367330822162330150604248046875	0.09908640409142167870815143260188051499426364898681640625	-2301930895276090	1.23977e+16	TOR4A;TGFB1;SPARC;SERPINA1;PDGFA;F13A1;CTSW;GTPBP2;ABCA12;TUBA4A;MANF;TF;RAB31;RAB11FIP1;A2M
amino acid transport (GO:0006865)	1932-07-01	0.0010493124286452318837115083027811124338768422603607177734375	0.0407784519683853929894468137717922218143939971923828125	0.0021244416067093367661566816195772844366729259490966796875	0.0676827253698231989798017593784607015550136566162109375	-1.80087e+16	1.23533e+16	SLC38A1;SLC1A4;SLC3A2;SLC38A3;SLC7A1;SLC7A2;SLC38A4
neuron fate commitment (GO:0048663)	1968-10-01	0.0024947805726890544264495730431008269079029560089111328125	0.05336133094850069313874740828396170400083065032958984375	0.00365500342594531242579325436281578731723129749298095703125	0.0736469149033834591389080515000387094914913177490234375	-2058589164710410	1.23383e+16	PTPRD;WNT10B;MEF2C;WNT11;FZD5;WNT7B;RUNX2;IER2;WNT4;CDK5R1
positive regulation of transcription, DNA-templated (GO:0045893)	65/1004	0.036537065363205591117523596267346874810755252838134765625	0.253312394328704559853804312297143042087554931640625	0.0217955572009662194854495709250841173343360424041748046875	0.216419321281840770776483395820832811295986175537109375	-3713625201808810	1228997538870470	CDKN1C;BTG1;PIK3CB;GLI1;CELSR2;ETS1;LAMP3;DNMT3B;CTSH;SOX8;SOX9;SOX6;TP63;MAP3K5;NANOS1;MEF2C;TGIF2;FOS;ANK3;RUNX3;SUPT3H;RUNX2;PLSCR1;IRF1;DDIT3;ZNF711;PLCB1;EZR;ZNF235;AJUBA;ATF4;ZNF395;LEF1;NPAS2;NPAS3;ARNTL;WNT11;SPP1;HIVEP2;WNT4;EGR1;EGR2;TGFB1;VDR;ASCC1;INSR;NR1D1;KLF4;KLF2;MLLT11;BMP4;HILS1;BMP2;KLF6;RGCC;MAFB;BAMBI;ADM2;CAMK4;ZNF217;CTNNB1;TCF4;CALR;FGFR4;FOXA2
positive regulation of myoblast differentiation (GO:0045663)	1933-07-01	0.00127307239227907715260756926767271579592488706111907958984375	0.044396042257819019749565114807410282082855701446533203125	0.0024717602392937310269716011390528365154750645160675048828125	0.0691598344049682844936199899166240356862545013427734375	-1.82966e+16	1.21971e+16	MEF2C;RANBP3L;BTG1;CTNNB1;CDH15;PLCB1;CDON
amacrine cell differentiation (GO:0035881)	1968-10-01	0.0024947805726890544264495730431008269079029560089111328125	0.05336133094850069313874740828396170400083065032958984375	0.00365500342594531242579325436281578731723129749298095703125	0.0736469149033834591389080515000387094914913177490234375	-2.01452e+16	1.20741e+16	PTPRD;WNT10B;MEF2C;WNT11;FZD5;WNT7B;RUNX2;IER2;WNT4;CDK5R1
axon extension involved in axon guidance (GO:0048846)	15/139	0.0056095144145183913064744984922072035260498523712158203125	0.08883263810532403270681101048467098735272884368896484375	0.00642008758844980938207402942907719989307224750518798828125	0.1099053981597407914083674995708861388266086578369140625	-2314550047190900	1.1997e+16	DRAXIN;SEMA6A;SEMA3A;RANBP9;UNC5C;PIK3CB;VLDLR;L1CAM;NELL2;DOK6;FYN;EZR;SPTBN2;CDK5R1;EPHB3
regulation of chondrocyte differentiation (GO:0032330)	2026-06-01	0.00178429187264790892718246961834438479854725301265716552734375	0.047995759373459616348167600108354235999286174774169921875	0.0034908844823157599013274676735818502493202686309814453125	0.0719675636262779583329773913646931760013103485107421875	-1879453439408820	1189456023022190	SCIN;TRPS1;KLF4;RUNX3;RUNX2;FGFR1
regulation of cell fate commitment (GO:0010453)	2026-06-01	0.00178429187264790892718246961834438479854725301265716552734375	0.047995759373459616348167600108354235999286174774169921875	0.0034908844823157599013274676735818502493202686309814453125	0.0719675636262779583329773913646931760013103485107421875	-1.8501e+16	1.17088e+16	BMP4;KLF4;RUNX3;RUNX2;FGFR2;FGFR1
positive regulation of production of miRNAs involved in gene silencing by miRNA (GO:1903800)	20/227	0.0144220417924253163644010555799468420445919036865234375	0.164178192929932631471956483437679708003997802734375	0.01383182919467187445283773428172935382463037967681884765625	0.1720239221305211729795558994737803004682064056396484375	-2.74255e+16	1.16257e+16	MEF2C;TGFB1;VDR;LEF1;ANK3;PIK3CB;KLF4;BMP4;PLSCR1;BMP2;RGCC;WNT11;ADM2;LAMP3;DNMT3B;CTSH;EZR;FGFR4;AJUBA;ATF4
negative regulation of endoplasmic reticulum calcium ion concentration (GO:0032471)	2017-05-01	0.0013492702623733861082289120503219237434677779674530029296875	0.044396042257819019749565114807410282082855701446533203125	0.003163287041903557750277542481853743083775043487548828125	0.0698639015090740389535284293742734007537364959716796875	-1.74861e+16	1155517002993790	CAMK2D;WFS1;BCL2;ATP2A2;HERPUD1
regulation of phosphatidylinositol 3-kinase signaling (GO:0014066)	1982-11-01	0.00326027892424436520346642254253310966305434703826904296875	0.05958380023173080741738516508121392689645290374755859375	0.00443234891391304335062084618357403087429702281951904296875	0.08395390295764705579362185972058796323835849761962890625	-2.01451e+16	1.1535e+16	PDGFA;FYN;PIK3CB;PIP4K2C;FBXL2;PTPN13;FGFR4;FGFR3;FGFR2;EREG;FGFR1
diaminopimelate transport (GO:0015830)	1934-07-01	0.00153247646152485854191549474734301838907413184642791748046875	0.0458252091188924293163609036128036677837371826171875	0.0028611569363324630688172334203045465983450412750244140625	0.0698639015090740389535284293742734007537364959716796875	-1.76667e+16	1.14496e+16	SLC38A1;SLC1A4;SLC3A2;SLC38A3;SLC7A1;SLC7A2;SLC38A4
positive regulation of execution phase of apoptosis (GO:1900119)	21/241	0.01390612216155147524976332107371490565128624439239501953125	0.1589503405189506557437795208898023702204227447509765625	0.0131803985325861829080995590857128263451159000396728515625	0.169388706996418780814650517640984617173671722412109375	-2.64147e+16	1.12934e+16	WNT10B;RARG;GADD45A;RASGRF2;BNIP3;DUSP6;MLLT11;BMP4;TIAM2;BMP2;SCIN;FRZB;FAM162A;DLC1;KCNMA1;CTNNB1;BMF;ARHGEF2;NGEF;ATF4;MAP3K5
positive regulation of pathway-restricted SMAD protein phosphorylation (GO:0010862)	16/155	0.00661245857724093201446269318921622470952570438385009765625	0.0953378356061901632845234644264564849436283111572265625	0.007284142377095925192931336056290092528797686100006103515625	0.117554584138240214574722131146700121462345123291015625	-2238204182144550	1.12331e+16	TGFB1;GDF15;INSR;PELI2;FAM129A;BMP8A;BMP8B;INHBE;BMP4;GDF9;BMP3;BMP2;CCND2;WDFY2;TNIK;SOX9
negative regulation of Wnt signaling pathway involved in heart development (GO:0003308)	1935-07-01	0.0018312490266714849702911482864919889834709465503692626953125	0.047995759373459616348167600108354235999286174774169921875	0.0032958569330663440265227759340405100374482572078704833984375	0.0698639015090740389535284293742734007537364959716796875	-1.77059e+16	1.11596e+16	BMP2;FRZB;WIF1;NOTUM;APCDD1;MDFI;DACT1
calcium ion export (GO:1901660)	1957-09-01	0.0024605042155305015087740638790592129225842654705047607421875	0.05336133094850069313874740828396170400083065032958984375	0.003763532501308723687838408977768267504870891571044921875	0.07407146818319308712030846209017909131944179534912109375	-1.84526e+16	1.10852e+16	SLC24A1;SLN;TRPV4;ITPR1;CDH23;SLC3A2;CACNA1D;FYN;RAMP1
chemoattraction of axon (GO:0061642)	15/142	0.00681654575408626069166206917770978179760277271270751953125	0.0976556830278205445505790294191683642566204071044921875	0.00763829077316976155775929413493940955959260463714599609375	0.1221043078207421361813800331219681538641452789306640625	-2211608550111400	1103239345033680	DRAXIN;SEMA6A;SEMA3A;RANBP9;UNC5C;PIK3CB;VLDLR;L1CAM;NELL2;DOK6;FYN;EZR;SPTBN2;CDK5R1;EPHB3
neuron differentiation (GO:0030182)	1970-10-01	0.003102056951785865136772546435395270236767828464508056640625	0.058266969744377831996740013664748403243720531463623046875	0.00439568491834215792357642982324250624515116214752197265625	0.0834933185894091989265319853075197897851467132568359375	-1.89545e+16	1.09475e+16	PTPRD;WNT10B;MEF2C;WNT11;FZD5;WNT7B;RUNX2;IER2;WNT4;CDK5R1
neuron development (GO:0048666)	1986-11-01	0.004725991970495641882055171123511172481812536716461181640625	0.0766358697949437173146947088753222487866878509521484375	0.006103496004798091532916881618575644097290933132171630859375	0.10747874995949140142226241323442081920802593231201171875	-2041529766371440	1093173411644670	PTPRD;WNT10B;MEF2C;WNT11;ATP8A2;FZD5;WNT7B;RUNX2;IER2;WNT4;CDK5R1
positive regulation of proteasomal ubiquitin-dependent protein catabolic process involved in cellular response to hypoxia (GO:2000777)	13/112	0.005218638404843025692392277647968512610532343387603759765625	0.08322743606968995011552436835700063966214656829833984375	0.00630623972253907018326035682775909663178026676177978515625	0.10971421744041742751818446777178905904293060302734375	-2.07669e+16	1.09141e+16	BNIP3;RNF19B;NDNF;PRICKLE1;PTGS2;RNF144A;SLC8A3;RNF144B;RGCC;FAM162A;HYOU1;TRIB3;TRIB2
leucyl-tRNA aminoacylation (GO:0006429)	1935-07-01	0.0018312490266714849702911482864919889834709465503692626953125	0.047995759373459616348167600108354235999286174774169921875	0.0032958569330663440265227759340405100374482572078704833984375	0.0698639015090740389535284293742734007537364959716796875	-1.72871e+16	1.08957e+16	YARS;NARS;MARS;SARS;TARS;GARS;AARS
histidyl-tRNA aminoacylation (GO:0006427)	1935-07-01	0.0018312490266714849702911482864919889834709465503692626953125	0.047995759373459616348167600108354235999286174774169921875	0.0032958569330663440265227759340405100374482572078704833984375	0.0698639015090740389535284293742734007537364959716796875	-1.72541e+16	1.08749e+16	YARS;NARS;MARS;SARS;TARS;GARS;AARS
prolyl-tRNA aminoacylation (GO:0006433)	1935-07-01	0.0018312490266714849702911482864919889834709465503692626953125	0.047995759373459616348167600108354235999286174774169921875	0.0032958569330663440265227759340405100374482572078704833984375	0.0698639015090740389535284293742734007537364959716796875	-1725135289969870	1.08731e+16	YARS;NARS;MARS;SARS;TARS;GARS;AARS
glutaminyl-tRNA aminoacylation (GO:0006425)	1935-07-01	0.0018312490266714849702911482864919889834709465503692626953125	0.047995759373459616348167600108354235999286174774169921875	0.0032958569330663440265227759340405100374482572078704833984375	0.0698639015090740389535284293742734007537364959716796875	-1719641577367840	1.08385e+16	YARS;NARS;MARS;SARS;TARS;GARS;AARS
lysyl-tRNA aminoacylation (GO:0006430)	1935-07-01	0.0018312490266714849702911482864919889834709465503692626953125	0.047995759373459616348167600108354235999286174774169921875	0.0032958569330663440265227759340405100374482572078704833984375	0.0698639015090740389535284293742734007537364959716796875	-1.71662e+16	108194418379471	YARS;NARS;MARS;SARS;TARS;GARS;AARS
tryptophanyl-tRNA aminoacylation (GO:0006436)	1935-07-01	0.0018312490266714849702911482864919889834709465503692626953125	0.047995759373459616348167600108354235999286174774169921875	0.0032958569330663440265227759340405100374482572078704833984375	0.0698639015090740389535284293742734007537364959716796875	-1.71592e+16	1.0815e+16	YARS;NARS;MARS;SARS;TARS;GARS;AARS
cysteinyl-tRNA aminoacylation (GO:0006423)	1936-07-01	0.0021732699120777152455852299084426704212091863155364990234375	0.05336133094850069313874740828396170400083065032958984375	0.003779156539958830780812082394959361408837139606475830078125	0.07407146818319308712030846209017909131944179534912109375	-1.76081e+16	1.07964e+16	YARS;NARS;MARS;SARS;TARS;GARS;AARS
cytosolic calcium ion transport (GO:0060401)	1958-09-01	0.0027813966214449300194677672237730803317390382289886474609375	0.055429763544864056601380042366145062260329723358154296875	0.0041694911258738191761619162889473955146968364715576171875	0.07986996881914663892754191465428448282182216644287109375	-1.83007e+16	1.07696e+16	SLC24A1;SLN;TRPV4;ITPR1;CDH23;SLC3A2;CACNA1D;FYN;RAMP1
negative regulation of apoptotic process (GO:0043066)	34/467	0.0287350047066418923247255179376224987208843231201171875	0.2304039275958864319004959497760864906013011932373046875	0.0224492837472780627783297546784524456597864627838134765625	0.2219328314314243655314129455291549675166606903076171875	-3.03095e+16	1075878863797450	BEX2;STEAP3;PPP1R13B;RTKN;BCL2A1;LEF1;AMIGO2;OMA1;SH3RF1;CCND2;WNT11;PIM1;FFAR4;CTSH;FYN;SOX8;SOX9;TP63;TGFB1;HSPA5;WFS1;GDF15;DAPK2;BNIP3;BMP8A;BMP8B;ASNS;INHBE;BMP4;GDF9;RNF144B;BMP3;BCL2;CALR
seryl-tRNA aminoacylation (GO:0006434)	1935-07-01	0.0018312490266714849702911482864919889834709465503692626953125	0.047995759373459616348167600108354235999286174774169921875	0.0032958569330663440265227759340405100374482572078704833984375	0.0698639015090740389535284293742734007537364959716796875	-1.70632e+16	1.07545e+16	YARS;NARS;MARS;SARS;TARS;GARS;AARS
arginyl-tRNA aminoacylation (GO:0006420)	1935-07-01	0.0018312490266714849702911482864919889834709465503692626953125	0.047995759373459616348167600108354235999286174774169921875	0.0032958569330663440265227759340405100374482572078704833984375	0.0698639015090740389535284293742734007537364959716796875	-1.70583e+16	1.07514e+16	YARS;NARS;MARS;SARS;TARS;GARS;AARS
methionyl-tRNA aminoacylation (GO:0006431)	1935-07-01	0.0018312490266714849702911482864919889834709465503692626953125	0.047995759373459616348167600108354235999286174774169921875	0.0032958569330663440265227759340405100374482572078704833984375	0.0698639015090740389535284293742734007537364959716796875	-1.70447e+16	1.07429e+16	YARS;NARS;MARS;SARS;TARS;GARS;AARS
threonyl-tRNA aminoacylation (GO:0006435)	1936-07-01	0.0021732699120777152455852299084426704212091863155364990234375	0.05336133094850069313874740828396170400083065032958984375	0.003779156539958830780812082394959361408837139606475830078125	0.07407146818319308712030846209017909131944179534912109375	-1.75137e+16	1073858788225620	YARS;NARS;MARS;SARS;TARS;GARS;AARS
Wnt signaling pathway involved in digestive tract morphogenesis (GO:0044333)	1972-10-01	0.003821566790594400041258804634480839013122022151947021484375	0.0671206094493489169305888708549900911748409271240234375	0.005249805774845247609283749312680811272002756595611572265625	0.097525238048086715370033061844878830015659332275390625	-1928291389654480	1.0735e+16	WNT10B;WNT11;WNT7B;LEF1;CPE;CTNNB1;GLI1;CELSR2;WNT4;EPHB3
tyrosyl-tRNA aminoacylation (GO:0006437)	1935-07-01	0.0018312490266714849702911482864919889834709465503692626953125	0.047995759373459616348167600108354235999286174774169921875	0.0032958569330663440265227759340405100374482572078704833984375	0.0698639015090740389535284293742734007537364959716796875	-1700511214527560	1.07179e+16	YARS;NARS;MARS;SARS;TARS;GARS;AARS
glutamyl-tRNA aminoacylation (GO:0006424)	1936-07-01	0.0021732699120777152455852299084426704212091863155364990234375	0.05336133094850069313874740828396170400083065032958984375	0.003779156539958830780812082394959361408837139606475830078125	0.07407146818319308712030846209017909131944179534912109375	-1.74628e+16	1.07074e+16	YARS;NARS;MARS;SARS;TARS;GARS;AARS
valyl-tRNA aminoacylation (GO:0006438)	1935-07-01	0.0018312490266714849702911482864919889834709465503692626953125	0.047995759373459616348167600108354235999286174774169921875	0.0032958569330663440265227759340405100374482572078704833984375	0.0698639015090740389535284293742734007537364959716796875	-1698732658007630	1.07067e+16	YARS;NARS;MARS;SARS;TARS;GARS;AARS
Golgi calcium ion transport (GO:0032472)	1958-09-01	0.0027813966214449300194677672237730803317390382289886474609375	0.055429763544864056601380042366145062260329723358154296875	0.0041694911258738191761619162889473955146968364715576171875	0.07986996881914663892754191465428448282182216644287109375	-1.8158e+16	1.06856e+16	SLC24A1;SLN;TRPV4;ITPR1;CDH23;SLC3A2;CACNA1D;FYN;RAMP1
Wnt signaling pathway involved in dorsal/ventral axis specification (GO:0044332)	1972-10-01	0.003821566790594400041258804634480839013122022151947021484375	0.0671206094493489169305888708549900911748409271240234375	0.005249805774845247609283749312680811272002756595611572265625	0.097525238048086715370033061844878830015659332275390625	-1.91685e+16	1.06713e+16	WNT10B;WNT11;FZD5;WNT7B;LEF1;CPE;CTNNB1;CELSR2;MDFI;WNT4
alanyl-tRNA aminoacylation (GO:0006419)	1935-07-01	0.0018312490266714849702911482864919889834709465503692626953125	0.047995759373459616348167600108354235999286174774169921875	0.0032958569330663440265227759340405100374482572078704833984375	0.0698639015090740389535284293742734007537364959716796875	-1.69299e+16	1.06705e+16	YARS;NARS;MARS;SARS;TARS;GARS;AARS
ERK1 and ERK2 cascade (GO:0070371)	21/245	0.016456207689243267100476231235006707720458507537841796875	0.179029078822550424821002934550051577389240264892578125	0.01540516090435715794437765424618191900663077831268310546875	0.1783727706083272079862211967338225804269313812255859375	-2.5977e+16	1066889860509910	MEF2C;CAMK2D;TGFB1;RASGRF2;PDGFA;RANBP9;DUSP6;EREG;GRIN2A;RASGEF1A;RAPGEF2;CTSH;FYN;SOX9;FGF13;FGFR4;FGFR3;FGFR2;SPTBN2;MAP3K5;FGFR1
asparaginyl-tRNA aminoacylation (GO:0006421)	1936-07-01	0.0021732699120777152455852299084426704212091863155364990234375	0.05336133094850069313874740828396170400083065032958984375	0.003779156539958830780812082394959361408837139606475830078125	0.07407146818319308712030846209017909131944179534912109375	-1.73731e+16	1.06524e+16	YARS;NARS;MARS;SARS;TARS;GARS;AARS
aspartyl-tRNA aminoacylation (GO:0006422)	1935-07-01	0.0018312490266714849702911482864919889834709465503692626953125	0.047995759373459616348167600108354235999286174774169921875	0.0032958569330663440265227759340405100374482572078704833984375	0.0698639015090740389535284293742734007537364959716796875	-1688188351413320	1.06402e+16	YARS;NARS;MARS;SARS;TARS;GARS;AARS
isoleucyl-tRNA aminoacylation (GO:0006428)	1935-07-01	0.0018312490266714849702911482864919889834709465503692626953125	0.047995759373459616348167600108354235999286174774169921875	0.0032958569330663440265227759340405100374482572078704833984375	0.0698639015090740389535284293742734007537364959716796875	-1.68326e+16	1.06092e+16	YARS;NARS;MARS;SARS;TARS;GARS;AARS
regulation of SA node cell action potential (GO:0098907)	1958-09-01	0.0027813966214449300194677672237730803317390382289886474609375	0.055429763544864056601380042366145062260329723358154296875	0.0041694911258738191761619162889473955146968364715576171875	0.07986996881914663892754191465428448282182216644287109375	-1.80256e+16	1060767968756710	NANOS1;SLC8A3;CAMK2D;STIM1;ITPR1;ATP1A3;ATP2A2;FXYD6;ATP1B1
glycyl-tRNA aminoacylation (GO:0006426)	1936-07-01	0.0021732699120777152455852299084426704212091863155364990234375	0.05336133094850069313874740828396170400083065032958984375	0.003779156539958830780812082394959361408837139606475830078125	0.07407146818319308712030846209017909131944179534912109375	-1.71757e+16	1.05313e+16	YARS;NARS;MARS;SARS;TARS;GARS;AARS
calcium ion transport (GO:0006816)	1958-09-01	0.0027813966214449300194677672237730803317390382289886474609375	0.055429763544864056601380042366145062260329723358154296875	0.0041694911258738191761619162889473955146968364715576171875	0.07986996881914663892754191465428448282182216644287109375	-1.78173e+16	1.04851e+16	SLC24A1;SLN;TRPV4;ITPR1;CDH23;SLC3A2;CACNA1D;FYN;RAMP1
phenylalanyl-tRNA aminoacylation (GO:0006432)	1936-07-01	0.0021732699120777152455852299084426704212091863155364990234375	0.05336133094850069313874740828396170400083065032958984375	0.003779156539958830780812082394959361408837139606475830078125	0.07407146818319308712030846209017909131944179534912109375	-1.69498e+16	1.03928e+16	YARS;NARS;MARS;SARS;TARS;GARS;AARS
positive regulation of apoptotic signaling pathway (GO:2001235)	21/248	0.01859910717606109986643758702484774403274059295654296875	0.1940851276613042575291956381988711655139923095703125	0.017260285308118288039036514192048343829810619354248046875	0.1876431660024049097312826006600516848266124725341796875	-2.55394e+16	1.01765e+16	WNT10B;RARG;GADD45A;RASGRF2;BNIP3;DUSP6;MLLT11;BMP4;TIAM2;BMP2;SCIN;FRZB;FAM162A;KCNMA1;CTSH;CTNNB1;BMF;ARHGEF2;NGEF;ATF4;MAP3K5
glutamine transport (GO:0006868)	1936-07-01	0.0021732699120777152455852299084426704212091863155364990234375	0.05336133094850069313874740828396170400083065032958984375	0.003779156539958830780812082394959361408837139606475830078125	0.07407146818319308712030846209017909131944179534912109375	-1.61752e+16	9917850390568800	ANO1;SLC7A5;SLC38A1;TMEM63C;SLC1A4;SLC38A3;PANX3
receptor internalization involved in canonical Wnt signaling pathway (GO:2000286)	1987-11-01	0.0051636225733103537083312772892895736731588840484619140625	0.082544718299585373433302493140217848122119903564453125	0.006590059350304696382527591680400291807018220424652099609375	0.11168416372621643717355510716515709646046161651611328125	-1882373512648530	9912798960894160	WNT10B;TCF7L2;RARG;RAB31;FZD5;TFRC;WNT7B;LEF1;CTNNB1;RAMP1;WNT4
regulation of cell communication by electrical coupling involved in cardiac conduction (GO:1901844)	1960-09-01	0.003521933824364681213381356172931191395036876201629638671875	0.0625073924418739490516117029983433894813060760498046875	0.00508338460227914824829387185900486656464636325836181640625	0.09495537757075027396336253104891511611640453338623046875	-1746617583112750	9866197441357400	NANOS1;SLC8A3;CAMK2D;STIM1;ITPR1;ATP1A3;ATP2A2;FXYD6;ATP1B1
amino acid transmembrane transport (GO:0003333)	1937-07-01	0.002562561085219269667312413929494141484610736370086669921875	0.05336133094850069313874740828396170400083065032958984375	0.00431441266124152171534955613196871127001941204071044921875	0.0821804462403244173618332979458500631153583526611328125	-1.62587e+16	9701179724788880	SLC38A1;SLC1A4;SLC3A2;SLC38A3;SLC7A1;SLC7A2;SLC38A4
positive regulation of posterior neural plate formation by Wnt signaling pathway (GO:0090021)	1974-10-01	0.004667103887004065386479023658239384531043469905853271484375	0.07642557086199870675091716520910267718136310577392578125	0.00622866728544287096003273518363130278885364532470703125	0.10911463260146293807739681369639583863317966461181640625	-1.79585e+16	9638711189034220	WNT10B;WNT11;WNT7B;LEF1;CPE;CTNNB1;PLCB1;CELSR2;WNT4;FOXA2
negative regulation of keratinocyte proliferation (GO:0010839)	1939-07-01	0.0034996657224389440647704940801077100331895053386688232421875	0.0624529373718744340582276208806433714926242828369140625	0.0055544598562126921981185745380571461282670497894287109375	0.100420618598255739772895367423188872635364532470703125	-1.7006e+16	961704855380467	CDKN1C;CDKN2B;TGFB1;VDR;SOX9;RUNX3;EREG
negative regulation of phosphatidylinositol 3-kinase signaling (GO:0014067)	1991-11-01	0.00724346293203461701060152932996061281301081180572509765625	0.10246923921844786065094012883491814136505126953125	0.008847023151042694710799452195715275593101978302001953125	0.1368638978079929902076372627561795525252819061279296875	-1943839791566330	957857358142382	PDGFA;FYN;PIK3CB;PIP4K2C;FBXL2;PTPN13;FGFR4;FGFR3;FGFR2;EREG;FGFR1
regulation of calcium ion transport into cytosol (GO:0010522)	2017-05-01	0.0013492702623733861082289120503219237434677779674530029296875	0.044396042257819019749565114807410282082855701446533203125	0.003163287041903557750277542481853743083775043487548828125	0.0698639015090740389535284293742734007537364959716796875	-1.44878e+16	9573795451058260	CAMK2D;STIM1;SLN;BCL2;IL16
positive regulation of apoptotic process in other organism (GO:0044533)	20/234	0.0194349481788821977501502402674304903484880924224853515625	0.1994220327550856042275739810065715573728084564208984375	0.018228877850920921499522364683798514306545257568359375	0.1947293396965675549292740242890431545674800872802734375	-2425405162645300	955775139137476	WNT10B;RARG;GADD45A;RASGRF2;BNIP3;DUSP6;MLLT11;BMP4;TIAM2;BMP2;SCIN;FRZB;FAM162A;KCNMA1;CTNNB1;BMF;ARHGEF2;NGEF;ATF4;MAP3K5
positive regulation of apoptotic process involved in development (GO:1904747)	20/234	0.0194349481788821977501502402674304903484880924224853515625	0.1994220327550856042275739810065715573728084564208984375	0.018228877850920921499522364683798514306545257568359375	0.1947293396965675549292740242890431545674800872802734375	-2422398964105410	9545904917754650	WNT10B;RARG;GADD45A;RASGRF2;BNIP3;DUSP6;MLLT11;BMP4;TIAM2;BMP2;SCIN;FRZB;FAM162A;KCNMA1;CTNNB1;BMF;ARHGEF2;NGEF;ATF4;MAP3K5
positive regulation of fat cell apoptotic process (GO:1904651)	20/234	0.0194349481788821977501502402674304903484880924224853515625	0.1994220327550856042275739810065715573728084564208984375	0.018228877850920921499522364683798514306545257568359375	0.1947293396965675549292740242890431545674800872802734375	-2420264813239560	9537494907039080	WNT10B;RARG;GADD45A;RASGRF2;BNIP3;DUSP6;MLLT11;BMP4;TIAM2;BMP2;SCIN;FRZB;FAM162A;KCNMA1;CTNNB1;BMF;ARHGEF2;NGEF;ATF4;MAP3K5
positive regulation of myofibroblast cell apoptotic process (GO:1904522)	20/234	0.0194349481788821977501502402674304903484880924224853515625	0.1994220327550856042275739810065715573728084564208984375	0.018228877850920921499522364683798514306545257568359375	0.1947293396965675549292740242890431545674800872802734375	-2.41863e+16	9531068920451790	WNT10B;RARG;GADD45A;RASGRF2;BNIP3;DUSP6;MLLT11;BMP4;TIAM2;BMP2;SCIN;FRZB;FAM162A;KCNMA1;CTNNB1;BMF;ARHGEF2;NGEF;ATF4;MAP3K5
positive regulation of leukocyte apoptotic process (GO:2000108)	20/234	0.0194349481788821977501502402674304903484880924224853515625	0.1994220327550856042275739810065715573728084564208984375	0.018228877850920921499522364683798514306545257568359375	0.1947293396965675549292740242890431545674800872802734375	-2.41461e+16	9515216090214910	WNT10B;RARG;GADD45A;RASGRF2;BNIP3;DUSP6;MLLT11;BMP4;TIAM2;BMP2;SCIN;FRZB;FAM162A;KCNMA1;CTNNB1;BMF;ARHGEF2;NGEF;ATF4;MAP3K5
positive regulation of mesenchymal cell apoptotic process (GO:2001055)	20/234	0.0194349481788821977501502402674304903484880924224853515625	0.1994220327550856042275739810065715573728084564208984375	0.018228877850920921499522364683798514306545257568359375	0.1947293396965675549292740242890431545674800872802734375	-2413126818149700	950936633555234	WNT10B;RARG;GADD45A;RASGRF2;BNIP3;DUSP6;MLLT11;BMP4;TIAM2;BMP2;SCIN;FRZB;FAM162A;KCNMA1;CTNNB1;BMF;ARHGEF2;NGEF;ATF4;MAP3K5
positive regulation of muscle cell apoptotic process (GO:0010661)	20/234	0.0194349481788821977501502402674304903484880924224853515625	0.1994220327550856042275739810065715573728084564208984375	0.018228877850920921499522364683798514306545257568359375	0.1947293396965675549292740242890431545674800872802734375	-2.40981e+16	9496282040445030	WNT10B;RARG;GADD45A;RASGRF2;BNIP3;DUSP6;MLLT11;BMP4;TIAM2;BMP2;SCIN;FRZB;FAM162A;KCNMA1;CTNNB1;BMF;ARHGEF2;NGEF;ATF4;MAP3K5
positive regulation of compound eye retinal cell apoptotic process (GO:1901694)	20/234	0.0194349481788821977501502402674304903484880924224853515625	0.1994220327550856042275739810065715573728084564208984375	0.018228877850920921499522364683798514306545257568359375	0.1947293396965675549292740242890431545674800872802734375	-2.40897e+16	9492969417343420	WNT10B;RARG;GADD45A;RASGRF2;BNIP3;DUSP6;MLLT11;BMP4;TIAM2;BMP2;SCIN;FRZB;FAM162A;KCNMA1;CTNNB1;BMF;ARHGEF2;NGEF;ATF4;MAP3K5
positive regulation of glial cell apoptotic process (GO:0034352)	20/234	0.0194349481788821977501502402674304903484880924224853515625	0.1994220327550856042275739810065715573728084564208984375	0.018228877850920921499522364683798514306545257568359375	0.1947293396965675549292740242890431545674800872802734375	-2404869663014510	9476827509793410	WNT10B;RARG;GADD45A;RASGRF2;BNIP3;DUSP6;MLLT11;BMP4;TIAM2;BMP2;SCIN;FRZB;FAM162A;KCNMA1;CTNNB1;BMF;ARHGEF2;NGEF;ATF4;MAP3K5
positive regulation of epithelial cell apoptotic process (GO:1904037)	20/234	0.0194349481788821977501502402674304903484880924224853515625	0.1994220327550856042275739810065715573728084564208984375	0.018228877850920921499522364683798514306545257568359375	0.1947293396965675549292740242890431545674800872802734375	-240409085061674	9473758457499330	WNT10B;RARG;GADD45A;RASGRF2;BNIP3;DUSP6;MLLT11;BMP4;TIAM2;BMP2;SCIN;FRZB;FAM162A;KCNMA1;CTNNB1;BMF;ARHGEF2;NGEF;ATF4;MAP3K5
positive regulation of myeloid cell apoptotic process (GO:0033034)	20/235	0.020249469820352021531828512479478376917541027069091796875	0.2013404956386261879242027816871996037662029266357421875	0.018937074789990397671868294082742067985236644744873046875	0.199148522130505545302270320462412200868129730224609375	-2417408484288010	9426990591530020	WNT10B;RARG;GADD45A;RASGRF2;BNIP3;DUSP6;MLLT11;BMP4;TIAM2;BMP2;SCIN;FRZB;FAM162A;KCNMA1;CTNNB1;BMF;ARHGEF2;NGEF;ATF4;MAP3K5
positive regulation of transcription from RNA polymerase II promoter involved in defense response to Gram-negative bacterium (GO:1902097)	50/756	0.044935809637651306924777117046687635593116283416748046875	0.275566653905540748237257275832234881818294525146484375	0.0302779764734752154797803314068005420267581939697265625	0.26520683538036193827025499558658339083194732666015625	-3.03481e+16	941555055632968	RARG;PTPRN;GLI1;ETS1;CREB3L4;NCK2;TNFSF11;SOX8;SOX9;TP63;NANOS1;MEF2C;FOS;ETV5;PLSCR1;TOX2;TFR2;IRF1;DDIT3;HOXB3;MAML3;ARHGEF2;ZFPM2;ATF4;AKNA;WBP2;LEF1;CEBPG;NPAS2;ARNTL;EGR1;TCF7L2;CDKN2B;EGR2;JUND;TGFB1;FZD5;VDR;KLF4;KLF2;BMP4;KLF6;BMP2;RGCC;KLF5;CTNNB1;TCF4;SP7;FGFR2;FOXA2
gamma-aminobutyric acid transport (GO:0015812)	1937-07-01	0.002562561085219269667312413929494141484610736370086669921875	0.05336133094850069313874740828396170400083065032958984375	0.00431441266124152171534955613196871127001941204071044921875	0.0821804462403244173618332979458500631153583526611328125	-1540615347548890	9192463692683930	SLC38A1;SLC1A4;SLC3A2;SLC38A3;SLC7A1;SLC7A2;SLC38A4
protein transport from ciliary membrane to plasma membrane (GO:1903445)	1960-09-01	0.003521933824364681213381356172931191395036876201629638671875	0.0625073924418739490516117029983433894813060760498046875	0.00508338460227914824829387185900486656464636325836181640625	0.09495537757075027396336253104891511611640453338623046875	-1.56972e+16	8866964777865220	PLEKHF1;RAPGEF2;TNIK;ANK3;ATP1B1;ABCA12;SCN3B;FGF13;RAMP1
calcium ion import (GO:0070509)	1964-09-01	0.005460930730569642232996585562432301230728626251220703125	0.0868866202355574601678966928375302813947200775146484375	0.0073704090326277109379571328418023767881095409393310546875	0.11810119876452269960243057767002028413116931915283203125	-1.69869e+16	8850386807690450	SLC24A1;SLN;TRPV4;ITPR1;CDH23;SLC3A2;CACNA1D;FYN;RAMP1
cellular potassium ion homeostasis (GO:0030007)	2017-05-01	0.0013492702623733861082289120503219237434677779674530029296875	0.044396042257819019749565114807410282082855701446533203125	0.003163287041903557750277542481853743083775043487548828125	0.0698639015090740389535284293742734007537364959716796875	-1.33827e+16	8843530481565070	KCNMA1;ATP1A3;ATP1B1;LETMD1;KCNJ2
regulation of heart induction by canonical Wnt signaling pathway (GO:0100012)	1951-08-01	0.004394956898579432426343860385031803161837160587310791015625	0.0744829537548724884832296311287791468203067779541015625	0.00638141115491305289941781353491023764945566654205322265625	0.10971421744041742751818446777178905904293060302734375	-1622191325252230	8804115012983110	WNT10B;TCF7L2;RARG;FZD5;WNT7B;LEF1;CTNNB1;WNT4
canonical Wnt signaling pathway involved in heart development (GO:0061316)	1951-08-01	0.004394956898579432426343860385031803161837160587310791015625	0.0744829537548724884832296311287791468203067779541015625	0.00638141115491305289941781353491023764945566654205322265625	0.10971421744041742751818446777178905904293060302734375	-1.61858e+16	8784537779658370	WNT10B;TCF7L2;RARG;FZD5;WNT7B;LEF1;CTNNB1;WNT4
canonical Wnt signaling pathway involved in mesenchymal stem cell differentiation (GO:0044338)	1951-08-01	0.004394956898579432426343860385031803161837160587310791015625	0.0744829537548724884832296311287791468203067779541015625	0.00638141115491305289941781353491023764945566654205322265625	0.10971421744041742751818446777178905904293060302734375	-1.61503e+16	8765239701080640	WNT10B;TCF7L2;RARG;FZD5;WNT7B;LEF1;CTNNB1;WNT4
positive regulation of substrate-dependent cell migration, cell attachment to substrate (GO:1904237)	15/155	0.01464232900148788700522839434370325761847198009490966796875	0.1661742272588110080899781451080343686044216156005859375	0.01519517049789703179440980562731056124903261661529541015625	0.176545950011649022126647423647227697074413299560546875	-2.07389e+16	8759788033635630	LRRC15;TGFB1;HSPA5;INSR;LEF1;PDGFA;NDNF;NPNT;ADRA2A;BMP2;WNT11;PDGFC;CTSH;ROR2;LGR6
canonical Wnt signaling pathway involved in mesonephros development (GO:0061292)	1951-08-01	0.004394956898579432426343860385031803161837160587310791015625	0.0744829537548724884832296311287791468203067779541015625	0.00638141115491305289941781353491023764945566654205322265625	0.10971421744041742751818446777178905904293060302734375	-1613381539823270	8756301686066040	WNT10B;TCF7L2;RARG;FZD5;WNT7B;LEF1;CTNNB1;WNT4
positive regulation of spinal cord association neuron differentiation by canonical Wnt signaling pathway (GO:0100067)	1951-08-01	0.004394956898579432426343860385031803161837160587310791015625	0.0744829537548724884832296311287791468203067779541015625	0.00638141115491305289941781353491023764945566654205322265625	0.10971421744041742751818446777178905904293060302734375	-1.60923e+16	8733788018937380	WNT10B;TCF7L2;RARG;FZD5;WNT7B;LEF1;CTNNB1;WNT4
canonical Wnt signaling pathway involved in positive regulation of wound healing (GO:0044330)	1965-09-01	0.00605476904643604922628963294073400902561843395233154296875	0.09229153059026773409101451761671341955661773681640625	0.00804880815958177418811825276634408510290086269378662109375	0.12746145380583595585477496570092625916004180908203125	-1.70421e+16	8703268294360400	WNT10B;TCF7L2;RARG;FZD5;WNT7B;LEF1;CTNNB1;ADRA2A;WNT4
regulation of cardiac conduction (GO:1903779)	1978-10-01	0.006794577590717612407267278484823691542260348796844482421875	0.09754762986928343371229033209601766429841518402099609375	0.0086074843154585432836167768755331053398549556732177734375	0.1347310392155802449831725198237108998000621795654296875	-1.73163e+16	8643652250649750	NANOS1;SLC8A3;CAMK2D;STIM1;S100A1;ITPR1;ATP1A3;ATP2A2;FXYD6;ATP1B1
canonical Wnt signaling pathway involved in osteoblast differentiation (GO:0044339)	1952-08-01	0.004963632552166349042044313222277196473442018032073974609375	0.0799144840898782238269859590218402445316314697265625	0.007065814747710351222120817027416705968789756298065185546875	0.11739321701232775796430729542407789267599582672119140625	-1.61078e+16	8546174462956360	WNT10B;TCF7L2;RARG;FZD5;WNT7B;LEF1;CTNNB1;WNT4
canonical Wnt signaling pathway involved in midbrain dopaminergic neuron differentiation (GO:1904954)	1952-08-01	0.004963632552166349042044313222277196473442018032073974609375	0.0799144840898782238269859590218402445316314697265625	0.007065814747710351222120817027416705968789756298065185546875	0.11739321701232775796430729542407789267599582672119140625	-1608433244309680	8533731467112780	WNT10B;TCF7L2;RARG;FZD5;WNT7B;LEF1;CTNNB1;WNT4
cell chemotaxis to vascular endothelial growth factor (GO:0090667)	1965-09-01	0.00605476904643604922628963294073400902561843395233154296875	0.09229153059026773409101451761671341955661773681640625	0.00804880815958177418811825276634408510290086269378662109375	0.12746145380583595585477496570092625916004180908203125	-1.66097e+16	8482405615418600	ERN1;DOCK4;LEF1;FPR1;LPAR1;MT1G;CCL28;CXCL14;EPHA2
regulation of calcium ion import (GO:0090279)	2018-05-01	0.0017892780524814588978543827835210322518832981586456298828125	0.047995759373459616348167600108354235999286174774169921875	0.0038867029349007506909552400742313693626783788204193115234375	0.07552265875229562108739145287472638301551342010498046875	-1339571648068770	8474053974655520	STIM1;SLN;BCL2;CTNNB1;IL16
positive regulation of stress-activated MAPK cascade (GO:0032874)	1977-10-01	0.00620345422886917942373319334592451923526823520660400390625	0.09229153059026773409101451761671341955661773681640625	0.0079564072496142758394999106030809343792498111724853515625	0.126889683542197484467095591753604821860790252685546875	-1.66084e+16	8441483175569740	BMP2;INSR;CARD9;PELI2;LPAR1;PDGFA;MID1;FGFR3;FGFR2;FGFR1
canonical Wnt signaling pathway involved in metanephric kidney development (GO:0061290)	1952-08-01	0.004963632552166349042044313222277196473442018032073974609375	0.0799144840898782238269859590218402445316314697265625	0.007065814747710351222120817027416705968789756298065185546875	0.11739321701232775796430729542407789267599582672119140625	-1.58172e+16	839198133857495	WNT10B;TCF7L2;RARG;FZD5;WNT7B;LEF1;CTNNB1;WNT4
common-partner SMAD protein phosphorylation (GO:0007182)	24/303	0.025780162764974363931447243203365360386669635772705078125	0.2243570921708580023778978329573874361813068389892578125	0.022557789635310916687149784820576314814388751983642578125	0.222679961334266318662145067719393409788608551025390625	-228203819391149	8348037945750980	MAP4K1;NIM1K;CAMK2D;TGFB1;DAPK2;HUNK;CDC42BPA;MERTK;RUNX3;ERN1;BMP4;MEX3B;NUAK1;BMP2;WNT11;STK24;CAMK4;ADM2;PIM1;FYN;TNIK;MAP3K9;MAP3K5;FGFR1
negative regulation of dendritic spine morphogenesis (GO:0061002)	2018-05-01	0.0017892780524814588978543827835210322518832981586456298828125	0.047995759373459616348167600108354235999286174774169921875	0.0038867029349007506909552400742313693626783788204193115234375	0.07552265875229562108739145287472638301551342010498046875	-1.31145e+16	8296149725224790	EFNA1;SIPA1L1;RAPGEF2;NGEF;CDK5R1
negative regulation of urothelial cell proliferation (GO:0050676)	2029-06-01	0.00322481669548020134785648593833684572018682956695556640625	0.059095421395222551275150379979095305316150188446044921875	0.005544574909683150885919555861391927464865148067474365234375	0.100420618598255739772895367423188872635364532470703125	-1.44505e+16	8290071306653350	CDKN1C;CDKN2B;TGFB1;SOX9;RUNX3;EREG
negative regulation of cholangiocyte proliferation (GO:1904055)	2029-06-01	0.00322481669548020134785648593833684572018682956695556640625	0.059095421395222551275150379979095305316150188446044921875	0.005544574909683150885919555861391927464865148067474365234375	0.100420618598255739772895367423188872635364532470703125	-1.44034e+16	8263032107501250	CDKN1C;CDKN2B;TGFB1;SOX9;RUNX3;EREG
negative regulation of acinar cell proliferation (GO:1904698)	2029-06-01	0.00322481669548020134785648593833684572018682956695556640625	0.059095421395222551275150379979095305316150188446044921875	0.005544574909683150885919555861391927464865148067474365234375	0.100420618598255739772895367423188872635364532470703125	-1436089419119610	8238671473312020	CDKN1C;CDKN2B;TGFB1;SOX9;RUNX3;EREG
negative regulation of epithelial cell proliferation involved in prostate gland development (GO:0060770)	2029-06-01	0.00322481669548020134785648593833684572018682956695556640625	0.059095421395222551275150379979095305316150188446044921875	0.005544574909683150885919555861391927464865148067474365234375	0.100420618598255739772895367423188872635364532470703125	-1.43407e+16	822706434353629	CDKN1C;CDKN2B;TGFB1;SOX9;RUNX3;EREG
negative regulation of lens epithelial cell proliferation (GO:2001110)	2029-06-01	0.00322481669548020134785648593833684572018682956695556640625	0.059095421395222551275150379979095305316150188446044921875	0.005544574909683150885919555861391927464865148067474365234375	0.100420618598255739772895367423188872635364532470703125	-1433772961822680	8225382237699460	CDKN1C;CDKN2B;TGFB1;SOX9;RUNX3;EREG
negative regulation of thyroid gland epithelial cell proliferation (GO:1904442)	2029-06-01	0.00322481669548020134785648593833684572018682956695556640625	0.059095421395222551275150379979095305316150188446044921875	0.005544574909683150885919555861391927464865148067474365234375	0.100420618598255739772895367423188872635364532470703125	-1.42279e+16	8162370397987600	CDKN1C;CDKN2B;TGFB1;SOX9;RUNX3;EREG
negative regulation of granulosa cell proliferation (GO:1904196)	2029-06-01	0.00322481669548020134785648593833684572018682956695556640625	0.059095421395222551275150379979095305316150188446044921875	0.005544574909683150885919555861391927464865148067474365234375	0.100420618598255739772895367423188872635364532470703125	-1421138223266630	8152898269271960	CDKN1C;CDKN2B;TGFB1;SOX9;RUNX3;EREG
positive regulation of anoikis (GO:2000210)	20/240	0.0247244227451850588639370442933795857243239879608154296875	0.2168090188325405842650894783218973316252231597900390625	0.0228039112717701962507188540030256262980401515960693359375	0.223478330463347918399819036494591273367404937744140625	-2.20084e+16	81430193239379	WNT10B;RARG;GADD45A;RASGRF2;BNIP3;DUSP6;MLLT11;BMP4;TIAM2;BMP2;SCIN;FRZB;FAM162A;KCNMA1;CTNNB1;BMF;ARHGEF2;NGEF;ATF4;MAP3K5
mesodermal to mesenchymal transition involved in gastrulation (GO:0060809)	1941-07-01	0.004677013117508142803213644356219447217881679534912109375	0.07642557086199870675091716520910267718136310577392578125	0.007043648475441646565620157360854136641137301921844482421875	0.11739321701232775796430729542407789267599582672119140625	-1.51704e+16	8139090614285710	BMP2;TGFB1;LEF1;LOXL3;CTNNB1;SOX9;WNT4
MAPK import into nucleus (GO:0000189)	22/273	0.0268675151162750258659883684231317602097988128662109375	0.2254071181343073326797110667030210606753826141357421875	0.0240282797706077543009595132161848596297204494476318359375	0.234119924796613310125081852675066329538822174072265625	-2247742180667310	8129717846642310	RPAIN;MEF2C;CAMK2D;TGFB1;RASGRF2;PDGFA;RANBP9;PRICKLE1;DUSP6;EREG;GRIN2A;RANBP3L;RASGEF1A;RAPGEF2;FYN;FGF13;FGFR4;FGFR3;FGFR2;SPTBN2;MAP3K5;FGFR1
regulation of stress-activated MAPK cascade (GO:0032872)	1941-07-01	0.004677013117508142803213644356219447217881679534912109375	0.07642557086199870675091716520910267718136310577392578125	0.007043648475441646565620157360854136641137301921844482421875	0.11739321701232775796430729542407789267599582672119140625	-1.51425e+16	812411934525193	GDF9;BMP3;GDF15;BMP8A;BMP8B;INHBE;RNF41
positive regulation of mesodermal to mesenchymal transition involved in gastrulation (GO:0060808)	1941-07-01	0.004677013117508142803213644356219447217881679534912109375	0.07642557086199870675091716520910267718136310577392578125	0.007043648475441646565620157360854136641137301921844482421875	0.11739321701232775796430729542407789267599582672119140625	-1.46723e+16	7871847889884560	BMP2;TGFB1;RGCC;BAMBI;LEF1;CTNNB1;FOXA2
positive regulation of ryanodine-sensitive calcium-release channel activity (GO:0060316)	1954-08-01	0.006268116771956918319153029273138599819503724575042724609375	0.09229153059026773409101451761671341955661773681640625	0.008599045590669852912046877690954715944826602935791015625	0.1347310392155802449831725198237108998000621795654296875	-1.54219e+16	7822430128596090	NANOS1;CAMK2D;JPH3;AKAP6;ANK3;SOX9;JPH1;F2RL3
negative regulation of cyclin-dependent protein serine/threonine kinase activity (GO:0045736)	1981-10-01	0.00883216152766658040007552443739768932573497295379638671875	0.117334138015877054161961723366403020918369293212890625	0.01080750218467216826334631463168989284895360469818115234375	0.1528631548227872283263195640756748616695404052734375	-1.63078e+16	7.71254e+16	BMP4;CDKN1C;BMP2;CDKN2B;TGFB1;PPP1R13B;GADD45A;CDC6;RUNX3;CDK5R1
canonical Wnt signaling pathway (GO:0060070)	1997-11-01	0.0115238183903843514899190125788663863204419612884521484375	0.141680109010507260247635485939099453389644622802734375	0.01329999046112104350847449296679769759066402912139892578125	0.169687802826604727801651506524649448692798614501953125	-1.72194e+16	7685617558255940	WNT10B;TCF7L2;RARG;WNT11;FZD5;WNT7B;LEF1;CPE;CTNNB1;CELSR2;WNT4
negative regulation of epithelial cell proliferation involved in lung morphogenesis (GO:2000795)	1930-06-01	0.0038573519836738521908425791906438462319783866405487060546875	0.0673990028775260652249556869719526730477809906005859375	0.00639269471628578327127012670416661421768367290496826171875	0.10971421744041742751818446777178905904293060302734375	-1.36767e+16	7601225143738320	CDKN1C;CDKN2B;TGFB1;SOX9;RUNX3;EREG
cellular response to BMP stimulus (GO:0071773)	1943-07-01	0.006130322706500644126814680845427574240602552890777587890625	0.09229153059026773409101451761671341955661773681640625	0.00880988427992164535584862505857017822563648223876953125	0.1368638978079929902076372627561795525252819061279296875	-1.48817e+16	758148690375885	NANOS1;BMP4;BMP2;IBSP;CTNNB1;KLF4;RUNX2
positive regulation of glial cell migration (GO:1903977)	14/145	0.0182789150698543477469026896642390056513249874114990234375	0.1916347824956163570231382209385628812015056610107421875	0.018909414767251199462894106773092062212526798248291015625	0.199148522130505545302270320462412200868129730224609375	-1.88508e+16	7544097275079250	LRRC15;TGFB1;HSPA5;INSR;LEF1;PDGFA;ADRA2A;BMP2;WNT11;PDGFC;CTSH;SOX8;ROR2;LGR6
negative regulation of androgen receptor activity (GO:2000824)	1966-09-01	0.006697100276943530709761187580397745477966964244842529296875	0.09635274909083436922774268396096886135637760162353515625	0.00877369362460871105025006500000017695128917694091796875	0.1368638978079929902076372627561795525252819061279296875	-1.46414e+16	7329579918531070	TCF7L2;WFS1;PTCH1;DDIT3;CEBPG;PIM1;WWP2;FOXP1;FOXA2
positive regulation of protein binding (GO:0032092)	1955-08-01	0.007010451945103564862227241150094414479099214076995849609375	0.09938087222807191756235312141143367625772953033447265625	0.009452938279870155835471479122134041972458362579345703125	0.1426802871617901813383610942764789797365665435791015625	-1.46212e+16	7.25263e+16	BMP4;TCF7L2;BMP2;BAMBI;EPB41;RAPGEF2;TRIB3;DACT1
positive regulation of neuron migration (GO:2001224)	15/163	0.0221300947890133124784650675564989796839654445648193359375	0.2033202458740598073116956356898299418389797210693359375	0.02212994230953928276317554946217569522559642791748046875	0.2190961491904899471894196949506294913589954376220703125	-1.88766e+16	719351224368816	LRRC15;TGFB1;HSPA5;SERPINF1;INSR;LEF1;PDGFA;ADRA2A;BMP2;WNT11;PDGFC;RAPGEF2;CTSH;ROR2;LGR6
activation of MAPKK activity (GO:0000186)	1986-10-01	0.0132284074021974777657373323336287285201251506805419921875	0.1516110014468802502651811892064870335161685943603515625	0.015388977737955979174788723184974514879286289215087890625	0.1783727706083272079862211967338225804269313812255859375	-1646398646188910	712131407664751	BMP4;TGFB1;INSR;MT-RNR1;PDGFC;PDGFA;TNFSF11;ADRA2A;MAP3K5;FGFR1
regulation of MAPK cascade (GO:0043408)	1956-08-01	0.00781724596637294218137714807426164043135941028594970703125	0.1067858569317944594789793200106942094862461090087890625	0.01036839167898386850075187481934335664846003055572509765625	0.1520847386839239145928104335325770080089569091796875	-1.45975e+16	7081851015070090	BMP3;GDF9;GDF15;SESN2;BMP8A;BMP8B;RNF41;INHBE
regulation of insulin secretion involved in cellular response to glucose stimulus (GO:0061178)	1969-09-01	0.00893999497148877109164999410495511256158351898193359375	0.11761137353542232275582790634871344082057476043701171875	0.0112466144855513407174729678672520094551146030426025390625	0.156159357600201553761820605359389446675777435302734375	-1497050403211570	7061916480698860	CAMK2D;KCNS3;ITPR1;CACNA1D;NR1D1;ADRA2A;RAPGEF4;ARNTL;FOXA2
negative regulation of sequence-specific DNA binding transcription factor activity (GO:0043433)	1954-08-01	0.006268116771956918319153029273138599819503724575042724609375	0.09229153059026773409101451761671341955661773681640625	0.008599045590669852912046877690954715944826602935791015625	0.1347310392155802449831725198237108998000621795654296875	-1388651554675870	7043628570137670	TCF7L2;WFS1;PTCH1;DDIT3;CEBPG;PIM1;WWP2;FOXA2
negative regulation of hepatocyte proliferation (GO:2000346)	1931-06-01	0.0045772829338052989367469081116723828017711639404296875	0.07642557086199870675091716520910267718136310577392578125	0.007331238291992861651202861850151748512871563434600830078125	0.11775257323148628774145407760443049483001232147216796875	-1298205091187600	699297606860626	CDKN1C;CDKN2B;TGFB1;SOX9;RUNX3;EREG
positive regulation of tRNA processing (GO:2000237)	18/214	0.0294688728680361951284272237217010115273296833038330078125	0.231707579457745060924622748643741942942142486572265625	0.0275795703665989745678732703026980743743479251861572265625	0.251000073780541399504073751813848502933979034423828125	-195784283218227	6900261863281110	MEF2C;TGFB1;VDR;LEF1;ANK3;PIK3CB;KLF4;PLSCR1;BMP2;RGCC;WNT11;ADM2;LAMP3;DNMT3B;CTSH;EZR;FGFR4;ATF4
positive regulation of canonical Wnt signaling pathway involved in osteoblast differentiation (GO:1905241)	13/133	0.0204765225274076041739323983392750960774719715118408203125	0.2013404956386261879242027816871996037662029266357421875	0.0213333057026376081422025521305840811692178249359130859375	0.21516176659147967509255749973817728459835052490234375	-1.77403e+16	6.89826e+16	MEF2C;WNT7B;NPNT;ARNTL;BMP4;BMP2;GPRC5B;BAMBI;LGR6;FGFR2;TP63;DDR2;WNT4
positive regulation of snoRNA processing (GO:1902798)	18/214	0.0294688728680361951284272237217010115273296833038330078125	0.231707579457745060924622748643741942942142486572265625	0.0275795703665989745678732703026980743743479251861572265625	0.251000073780541399504073751813848502933979034423828125	-1955923212968180	6893496317529800	MEF2C;TGFB1;VDR;LEF1;ANK3;PIK3CB;KLF4;PLSCR1;BMP2;RGCC;WNT11;ADM2;LAMP3;DNMT3B;CTSH;EZR;FGFR4;ATF4
positive regulation of histone gene expression (GO:0036207)	18/214	0.0294688728680361951284272237217010115273296833038330078125	0.231707579457745060924622748643741942942142486572265625	0.0275795703665989745678732703026980743743479251861572265625	0.251000073780541399504073751813848502933979034423828125	-1952995067900820	6883176302354790	MEF2C;TGFB1;VDR;LEF1;ANK3;PIK3CB;KLF4;PLSCR1;BMP2;RGCC;WNT11;ADM2;LAMP3;DNMT3B;CTSH;EZR;FGFR4;ATF4
positive regulation of rhodopsin gene expression (GO:0045872)	18/215	0.0306708967743434535169200216842000372707843780517578125	0.23921176930577903174679477160680107772350311279296875	0.0286249540224566313695309105469277710653841495513916015625	0.257738933555062221802955946259316988289356231689453125	-1.97233e+16	6872484866528150	MEF2C;TGFB1;VDR;LEF1;ANK3;PIK3CB;KLF4;PLSCR1;BMP2;RGCC;WNT11;ADM2;LAMP3;DNMT3B;CTSH;EZR;FGFR4;ATF4
oligodendrocyte differentiation (GO:0048709)	11/104	0.0186965955714679214760831627017978462390601634979248046875	0.1948018170327674714048526993792620487511157989501953125	0.0204366504624150409352711932342572254128754138946533203125	0.213920480536920309955206676022498868405818939208984375	-1.72006e+16	6844845360917380	SLC8A3;ACAN;B3GNT5;PDGFC;ADAM22;SOX8;FYN;CELSR1;NES;NPAS2;HAPLN1
positive regulation of production of siRNA involved in RNA interference (GO:1903705)	18/215	0.0306708967743434535169200216842000372707843780517578125	0.23921176930577903174679477160680107772350311279296875	0.0286249540224566313695309105469277710653841495513916015625	0.257738933555062221802955946259316988289356231689453125	-1.96097e+16	6832876344932410	MEF2C;TGFB1;VDR;LEF1;ANK3;PIK3CB;KLF4;PLSCR1;BMP2;RGCC;WNT11;ADM2;LAMP3;DNMT3B;CTSH;EZR;FGFR4;ATF4
negative regulation of mRNA catabolic process (GO:1902373)	18/215	0.0306708967743434535169200216842000372707843780517578125	0.23921176930577903174679477160680107772350311279296875	0.0286249540224566313695309105469277710653841495513916015625	0.257738933555062221802955946259316988289356231689453125	-1943597617829110	6772351347219330	MEF2C;TGFB1;VDR;LEF1;ANK3;PIK3CB;KLF4;PLSCR1;BMP2;RGCC;WNT11;ADM2;LAMP3;DNMT3B;CTSH;EZR;FGFR4;ATF4
negative regulation of gene silencing (GO:0060969)	18/216	0.0319090326704983551220351500887772999703884124755859375	0.2446793545419332638335419005670701153576374053955078125	0.029699747775099462343550982268425286747515201568603515625	0.26252247641205561645705301998532377183437347412109375	-1.95894e+16	6748271234077850	MEF2C;TGFB1;VDR;LEF1;ANK3;PIK3CB;KLF4;PLSCR1;BMP2;RGCC;WNT11;ADM2;LAMP3;DNMT3B;CTSH;EZR;FGFR4;ATF4
positive regulation of error-prone translesion synthesis (GO:1904333)	1931-06-01	0.0045772829338052989367469081116723828017711639404296875	0.07642557086199870675091716520910267718136310577392578125	0.007331238291992861651202861850151748512871563434600830078125	0.11775257323148628774145407760443049483001232147216796875	-1.24838e+16	6724583233876010	RGCC;EYA2;EYA4;CEBPG;FGFR4;NPAS2
negative regulation of thyroid hormone receptor activity (GO:1904168)	1969-09-01	0.00893999497148877109164999410495511256158351898193359375	0.11761137353542232275582790634871344082057476043701171875	0.0112466144855513407174729678672520094551146030426025390625	0.156159357600201553761820605359389446675777435302734375	-1.42129e+16	6704533396936700	TCF7L2;WFS1;KIF26A;PTCH1;DDIT3;CEBPG;PIM1;WWP2;FOXA2
negative regulation of axonogenesis (GO:0050771)	1954-08-01	0.006268116771956918319153029273138599819503724575042724609375	0.09229153059026773409101451761671341955661773681640625	0.008599045590669852912046877690954715944826602935791015625	0.1347310392155802449831725198237108998000621795654296875	-1.31631e+16	6676684683544760	LINGO1;SIPA1L1;TRPV4;SEMA3A;CHN1;LPAR1;LRRC4C;EPHB3
positive regulation of smooth muscle cell migration (GO:0014911)	14/148	0.0214402067696457809820032025527325458824634552001953125	0.2013404956386261879242027816871996037662029266357421875	0.0218570979360822280346265955586204654537141323089599609375	0.21671216458033437657348940774681977927684783935546875	-1727760924615960	6638899408060570	LRRC15;TGFB1;HSPA5;INSR;LEF1;PDGFA;SORL1;ADRA2A;BMP2;WNT11;PDGFC;CTSH;ROR2;LGR6
enzyme active site formation via O4'-phospho-L-tyrosine (GO:0018334)	1946-07-01	0.0089074640799224058529404146611341275274753570556640625	0.11761137353542232275582790634871344082057476043701171875	0.0120393863388310318196516846001031808555126190185546875	0.16546815126661673645003247656859457492828369140625	-1.39692e+16	6594688550334530	INSR;FYN;FGFR4;FGFR3;FGFR2;FGFR1;DDR2
endothelial cell chemotaxis (GO:0035767)	1972-09-01	0.011709767060163682461659817590771126560866832733154296875	0.143444646487005111890056241463753394782543182373046875	0.01420754457753594345026382228525108075700700283050537109375	0.1720239221305211729795558994737803004682064056396484375	-1.46706e+16	6524487368398590	DOCK4;S100A2;NOS3;LEF1;FPR1;LPAR1;CCL28;CXCL14;EPHA2
positive regulation of cardiac conduction (GO:1903781)	1955-08-01	0.007010451945103564862227241150094414479099214076995849609375	0.09938087222807191756235312141143367625772953033447265625	0.009452938279870155835471479122134041972458362579345703125	0.1426802871617901813383610942764789797365665435791015625	-1.30484e+16	647245698394338	NANOS1;SLC8A3;STIM1;ITPR1;ATP1A3;ATP2A2;FXYD6;ATP1B1
positive regulation of Rho protein signal transduction (GO:0035025)	1944-07-01	0.006971836018075412179373362420164994546212255954742431640625	0.09924958979837039674265497524174861609935760498046875	0.00980559537956891998089492545886969310231506824493408203125	0.1470187050036475540082392399199306964874267578125	-1.2919e+16	6415413002531570	COL3A1;RASGEF1A;LPAR1;EPS8L2;ARHGEF2;LPAR4;F2RL3
positive regulation of calcium ion transport (GO:0051928)	1930-06-01	0.0038573519836738521908425791906438462319783866405487060546875	0.0673990028775260652249556869719526730477809906005859375	0.00639269471628578327127012670416661421768367290496826171875	0.10971421744041742751818446777178905904293060302734375	-1.14548e+16	6366324653041400	STIM1;SLN;WFS1;BCL2;IL16;CACNA1D
protein phosphorylation (GO:0006468)	29/401	0.043916461416163642128562827338100760243833065032958984375	0.275566653905540748237257275832234881818294525146484375	0.03555140369999454375005143447197042405605316162109375	0.28047058680692804610856683211750350892543792724609375	-2030932260603370	6347609838236350	NIM1K;CAMK2D;PIK3CB;NUAK1;WNT11;PIM1;FYN;MAP3K9;MAP3K5;MAP4K1;TGFB1;FBXO2;DAPK2;HUNK;WWP2;CDC42BPA;MERTK;RUNX3;ERN1;MEX3B;BMP2;STK24;ADM2;CAMK4;ADPRH;CPE;TNIK;FBXL2;FGFR1
canonical Wnt signaling pathway involved in positive regulation of cell-cell adhesion (GO:0044329)	1959-08-01	0.01065756198749710954853942013187406701035797595977783203125	0.1329639006632019337938999115067417733371257781982421875	0.0135092452468501093842956350954409572295844554901123046875	0.1716700481420721235981119434654829092323780059814453125	-1394618699828080	6333640733019360	WNT10B;TCF7L2;RARG;FZD5;WNT7B;LEF1;CTNNB1;WNT4
MAPK cascade (GO:0000165)	19/232	0.03274298089983196380359231625334359705448150634765625	0.2446793545419332638335419005670701153576374053955078125	0.0300314335415240475646303508483470068313181400299072265625	0.263672065869007654637101722983061335980892181396484375	-1851940539039160	633190815988845	MEF2C;CAMK2D;TGFB1;RASGRF2;PDGFA;RANBP9;DUSP6;EREG;GRIN2A;RASGEF1A;RAPGEF2;FYN;FGF13;FGFR4;FGFR3;FGFR2;SPTBN2;MAP3K5;FGFR1
beta-catenin destruction complex disassembly (GO:1904886)	1958-08-01	0.0096374831560598374358139750484042451716959476470947265625	0.1238947929682065185463812895250157453119754791259765625	0.01239405072515042428860088108422132791019976139068603515625	0.1679530481031406008440853838692419230937957763671875	-1363641873991030	6.33016e+16	WNT10B;TCF7L2;RARG;FZD5;WNT7B;LEF1;CTNNB1;WNT4
ERK5 cascade (GO:0070375)	19/232	0.03274298089983196380359231625334359705448150634765625	0.2446793545419332638335419005670701153576374053955078125	0.0300314335415240475646303508483470068313181400299072265625	0.263672065869007654637101722983061335980892181396484375	-1.84981e+16	6324611993776580	MEF2C;CAMK2D;TGFB1;RASGRF2;PDGFA;RANBP9;DUSP6;EREG;GRIN2A;RASGEF1A;RAPGEF2;FYN;FGF13;FGFR4;FGFR3;FGFR2;SPTBN2;MAP3K5;FGFR1
MAPK cascade involved in innate immune response (GO:0035420)	19/232	0.03274298089983196380359231625334359705448150634765625	0.2446793545419332638335419005670701153576374053955078125	0.0300314335415240475646303508483470068313181400299072265625	0.263672065869007654637101722983061335980892181396484375	-1.84633e+16	6312734061274270	MEF2C;CAMK2D;TGFB1;RASGRF2;PDGFA;RANBP9;DUSP6;EREG;GRIN2A;RASGEF1A;RAPGEF2;FYN;FGF13;FGFR4;FGFR3;FGFR2;SPTBN2;MAP3K5;FGFR1
MAPK cascade involved in osmosensory signaling pathway (GO:0000161)	19/232	0.03274298089983196380359231625334359705448150634765625	0.2446793545419332638335419005670701153576374053955078125	0.0300314335415240475646303508483470068313181400299072265625	0.263672065869007654637101722983061335980892181396484375	-1.84468e+16	6307081915363490	MEF2C;CAMK2D;TGFB1;RASGRF2;PDGFA;RANBP9;DUSP6;EREG;GRIN2A;RASGEF1A;RAPGEF2;FYN;FGF13;FGFR4;FGFR3;FGFR2;SPTBN2;MAP3K5;FGFR1
negative regulation of cardiac conduction (GO:1903780)	1956-08-01	0.00781724596637294218137714807426164043135941028594970703125	0.1067858569317944594789793200106942094862461090087890625	0.01036839167898386850075187481934335664846003055572509765625	0.1520847386839239145928104335325770080089569091796875	-1.29875e+16	6300804031168700	NANOS1;SLC8A3;STIM1;ITPR1;ATP1A3;ATP2A2;FXYD6;ATP1B1
cellular calcium ion homeostasis (GO:0006874)	1987-10-01	0.01427578205599336520770226144350090180523693561553955078125	0.162787248334953005279857052300940267741680145263671875	0.0164562744885897137281371982453492819331586360931396484375	0.18362595394693670414199004881083965301513671875	-1457092503792740	6191463974341080	SLC24A2;SLC8A3;SLC24A1;STIM1;WFS1;TRPV4;TMTC2;CALR;ATP1B1;LETMD1
positive regulation of MAPK cascade involved in cell wall organization or biogenesis (GO:1903139)	1956-08-01	0.00781724596637294218137714807426164043135941028594970703125	0.1067858569317944594789793200106942094862461090087890625	0.01036839167898386850075187481934335664846003055572509765625	0.1520847386839239145928104335325770080089569091796875	-1.26572e+16	6140545441229730	BMP2;INSR;PELI2;LPAR1;PDGFA;FGFR3;FGFR2;FGFR1
positive regulation of protein catabolic process (GO:0045732)	1960-08-01	0.0117553509349865269173474047192939906381070613861083984375	0.143483182350864435505854999064467847347259521484375	0.01469596564901276720960243693525626440532505512237548828125	0.1725245134003894620366992285198648460209369659423828125	-1.37352e+16	6103175283353650	WFS1;NEDD4L;KLF4;SORL1;NKD1;KLF2;RNF41;DACT1
negative regulation of CREB transcription factor activity (GO:0032792)	1957-08-01	0.00869181604775784953653694486774838878773152828216552734375	0.11592516787956326507202930997664225287735462188720703125	0.01134792730386002812537071804399602115154266357421875	0.156921645048469338146190921179368160665035247802734375	-1274246984944040	604677772216424	TCF7L2;WFS1;PTCH1;DDIT3;CEBPG;PIM1;WWP2;FOXA2
calcium ion transmembrane import into cytosol (GO:0097553)	1958-08-01	0.0096374831560598374358139750484042451716959476470947265625	0.1238947929682065185463812895250157453119754791259765625	0.01239405072515042428860088108422132791019976139068603515625	0.1679530481031406008440853838692419230937957763671875	-1.29535e+16	6.01315e+16	SLC8A3;MCOLN3;JPH3;TRPV4;ATP2A2;CACNA1D;MCOLN2;JPH1
positive regulation of fibroblast migration (GO:0010763)	14/152	0.0262722580863786712990215477248057140968739986419677734375	0.22484107674513509333991123639862053096294403076171875	0.026307249717319992898811875647879787720739841461181640625	0.2416978567778774455998558323699398897588253021240234375	-1647076556161670	5994109722728180	LRRC15;TGFB1;HSPA5;INSR;LEF1;PDGFA;ADRA2A;BMP2;WNT11;PDGFC;CTSH;ROR2;LGR6;DDR2
positive regulation of protein export from nucleus in response to glucose starvation (GO:0036279)	1946-07-01	0.0089074640799224058529404146611341275274753570556640625	0.11761137353542232275582790634871344082057476043701171875	0.0120393863388310318196516846001031808555126190185546875	0.16546815126661673645003247656859457492828369140625	-1.26421e+16	5968161401652970	TCF7L2;HSPA5;SESN2;ASNS;BHLHA15;ANP32B;ATF4
chondroitin sulfate biosynthetic process (GO:0030206)	1959-08-01	0.01065756198749710954853942013187406701035797595977783203125	0.1329639006632019337938999115067417733371257781982421875	0.0135092452468501093842956350954409572295844554901123046875	0.1716700481420721235981119434654829092323780059814453125	-1.3079e+16	5.93982e+16	CSGALNACT1;CHST11;SDC2;CHST15;CSPG5;CSPG4;GPC4;CHST3
positive regulation of blood vessel endothelial cell migration (GO:0043536)	1957-08-01	0.00869181604775784953653694486774838878773152828216552734375	0.11592516787956326507202930997664225287735462188720703125	0.01134792730386002812537071804399602115154266357421875	0.156921645048469338146190921179368160665035247802734375	-1.23701e+16	5870080552866880	BMP4;NELL2;TGFB1;SPARC;CALR;ETS1;FOXP1;EPHA2
negative regulation of neuron migration (GO:2001223)	1992-10-01	0.0204627489632134042241151661301046260632574558258056640625	0.2013404956386261879242027816871996037662029266357421875	0.0226301614685791192826957995976044912822544574737548828125	0.22306873447599417925601983370142988860607147216796875	-1.50488e+16	5852713928316910	COL3A1;WNT11;STK24;KRT16;DLC1;LDLRAD4;SRGAP2;SORL1;SCAI;RNF41
protein phosphorylation involved in protein localization to spindle microtubule (GO:1990803)	23/298	0.0368525515459219576985816502201487310230731964111328125	0.2535065651612657955382701402413658797740936279296875	0.032001486673721435405326474210596643388271331787109375	0.2700490573176621555973042632103897631168365478515625	-1768209047348100	5836558214766140	MAP4K1;NIM1K;CAMK2D;TGFB1;DAPK2;HUNK;CDC42BPA;MERTK;RUNX3;ERN1;MEX3B;NUAK1;BMP2;WNT11;STK24;CAMK4;ADM2;PIM1;FYN;TNIK;MAP3K9;MAP3K5;FGFR1
regulation of translational initiation by eIF2 alpha phosphorylation (GO:0010998)	23/298	0.0368525515459219576985816502201487310230731964111328125	0.2535065651612657955382701402413658797740936279296875	0.032001486673721435405326474210596643388271331787109375	0.2700490573176621555973042632103897631168365478515625	-1.76564e+16	582807985383413	MAP4K1;NIM1K;CAMK2D;TGFB1;DAPK2;HUNK;CDC42BPA;MERTK;RUNX3;ERN1;MEX3B;NUAK1;BMP2;WNT11;STK24;CAMK4;ADM2;PIM1;FYN;TNIK;MAP3K9;MAP3K5;FGFR1
peptidyl-aspartic acid phosphorylation (GO:0018217)	23/298	0.0368525515459219576985816502201487310230731964111328125	0.2535065651612657955382701402413658797740936279296875	0.032001486673721435405326474210596643388271331787109375	0.2700490573176621555973042632103897631168365478515625	-1.76251e+16	5817759948210170	MAP4K1;NIM1K;CAMK2D;TGFB1;DAPK2;HUNK;CDC42BPA;MERTK;RUNX3;ERN1;MEX3B;NUAK1;BMP2;WNT11;STK24;CAMK4;ADM2;PIM1;FYN;TNIK;MAP3K9;MAP3K5;FGFR1
peptidyl-cysteine phosphorylation (GO:0018218)	23/298	0.0368525515459219576985816502201487310230731964111328125	0.2535065651612657955382701402413658797740936279296875	0.032001486673721435405326474210596643388271331787109375	0.2700490573176621555973042632103897631168365478515625	-1.76019e+16	5810103340298090	MAP4K1;NIM1K;CAMK2D;TGFB1;DAPK2;HUNK;CDC42BPA;MERTK;RUNX3;ERN1;MEX3B;NUAK1;BMP2;WNT11;STK24;CAMK4;ADM2;PIM1;FYN;TNIK;MAP3K9;MAP3K5;FGFR1
peptidyl-histidine phosphorylation (GO:0018106)	23/298	0.0368525515459219576985816502201487310230731964111328125	0.2535065651612657955382701402413658797740936279296875	0.032001486673721435405326474210596643388271331787109375	0.2700490573176621555973042632103897631168365478515625	-1.75811e+16	5.80321e+16	MAP4K1;NIM1K;CAMK2D;TGFB1;DAPK2;HUNK;CDC42BPA;MERTK;RUNX3;ERN1;MEX3B;NUAK1;BMP2;WNT11;STK24;CAMK4;ADM2;PIM1;FYN;TNIK;MAP3K9;MAP3K5;FGFR1
peptidyl-arginine phosphorylation (GO:0018109)	23/298	0.0368525515459219576985816502201487310230731964111328125	0.2535065651612657955382701402413658797740936279296875	0.032001486673721435405326474210596643388271331787109375	0.2700490573176621555973042632103897631168365478515625	-1.75474e+16	5792109224693720	MAP4K1;NIM1K;CAMK2D;TGFB1;DAPK2;HUNK;CDC42BPA;MERTK;RUNX3;ERN1;MEX3B;NUAK1;BMP2;WNT11;STK24;CAMK4;ADM2;PIM1;FYN;TNIK;MAP3K9;MAP3K5;FGFR1
inhibitory G-protein coupled receptor phosphorylation (GO:0002030)	23/299	0.03805376756474508626038044667438953183591365814208984375	0.258612639470157057441923598162247799336910247802734375	0.03299065361638482685169293517901678569614887237548828125	0.272717359112462365278162224058178253471851348876953125	-1.74454e+16	5702461397420840	MAP4K1;NIM1K;CAMK2D;TGFB1;DAPK2;HUNK;CDC42BPA;MERTK;RUNX3;ERN1;MEX3B;NUAK1;BMP2;WNT11;STK24;CAMK4;ADM2;PIM1;FYN;TNIK;MAP3K9;MAP3K5;FGFR1
negative regulation of Wnt signaling pathway (GO:0030178)	1960-08-01	0.0117553509349865269173474047192939906381070613861083984375	0.143483182350864435505854999064467847347259521484375	0.01469596564901276720960243693525626440532505512237548828125	0.1725245134003894620366992285198648460209369659423828125	-1.28085e+16	569138784437199	FRZB;WIF1;KIF26A;CMAHP;NOTUM;APCDD1;MDFI;DACT1
positive regulation of ERK5 cascade (GO:0070378)	1958-08-01	0.0096374831560598374358139750484042451716959476470947265625	0.1238947929682065185463812895250157453119754791259765625	0.01239405072515042428860088108422132791019976139068603515625	0.1679530481031406008440853838692419230937957763671875	-1.22583e+16	5690399674294850	BMP2;INSR;PELI2;LPAR1;PDGFA;FGFR3;FGFR2;FGFR1
actin phosphorylation (GO:0031289)	23/299	0.03805376756474508626038044667438953183591365814208984375	0.258612639470157057441923598162247799336910247802734375	0.03299065361638482685169293517901678569614887237548828125	0.272717359112462365278162224058178253471851348876953125	-1.73265e+16	5663620289411770	MAP4K1;NIM1K;CAMK2D;TGFB1;DAPK2;HUNK;CDC42BPA;MERTK;RUNX3;ERN1;MEX3B;NUAK1;BMP2;WNT11;STK24;CAMK4;ADM2;PIM1;FYN;TNIK;MAP3K9;MAP3K5;FGFR1
Wnt receptor catabolic process (GO:0038018)	1945-07-01	0.00789602609670174947209542182235963991843163967132568359375	0.1067858569317944594789793200106942094862461090087890625	0.010880963367274835984499503638289752416312694549560546875	0.1528631548227872283263195640756748616695404052734375	-1.16121e+16	5621855123159540	TGFB1;FRZB;WIF1;NOTUM;APCDD1;MDFI;DACT1
cellular response to growth factor stimulus (GO:0071363)	1933-06-01	0.006306620547032833722089772976460153586231172084808349609375	0.09229153059026773409101451761671341955661773681640625	0.00950004264619209483344608457855429151095449924468994140625	0.142753974163446539780153443643939681351184844970703125	-1.10937e+16	5620243166233360	NANOS1;IBSP;TBC1D7;CTNNB1;KLF4;EPHA2
calcium ion regulated exocytosis (GO:0017156)	2020-05-01	0.002970453003980554236573841109247950953431427478790283203125	0.0566422980484580229632030068387393839657306671142578125	0.00567534172650835562479176843453387846238911151885986328125	0.10179485611312864834498981281285523436963558197021484375	-0.9569577429981473	556857616110556	RIMS3;RAB31;SCIN;RAB11FIP1;ABCA12
fibroblast chemotaxis (GO:1990956)	1945-07-01	0.00789602609670174947209542182235963991843163967132568359375	0.1067858569317944594789793200106942094862461090087890625	0.010880963367274835984499503638289752416312694549560546875	0.1528631548227872283263195640756748616695404052734375	-1.14937e+16	5564532017085580	DOCK4;LEF1;FPR1;LPAR1;CCL28;CXCL14;EPHA2
Schwann cell chemotaxis (GO:1990751)	1945-07-01	0.00789602609670174947209542182235963991843163967132568359375	0.1067858569317944594789793200106942094862461090087890625	0.010880963367274835984499503638289752416312694549560546875	0.1528631548227872283263195640756748616695404052734375	-1.14603e+16	5548370977629120	DOCK4;LEF1;FPR1;LPAR1;CCL28;CXCL14;EPHA2
cell chemotaxis (GO:0060326)	1945-07-01	0.00789602609670174947209542182235963991843163967132568359375	0.1067858569317944594789793200106942094862461090087890625	0.010880963367274835984499503638289752416312694549560546875	0.1528631548227872283263195640756748616695404052734375	-1.144e+16	5538560854746580	DOCK4;LEF1;FPR1;LPAR1;CCL28;CXCL14;EPHA2
positive regulation of rRNA processing (GO:2000234)	18/220	0.0372340700128529766832485847771749831736087799072265625	0.255870712832227453770173042357782833278179168701171875	0.03430198960620260695275618445521104149520397186279296875	0.28047058680692804610856683211750350892543792724609375	-1.67627e+16	5515818013196530	MEF2C;TGFB1;VDR;LEF1;ANK3;PIK3CB;KLF4;PLSCR1;BMP2;RGCC;WNT11;ADM2;LAMP3;DNMT3B;CTSH;EZR;FGFR4;ATF4
cell chemotaxis involved in Malpighian tubule morphogenesis (GO:0061352)	1945-07-01	0.00789602609670174947209542182235963991843163967132568359375	0.1067858569317944594789793200106942094862461090087890625	0.010880963367274835984499503638289752416312694549560546875	0.1528631548227872283263195640756748616695404052734375	-1.13728e+16	5506041665633530	DOCK4;LEF1;FPR1;LPAR1;CCL28;CXCL14;EPHA2
activation of MAPK activity (GO:0000187)	13/137	0.025439392760073752108862521481569274328649044036865234375	0.2216767704170344022163163799632457084953784942626953125	0.0259731808046694719049884980677234125323593616485595703125	0.241569609061584034126468623071559704840183258056640625	-1.49543e+16	5490403977270090	TGFB1;INSR;FPR1;PDGFA;PIK3CB;ADRA2A;DUSP6;BMP2;MT-RNR1;PDGFC;TNFSF11;FGFR1;MAP2K6
cell chemotaxis to angiotensin (GO:0071434)	1945-07-01	0.00789602609670174947209542182235963991843163967132568359375	0.1067858569317944594789793200106942094862461090087890625	0.010880963367274835984499503638289752416312694549560546875	0.1528631548227872283263195640756748616695404052734375	-1.13326e+16	5486581016429330	DOCK4;LEF1;FPR1;LPAR1;CCL28;CXCL14;EPHA2
positive regulation of MAPK cascade involved in axon regeneration (GO:1904922)	1958-08-01	0.0096374831560598374358139750484042451716959476470947265625	0.1238947929682065185463812895250157453119754791259765625	0.01239405072515042428860088108422132791019976139068603515625	0.1679530481031406008440853838692419230937957763671875	-1.18155e+16	548485813938871	BMP2;INSR;PELI2;LPAR1;PDGFA;FGFR3;FGFR2;FGFR1
muscle cell chemotaxis toward tendon cell (GO:0036061)	1945-07-01	0.00789602609670174947209542182235963991843163967132568359375	0.1067858569317944594789793200106942094862461090087890625	0.010880963367274835984499503638289752416312694549560546875	0.1528631548227872283263195640756748616695404052734375	-1.13084e+16	5474823466247120	DOCK4;LEF1;FPR1;LPAR1;CCL28;CXCL14;EPHA2
negative regulation of programmed cell death (GO:0043069)	1947-07-01	0.01001069383623133003669014584602336981333792209625244140625	0.1253561328159189802722295326020685024559497833251953125	0.0132842109597485456828902528059188625775277614593505859375	0.169687802826604727801651506524649448692798614501953125	-1.17453e+16	5407662809437890	BMP4;WNT11;WFS1;BNIP3;AMIGO2;CTNNB1;NPAS2
peptidyl-threonine phosphorylation (GO:0018107)	24/320	0.04438724861420116629684429199187434278428554534912109375	0.275566653905540748237257275832234881818294525146484375	0.037787125186103664997716578000108711421489715576171875	0.282651040385434704216294221623684279620647430419921875	-1.72668e+16	5378259018391530	MAP4K1;NIM1K;CAMK2D;TGFB1;DAPK2;HUNK;CDC42BPA;MERTK;RUNX3;ERN1;MEX3B;NUAK1;BMP2;WNT11;STK24;CAMK4;ADM2;PIM1;FYN;TNIK;MAP3K9;CDK5R1;MAP3K5;FGFR1
colon epithelial cell chemotaxis (GO:0061583)	1946-07-01	0.0089074640799224058529404146611341275274753570556640625	0.11761137353542232275582790634871344082057476043701171875	0.0120393863388310318196516846001031808555126190185546875	0.16546815126661673645003247656859457492828369140625	-1.12221e+16	5297814370966350	DOCK4;LEF1;FPR1;LPAR1;CCL28;CXCL14;EPHA2
positive regulation of peptidyl-tyrosine phosphorylation (GO:0050731)	15/169	0.0294118638606681269409559575933599262498319149017333984375	0.231707579457745060924622748643741942942142486572265625	0.0287264651478905154446952252556002349592745304107666015625	0.25830898581121763957213488538400270044803619384765625	-1.49331e+16	5.26595e+16	TGFB1;INSR;PELI2;FAM129A;PDGFA;LRP8;EFNA1;BMP4;BMP2;CCND2;CSPG4;WDFY2;TNIK;SOX9;ARHGEF2
histone phosphorylation (GO:0016572)	23/303	0.043150129959436643589665294484802871011197566986083984375	0.275566653905540748237257275832234881818294525146484375	0.037178490206509325066708271378956851549446582794189453125	0.28047058680692804610856683211750350892543792724609375	-1.66407e+16	5230295629615470	MAP4K1;NIM1K;CAMK2D;TGFB1;DAPK2;HUNK;CDC42BPA;MERTK;RUNX3;ERN1;MEX3B;NUAK1;BMP2;WNT11;STK24;CAMK4;ADM2;PIM1;FYN;TNIK;MAP3K9;MAP3K5;FGFR1
MAPK cascade involved in axon regeneration (GO:1903616)	19/237	0.039356667543465610747954741555076907388865947723388671875	0.263549119815402799194004046512418426573276519775390625	0.035683577217020930050228599839101661927998065948486328125	0.28047058680692804610856683211750350892543792724609375	-1578626012268910	5106997030996440	MEF2C;CAMK2D;TGFB1;RASGRF2;PDGFA;RANBP9;DUSP6;EREG;GRIN2A;RASGEF1A;RAPGEF2;FYN;FGF13;FGFR4;FGFR3;FGFR2;SPTBN2;MAP3K5;FGFR1
negative regulation of mammary gland epithelial cell proliferation (GO:0033600)	1934-06-01	0.00732965142272144244695031289893449866212904453277587890625	0.10261511991810019772675133253869717009365558624267578125	0.0107403277767334943970656269129904103465378284454345703125	0.1528631548227872283263195640756748616695404052734375	-1.02942e+16	5060460146135120	CDKN1C;CDKN2B;TGFB1;SOX9;RUNX3;EREG
astrocyte chemotaxis (GO:0035700)	1947-07-01	0.01001069383623133003669014584602336981333792209625244140625	0.1253561328159189802722295326020685024559497833251953125	0.0132842109597485456828902528059188625775277614593505859375	0.169687802826604727801651506524649448692798614501953125	-1097370669261750	5052405805859140	DOCK4;LEF1;FPR1;LPAR1;CCL28;CXCL14;EPHA2
positive regulation of endocardial cushion to mesenchymal transition (GO:0140051)	1934-06-01	0.00732965142272144244695031289893449866212904453277587890625	0.10261511991810019772675133253869717009365558624267578125	0.0107403277767334943970656269129904103465378284454345703125	0.1528631548227872283263195640756748616695404052734375	-1.02395e+16	5033538447764780	BMP2;TGFB1;RGCC;BAMBI;LEF1;CTNNB1
negative regulation of extrinsic apoptotic signaling pathway in absence of ligand (GO:2001240)	1949-07-01	0.01251046200885312653650061065491172485053539276123046875	0.1452796781274497683877910958472057245671749114990234375	0.0160461316245188063966953251338054542429745197296142578125	0.180539005066549351763427466721623204648494720458984375	-1.14407e+16	501239714638076	BMP4;TCF7L2;UNC5B;EYA2;EYA4;BCL2;SH3RF1
establishment of skin barrier (GO:0061436)	1933-06-01	0.006306620547032833722089772976460153586231172084808349609375	0.09229153059026773409101451761671341955661773681640625	0.00950004264619209483344608457855429151095449924468994140625	0.142753974163446539780153443643939681351184844970703125	-0.9758124619327595	4943617492309730	COL3A1;KRT16;ITGB4;COL5A2;PDGFA;TP63
positive regulation of mRNA processing (GO:0050685)	18/224	0.043181344923111354694444941060282872058451175689697265625	0.275566653905540748237257275832234881818294525146484375	0.039410021038786179070623205689116730354726314544677734375	0.29140257273002923010807307946379296481609344482421875	-1.5253e+16	4793014678480270	MEF2C;TGFB1;VDR;LEF1;ANK3;PIK3CB;KLF4;PLSCR1;BMP2;RGCC;WNT11;ADM2;LAMP3;DNMT3B;CTSH;EZR;FGFR4;ATF4
negative regulation of cell differentiation (GO:0045596)	1937-06-01	0.0111125297198193979941738263050865498371422290802001953125	0.1376244065300709917831767370444140397012233734130859375	0.0151424882543662771283710100078678806312382221221923828125	0.17623667052672076227537445447524078190326690673828125	-1.04416e+16	4.6984e+16	TGFB1;ANP32B;KLF4;RUNX3;RUNX2;FGFR1
peptidyl-serine autophosphorylation (GO:0036289)	19/240	0.0437654334993573257417409649860928766429424285888671875	0.275566653905540748237257275832234881818294525146484375	0.039431137836139711072558355908768135122954845428466796875	0.29140257273002923010807307946379296481609344482421875	-1.49647e+16	4682333608715980	MAP4K1;CAMK2D;INSR;DAPK2;ERN1;MEX3B;STK24;CAMK4;PIM1;PDK3;TNIK;MAP3K9;FGFR4;FGFR3;FGFR2;DDR2;CDK5R1;FGFR1;EPHB3
negative regulation of cell migration (GO:0030336)	12/126	0.030227226676205760924620591367784072645008563995361328125	0.237118917383414562483068266374175436794757843017578125	0.030905772202974503282124629777172231115400791168212890625	0.269083767732940015715570325482985936105251312255859375	-1.32023e+16	4619514031804480	JAG2;ROBO4;TGFB1;WNT11;STK24;KRT16;DLC1;TACSTD2;LDLRAD4;SCAI;RNF41;AMOT
negative regulation of Wnt signaling pathway involved in digestive tract morphogenesis (GO:2000057)	1934-06-01	0.00732965142272144244695031289893449866212904453277587890625	0.10261511991810019772675133253869717009365558624267578125	0.0107403277767334943970656269129904103465378284454345703125	0.1528631548227872283263195640756748616695404052734375	-0.9261614507102984	4552849761294760	FRZB;WIF1;NOTUM;APCDD1;MDFI;DACT1
negative regulation of Wnt signaling pathway by Wnt receptor internalization (GO:0038012)	1934-06-01	0.00732965142272144244695031289893449866212904453277587890625	0.10261511991810019772675133253869717009365558624267578125	0.0107403277767334943970656269129904103465378284454345703125	0.1528631548227872283263195640756748616695404052734375	-0.923174702483383	4538167422765630	FRZB;WIF1;NOTUM;APCDD1;MDFI;DACT1
positive regulation of insulin secretion (GO:0032024)	11/111	0.0287436950048993826445364874189181136898696422576904296875	0.2304039275958864319004959497760864906013011932373046875	0.0300637626123935082500526760895809275098145008087158203125	0.263672065869007654637101722983061335980892181396484375	-1.27131e+16	4512299143670260	TCF7L2;TGFB1;TFR2;KCNS3;ITPR1;CACNA1D;ANG;EZR;ADRA2A;ARNTL;RAPGEF4
positive regulation of cysteine-type endopeptidase activity involved in apoptotic process (GO:0043280)	20/258	0.047208240593794977002506385588276316411793231964111328125	0.275566653905540748237257275832234881818294525146484375	0.041863001568001510788175068000782630406320095062255859375	0.304057590336010929998877827529213391244411468505859375	-1.47359e+16	4499136996609100	WNT10B;RARG;GADD45A;RASGRF2;BNIP3;DUSP6;MLLT11;BMP4;TIAM2;BMP2;SCIN;FRZB;FAM162A;KCNMA1;CTNNB1;BMF;ARHGEF2;NGEF;ATF4;MAP3K5
negative regulation of Wnt-mediated midbrain dopaminergic neuron differentiation (GO:1905425)	1934-06-01	0.00732965142272144244695031289893449866212904453277587890625	0.10261511991810019772675133253869717009365558624267578125	0.0107403277767334943970656269129904103465378284454345703125	0.1528631548227872283263195640756748616695404052734375	-0.9149333311609739	4497654264472120	FRZB;WIF1;NOTUM;APCDD1;MDFI;DACT1
smooth muscle cell chemotaxis (GO:0071670)	1949-07-01	0.01251046200885312653650061065491172485053539276123046875	0.1452796781274497683877910958472057245671749114990234375	0.0160461316245188063966953251338054542429745197296142578125	0.180539005066549351763427466721623204648494720458984375	-1.01385e+16	4441860673922610	DOCK4;LEF1;FPR1;LPAR1;CCL28;CXCL14;EPHA2
positive regulation of cytokine secretion (GO:0050715)	1965-08-01	0.0185229999020053263947271915412784437648952007293701171875	0.1935896836744358806559063168606371618807315826416015625	0.0217856089175392612922177448808724875561892986297607421875	0.216419321281840770776483395820832811295986175537109375	-1.10597e+16	4411413118983420	C1QTNF3;TGFB1;RGCC;ANG;EZR;GAPDH;ADRA2A;EREG
keratan sulfate biosynthetic process (GO:0018146)	1965-08-01	0.0185229999020053263947271915412784437648952007293701171875	0.1935896836744358806559063168606371618807315826416015625	0.0217856089175392612922177448808724875561892986297607421875	0.216419321281840770776483395820832811295986175537109375	-1.10287e+16	4399049086161410	ACAN;CHST6;B3GNT7;SDC2;CHST1;PRELP;GPC4;FMOD
positive regulation of transcription from RNA polymerase II promoter in response to oxidative stress (GO:0036091)	2020-05-01	0.002970453003980554236573841109247950953431427478790283203125	0.0566422980484580229632030068387393839657306671142578125	0.00567534172650835562479176843453387846238911151885986328125	0.10179485611312864834498981281285523436963558197021484375	-0.7501965636162475	4365424420109250	BMP2;SESN2;RUNX2;KLF2;ATF4
positive regulation of cytokine biosynthetic process (GO:0042108)	1937-06-01	0.0111125297198193979941738263050865498371422290802001953125	0.1376244065300709917831767370444140397012233734130859375	0.0151424882543662771283710100078678806312382221221923828125	0.17623667052672076227537445447524078190326690673828125	-0.9700626741862411	4364973557493280	WFS1;IGF2BP1;KLF4;ADRA2A;KLF2;EREG
negative regulation of Wnt signaling pathway involved in dorsal/ventral axis specification (GO:2000054)	1935-06-01	0.0084672519182234264045749938532026135362684726715087890625	0.11337734152678576038386637492294539697468280792236328125	0.01209104277762614206015445716957401600666344165802001953125	0.1655053264419189817946431730888434685766696929931640625	-0.9007959248430231	4298192139238740	FRZB;WIF1;NOTUM;APCDD1;MDFI;DACT1
positive regulation of epithelial to mesenchymal transition involved in endocardial cushion formation (GO:1905007)	1936-06-01	0.009726048320026221827294676813835394568741321563720703125	0.1241489208411853673030833533630357123911380767822265625	0.0135569070848663882078444231638059136457741260528564453125	0.1716700481420721235981119434654829092323780059814453125	-0.9272746887912201	4296015042940740	BMP2;TGFB1;RGCC;BAMBI;LEF1;CTNNB1
negative regulation of cell cycle process (GO:0010948)	1937-06-01	0.0111125297198193979941738263050865498371422290802001953125	0.1376244065300709917831767370444140397012233734130859375	0.0151424882543662771283710100078678806312382221221923828125	0.17623667052672076227537445447524078190326690673828125	-0.9138438098879705	4112006545542110	BMP4;BMP2;TGFB1;PPP1R13B;SOX9;RUNX3
homophilic cell adhesion via plasma membrane adhesion molecules (GO:0007156)	1952-07-01	0.01705864825827363429056049426435492932796478271484375	0.1825167397507061750605572569838841445744037628173828125	0.020916589911649741129195945177343674004077911376953125	0.21451423418741255577657511821598745882511138916015625	-1009199336364730	4108549374267980	TENM3;AMIGO2;PTPRM;DSG2;CELSR2;SDK2;FGFRL1
establishment of endothelial blood-brain barrier (GO:0014045)	11/112	0.0304442828447885512066495294902779278345406055450439453125	0.2382687969866437160959549146355129778385162353515625	0.0316653867336923744435495109428302384912967681884765625	0.2700490573176621555973042632103897631168365478515625	-1.17494e+16	4102719788985100	ACAN;B3GNT5;PDGFC;ADAM22;RAPGEF2;FYN;CELSR1;EZR;NES;NPAS2;HAPLN1
keratan sulfate catabolic process (GO:0042340)	1936-06-01	0.009726048320026221827294676813835394568741321563720703125	0.1241489208411853673030833533630357123911380767822265625	0.0135569070848663882078444231638059136457741260528564453125	0.1716700481420721235981119434654829092323780059814453125	-0.8835401453899742	4.0934e+16	ACAN;SDC2;CHST1;PRELP;GPC4;FMOD
membrane protein proteolysis involved in retrograde protein transport, ER to cytosol (GO:1904211)	1950-07-01	0.013915794378470687508997372106023249216377735137939453125	0.1589503405189506557437795208898023702204227447509765625	0.0175695704605262591202485822350354283116757869720458984375	0.1906989333131277053468011217773891985416412353515625	-0.9562038999626055	4087514260059740	SEL1L;LONP1;SYVN1;CTSH;DERL2;CTSW;HERPUD1
positive regulation of cell migration (GO:0030335)	16/193	0.042996387834422389317978741019032895565032958984375	0.275566653905540748237257275832234881818294525146484375	0.040261392511303457919513704155178857035934925079345703125	0.297213467425146260492141436770907603204250335693359375	-1.28609e+16	4046847021250830	JAG2;LRRC15;ROBO4;TGFB1;HSPA5;INSR;LEF1;PDGFA;ADRA2A;AMOT;BMP2;WNT11;PDGFC;CTSH;ROR2;LGR6
histone-tyrosine phosphorylation (GO:0035406)	1954-07-01	0.020671441048800927309248010033115861006081104278564453125	0.2013404956386261879242027816871996037662029266357421875	0.02468283174941139634928077839504112489521503448486328125	0.2396957918931590658662145187918213196098804473876953125	-1.0371e+16	4.02293e+16	INSR;FYN;FGFR4;FGFR3;FGFR2;DDR2;FGFR1
threonine transport (GO:0015826)	1935-06-01	0.0084672519182234264045749938532026135362684726715087890625	0.11337734152678576038386637492294539697468280792236328125	0.01209104277762614206015445716957401600666344165802001953125	0.1655053264419189817946431730888434685766696929931640625	-0.8344032924305541	3.9814e+16	ANO1;SLC7A5;SLC38A1;TMEM63C;SLC1A4;PANX3
endocardial cushion morphogenesis (GO:0003203)	1938-06-01	0.01263301548934345729102712851954493089579045772552490234375	0.1452796781274497683877910958472057245671749114990234375	0.0168521844009425214583330898676649667322635650634765625	0.184136817152577625389398008337593637406826019287109375	-0.9071908286821966	3.96573e+16	BMP4;BMP2;FLRT2;INSR;DLC1;SOX9
pathway-restricted SMAD protein phosphorylation (GO:0060389)	23/308	0.05020196659132687699855779328572680242359638214111328125	0.28454794475318723190326863914378918707370758056640625	0.042954486183657193676399543846855522133409976959228515625	0.310983121599453904426724193399422802031040191650390625	-1310405084151590	3920340302775700	MAP4K1;NIM1K;CAMK2D;TGFB1;DAPK2;HUNK;CDC42BPA;MERTK;RUNX3;ERN1;MEX3B;NUAK1;BMP2;WNT11;STK24;CAMK4;ADM2;PIM1;FYN;TNIK;MAP3K9;MAP3K5;FGFR1
positive regulation of potassium ion transmembrane transporter activity (GO:1901018)	2023-05-01	0.0056679799654897611294046555485692806541919708251953125	0.08934004784764980333644501797607517801225185394287109375	0.00934017941003961217616424761445159674622118473052978515625	0.141610522804232863425255573019967414438724517822265625	-0.7511887003899623	3885840923855830	NEDD4L;WWP2;CACNA1D;AKAP6;ATP1B1
response to interferon-beta (GO:0035456)	1938-06-01	0.01263301548934345729102712851954493089579045772552490234375	0.1452796781274497683877910958472057245671749114990234375	0.0168521844009425214583330898676649667322635650634765625	0.184136817152577625389398008337593637406826019287109375	-0.8789999371858536	3842496905025830	COL3A1;PLSCR1;JUND;BCL2;XAF1;TIMP4
positive regulation of cerebellar granule cell migration by calcium (GO:0021945)	15/178	0.043439477039544878433918739801811170764267444610595703125	0.275566653905540748237257275832234881818294525146484375	0.0411938156874116778727312748742406256496906280517578125	0.301426926299470154813064937115996144711971282958984375	-1.20463e+16	3.77817e+16	LRRC15;TGFB1;HSPA5;INSR;LEF1;PDGFA;ADRA2A;BMP2;WNT11;PDGFC;TNFSF11;CTSH;ROR2;MCTP2;LGR6
protein phosphorylation involved in cellular protein catabolic process (GO:1902002)	23/310	0.053242958332407698540666984854397014714777469635009765625	0.3012794010407873201984330080449581146240234375	0.045440216125866940422017847822644398547708988189697265625	0.321408725358904023838846342187025584280490875244140625	-1.28516e+16	3.76924e+16	MAP4K1;NIM1K;CAMK2D;TGFB1;DAPK2;HUNK;CDC42BPA;MERTK;RUNX3;ERN1;MEX3B;NUAK1;BMP2;WNT11;STK24;CAMK4;ADM2;PIM1;FYN;TNIK;MAP3K9;MAP3K5;FGFR1
JUN phosphorylation (GO:0007258)	24/328	0.055937379511647324081824450558997341431677341461181640625	0.30852247981872693571858690120279788970947265625	0.047161509740393466050267790024008718319237232208251953125	0.32788212750225564917627707473002374172210693359375	-1.3049e+16	3.7627e+16	MAP4K1;NIM1K;CAMK2D;TGFB1;DAPK2;HUNK;CDC42BPA;MERTK;RUNX3;ERN1;MEX3B;NUAK1;BMP2;WNT11;DUSP10;STK24;CAMK4;ADM2;PIM1;FYN;TNIK;MAP3K9;MAP3K5;FGFR1
lung-associated mesenchyme development (GO:0060484)	2024-05-01	0.0068596357101783390908256166085266158916056156158447265625	0.097858347409759349755375978929805569350719451904296875	0.010855960827710779692534259766034665517508983612060546875	0.1528631548227872283263195640756748616695404052734375	-0.7501580320692868	3.73736e+16	BMP2;WNT11;WNT7B;LOXL3;FGFR2
gluconeogenesis (GO:0006094)	1964-08-01	0.0169884484121580713045229771296362741850316524505615234375	0.1820537054881345151446936370120965875685214996337890625	0.020205860984574212924069769314883160404860973358154296875	0.2118326077173501020833867869441746734082698822021484375	-0.9150746182975018	3729131915124180	GOT1;CHST15;ALDOC;APOD;OMA1;ENO2;GAPDH;ATF4
positive regulation of cell migration in other organism (GO:0044623)	13/144	0.0361709233807341601352192128615570254623889923095703125	0.251374906372584139280235149271902628242969512939453125	0.03581518596831499701149681413880898617208003997802734375	0.28047058680692804610856683211750350892543792724609375	-1122847092465090	3.72729e+16	LRRC15;TGFB1;HSPA5;INSR;LEF1;PDGFA;ADRA2A;BMP2;WNT11;PDGFC;CTSH;ROR2;LGR6
positive regulation of distal tip cell migration (GO:1903356)	13/144	0.0361709233807341601352192128615570254623889923095703125	0.251374906372584139280235149271902628242969512939453125	0.03581518596831499701149681413880898617208003997802734375	0.28047058680692804610856683211750350892543792724609375	-1.12081e+16	3.72054e+16	LRRC15;TGFB1;HSPA5;INSR;LEF1;PDGFA;ADRA2A;BMP2;WNT11;PDGFC;CTSH;ROR2;LGR6
positive regulation of neuroblast migration (GO:0061854)	13/144	0.0361709233807341601352192128615570254623889923095703125	0.251374906372584139280235149271902628242969512939453125	0.03581518596831499701149681413880898617208003997802734375	0.28047058680692804610856683211750350892543792724609375	-1.11866e+16	371340780796327	LRRC15;TGFB1;HSPA5;INSR;LEF1;PDGFA;ADRA2A;BMP2;WNT11;PDGFC;CTSH;ROR2;LGR6
positive regulation of metanephric mesenchymal cell migration (GO:2000591)	13/144	0.0361709233807341601352192128615570254623889923095703125	0.251374906372584139280235149271902628242969512939453125	0.03581518596831499701149681413880898617208003997802734375	0.28047058680692804610856683211750350892543792724609375	-1.11612e+16	3704944942901440	LRRC15;TGFB1;HSPA5;INSR;LEF1;PDGFA;ADRA2A;BMP2;WNT11;PDGFC;CTSH;ROR2;LGR6
positive regulation of mesenchymal stem cell migration (GO:1905322)	13/144	0.0361709233807341601352192128615570254623889923095703125	0.251374906372584139280235149271902628242969512939453125	0.03581518596831499701149681413880898617208003997802734375	0.28047058680692804610856683211750350892543792724609375	-1.11421e+16	3698625532587310	LRRC15;TGFB1;HSPA5;INSR;LEF1;PDGFA;ADRA2A;BMP2;WNT11;PDGFC;CTSH;ROR2;LGR6
positive regulation of formation of radial glial scaffolds (GO:0061926)	13/144	0.0361709233807341601352192128615570254623889923095703125	0.251374906372584139280235149271902628242969512939453125	0.03581518596831499701149681413880898617208003997802734375	0.28047058680692804610856683211750350892543792724609375	-1.1118e+16	3.69063e+16	LRRC15;TGFB1;HSPA5;INSR;LEF1;PDGFA;ADRA2A;BMP2;WNT11;PDGFC;CTSH;ROR2;LGR6
positive regulation of protein autophosphorylation (GO:0031954)	12/128	0.033585420844613127211442105135574820451438426971435546875	0.2446793545419332638335419005670701153576374053955078125	0.034013791677303291394185436047337134368717670440673828125	0.2794669007556802586833555324119515717029571533203125	-1.07955e+16	3663628229246920	BMP4;BMP2;TGFB1;CCND2;INSR;PDGFC;PELI2;FAM129A;PDGFA;WDFY2;TNIK;SOX9
Wnt-activated signaling pathway involved in forebrain neuron fate commitment (GO:0021881)	1967-08-01	0.021884836482459368856012815740541554987430572509765625	0.2013404956386261879242027816871996037662029266357421875	0.0252031511440455636974267150662853964604437351226806640625	0.2396957918931590658662145187918213196098804473876953125	-0.9560285813992367	3.6539e+16	WNT10B;WNT11;WNT7B;LEF1;CPE;CTNNB1;CELSR2;WNT4
Wnt signaling pathway involved in regulation of cell proliferation in dorsal spinal cord (GO:0021922)	1967-08-01	0.021884836482459368856012815740541554987430572509765625	0.2013404956386261879242027816871996037662029266357421875	0.0252031511440455636974267150662853964604437351226806640625	0.2396957918931590658662145187918213196098804473876953125	-0.9533078697167198	3.64351e+16	WNT10B;WNT11;WNT7B;LEF1;CPE;CTNNB1;CELSR2;WNT4
Wnt signaling pathway involved in primitive streak formation (GO:0090011)	1967-08-01	0.021884836482459368856012815740541554987430572509765625	0.2013404956386261879242027816871996037662029266357421875	0.0252031511440455636974267150662853964604437351226806640625	0.2396957918931590658662145187918213196098804473876953125	-0.9510656860152752	3.63494e+16	WNT10B;WNT11;WNT7B;LEF1;CPE;CTNNB1;CELSR2;WNT4
Wnt signaling pathway involved in kidney development (GO:0061289)	1967-08-01	0.021884836482459368856012815740541554987430572509765625	0.2013404956386261879242027816871996037662029266357421875	0.0252031511440455636974267150662853964604437351226806640625	0.2396957918931590658662145187918213196098804473876953125	-0.9479709749308974	3623108360786840	WNT10B;WNT11;WNT7B;LEF1;CPE;CTNNB1;CELSR2;WNT4
Wnt signaling pathway involved in heart development (GO:0003306)	1967-08-01	0.021884836482459368856012815740541554987430572509765625	0.2013404956386261879242027816871996037662029266357421875	0.0252031511440455636974267150662853964604437351226806640625	0.2396957918931590658662145187918213196098804473876953125	-0.9461065908649019	3.61598e+16	WNT10B;WNT11;WNT7B;LEF1;CPE;CTNNB1;CELSR2;WNT4
Wnt signaling pathway involved in forebrain neuroblast division (GO:0021874)	1967-08-01	0.021884836482459368856012815740541554987430572509765625	0.2013404956386261879242027816871996037662029266357421875	0.0252031511440455636974267150662853964604437351226806640625	0.2396957918931590658662145187918213196098804473876953125	-0.9439540720488082	3607755913505820	WNT10B;WNT11;WNT7B;LEF1;CPE;CTNNB1;CELSR2;WNT4
negative regulation of non-canonical Wnt signaling pathway (GO:2000051)	1937-06-01	0.0111125297198193979941738263050865498371422290802001953125	0.1376244065300709917831767370444140397012233734130859375	0.0151424882543662771283710100078678806312382221221923828125	0.17623667052672076227537445447524078190326690673828125	-0.8013422832860969	3605785450903310	FRZB;WIF1;NOTUM;APCDD1;MDFI;DACT1
protein phosphorylation involved in DNA double-strand break processing (GO:1990802)	23/312	0.05641341770938278210589800210073008202016353607177734375	0.310894482926525161925468410117900930345058441162109375	0.04802924218942879186489136600357596762478351593017578125	0.32788212750225564917627707473002374172210693359375	-1.25323e+16	3603103643864930	MAP4K1;NIM1K;CAMK2D;TGFB1;DAPK2;HUNK;CDC42BPA;MERTK;RUNX3;ERN1;MEX3B;NUAK1;BMP2;WNT11;STK24;CAMK4;ADM2;PIM1;FYN;TNIK;MAP3K9;MAP3K5;FGFR1
Wnt signaling pathway involved in mammary gland specification (GO:0060593)	1967-08-01	0.021884836482459368856012815740541554987430572509765625	0.2013404956386261879242027816871996037662029266357421875	0.0252031511440455636974267150662853964604437351226806640625	0.2396957918931590658662145187918213196098804473876953125	-0.9399449850162371	3.59243e+16	WNT10B;WNT11;WNT7B;LEF1;CPE;CTNNB1;CELSR2;WNT4
Wnt signaling pathway (GO:0016055)	1967-08-01	0.021884836482459368856012815740541554987430572509765625	0.2013404956386261879242027816871996037662029266357421875	0.0252031511440455636974267150662853964604437351226806640625	0.2396957918931590658662145187918213196098804473876953125	-0.9386678867397661	3587552317935550	WNT10B;WNT11;WNT7B;LEF1;CPE;CTNNB1;CELSR2;WNT4
negative regulation of anterior neural cell fate commitment of the neural plate by Wnt signaling pathway (GO:0022002)	1967-08-01	0.021884836482459368856012815740541554987430572509765625	0.2013404956386261879242027816871996037662029266357421875	0.0252031511440455636974267150662853964604437351226806640625	0.2396957918931590658662145187918213196098804473876953125	-0.9352616898456995	3.57453e+16	WNT10B;WNT11;WNT7B;LEF1;CPE;CTNNB1;CELSR2;WNT4
Wnt signaling pathway involved in somitogenesis (GO:0090244)	1967-08-01	0.021884836482459368856012815740541554987430572509765625	0.2013404956386261879242027816871996037662029266357421875	0.0252031511440455636974267150662853964604437351226806640625	0.2396957918931590658662145187918213196098804473876953125	-0.9340015018582161	3569717575600500	WNT10B;WNT11;WNT7B;LEF1;CPE;CTNNB1;CELSR2;WNT4
activation of Janus kinase activity (GO:0042976)	1983-09-01	0.0274597169562290459310371915080395410768687725067138671875	0.22952114469471052160542967612855136394500732421875	0.030053386715598769118873434535998967476189136505126953125	0.263672065869007654637101722983061335980892181396484375	-0.989564409337134	3.55752e+16	INSR;MT-RNR1;FYN;FGFR4;FGFR3;ADRA2A;FGFR2;DDR2;FGFR1
positive regulation of cardiac neural crest cell migration involved in outflow tract morphogenesis (GO:1905312)	13/145	0.037933015107690794265327127732234657742083072662353515625	0.258311226745423117012734337549773044884204864501953125	0.03741266922505902259299404022385715506970882415771484375	0.28047058680692804610856683211750350892543792724609375	-1.07449e+16	3515650685710090	LRRC15;TGFB1;HSPA5;INSR;LEF1;PDGFA;ADRA2A;BMP2;WNT11;PDGFC;CTSH;ROR2;LGR6
positive regulation of cell migration by vascular endothelial growth factor signaling pathway (GO:0038089)	13/145	0.037933015107690794265327127732234657742083072662353515625	0.258311226745423117012734337549773044884204864501953125	0.03741266922505902259299404022385715506970882415771484375	0.28047058680692804610856683211750350892543792724609375	-1.0674e+16	3492451412781500	LRRC15;TGFB1;HSPA5;INSR;LEF1;PDGFA;ADRA2A;BMP2;WNT11;PDGFC;CTSH;ROR2;LGR6
non-canonical Wnt signaling pathway (GO:0035567)	1968-08-01	0.0237178548432125831102457169663466629572212696075439453125	0.21286668347128723244310322115779854357242584228515625	0.027045051479871802524446167126370710320770740509033203125	0.247803032665166844683568569962517358362674713134765625	-0.9149854744674282	3.42344e+16	WNT10B;WNT11;WNT7B;LEF1;CPE;CTNNB1;CELSR2;WNT4
positive regulation of RNA splicing (GO:0033120)	19/248	0.05724401225697019202076631927411654032766819000244140625	0.314329380450099227228832887703902088105678558349609375	0.0508181524889679270273745714803226292133331298828125	0.32788212750225564917627707473002374172210693359375	-1.19604e+16	3421196800204380	MEF2C;TGFB1;VDR;LEF1;ANK3;PIK3CB;KLF4;ERN1;PLSCR1;BMP2;RGCC;WNT11;ADM2;LAMP3;DNMT3B;CTSH;EZR;FGFR4;ATF4
regulation of cell-cell adhesion mediated by integrin (GO:0033632)	2021-05-01	0.0037346792087676202419321835890286820358596742153167724609375	0.0659688072882148868192331292448216117918491363525390625	0.006757748943115629049194215127727147773839533329010009765625	0.11423974588336971436319799977354705333709716796875	-0.6099471985804262	3.40966e+16	EFNA1;LEF1;CELSR2;EPHA2;EPHB3
positive regulation of hematopoietic stem cell migration (GO:2000473)	13/146	0.039755208589846713351789730950258672237396240234375	0.264350100965624446036628114597988314926624298095703125	0.0390602192806317471962529452866874635219573974609375	0.2908867871978324526338610667153261601924896240234375	-1.03996e+16	3353887121319100	LRRC15;TGFB1;HSPA5;INSR;LEF1;PDGFA;ADRA2A;BMP2;WNT11;PDGFC;CTSH;ROR2;LGR6
adenylate cyclase-activating G-protein coupled receptor signaling pathway (GO:0007189)	1985-09-01	0.031429835968595533357561322418405325151979923248291015625	0.2446793545419332638335419005670701153576374053955078125	0.033896056881230034185659150125502492301166057586669921875	0.2788383657309945196089984165155328810214996337890625	-0.9447106069383769	3.2687e+16	UCN2;FPR1;RAPGEF2;ADCY2;AKAP6;CACNA1D;PTH1R;GPR84;SOX9
positive regulation of MAPKKK cascade by fibroblast growth factor receptor signaling pathway (GO:0090080)	12/129	0.0353606978561257501159076355179422535002231597900390625	0.2475248849928802508113534486255957745015621185302734375	0.035648614957571066186314823198699741624295711517333984375	0.28047058680692804610856683211750350892543792724609375	-0.9756147533491198	3260655048568520	BMP2;FLRT2;GALNT3;INSR;PELI2;LPAR1;PDGFA;FGFR4;FGFR3;FGFR2;FGFRL1;FGFR1
positive regulation of transcription from RNA polymerase II promoter in response to glucose starvation (GO:0061406)	1938-06-01	0.01263301548934345729102712851954493089579045772552490234375	0.1452796781274497683877910958472057245671749114990234375	0.0168521844009425214583330898676649667322635650634765625	0.184136817152577625389398008337593637406826019287109375	-0.7230737750817883	316087479113171	HSPA5;SESN2;ASNS;BHLHA15;KLF2;ATF4
positive regulation of trophoblast cell migration (GO:1901165)	13/148	0.043583394606000226689790366663146414794027805328369140625	0.275566653905540748237257275832234881818294525146484375	0.042508239625023980234885812024003826081752777099609375	0.3084127857772662739677116405800916254520416259765625	-1.00642e+16	3.15319e+16	LRRC15;TGFB1;HSPA5;INSR;LEF1;PDGFA;ADRA2A;BMP2;WNT11;PDGFC;CTSH;ROR2;LGR6
positive regulation of posterior neural plate formation by fibroblast growth factor receptor signaling pathway (GO:0060787)	1984-09-01	0.029397944983967812249137097069251467473804950714111328125	0.231707579457745060924622748643741942942142486572265625	0.031934621748181131473121041608465020544826984405517578125	0.2700490573176621555973042632103897631168365478515625	-0.8796492455186052	3.10237e+16	GALNT3;FLRT2;FGFR4;PLCB1;FGFR3;FGFR2;FGFRL1;FGFR1;FOXA2
positive regulation of endothelial cell chemotaxis to vascular endothelial growth factor (GO:1904859)	13/149	0.045591056802674785608520124924325500614941120147705078125	0.275566653905540748237257275832234881818294525146484375	0.044310017086935042651685279224693658761680126190185546875	0.314731444896906242814083043413120321929454803466796875	-0.9865121049909115	3.04639e+16	LRRC15;TGFB1;HSPA5;INSR;LEF1;PDGFA;ADRA2A;BMP2;WNT11;PDGFC;CTSH;ROR2;LGR6
positive regulation of fibroblast chemotaxis (GO:1905212)	13/149	0.045591056802674785608520124924325500614941120147705078125	0.275566653905540748237257275832234881818294525146484375	0.044310017086935042651685279224693658761680126190185546875	0.314731444896906242814083043413120321929454803466796875	-0.9842019032800918	3.03926e+16	LRRC15;TGFB1;HSPA5;INSR;LEF1;PDGFA;ADRA2A;BMP2;WNT11;PDGFC;CTSH;ROR2;LGR6
positive regulation of cell chemotaxis to fibroblast growth factor (GO:1904849)	13/149	0.045591056802674785608520124924325500614941120147705078125	0.275566653905540748237257275832234881818294525146484375	0.044310017086935042651685279224693658761680126190185546875	0.314731444896906242814083043413120321929454803466796875	-0.981933607436446	3.03225e+16	LRRC15;TGFB1;HSPA5;INSR;LEF1;PDGFA;ADRA2A;BMP2;WNT11;PDGFC;CTSH;ROR2;LGR6
central nervous system development (GO:0007417)	24/333	0.06416167539951207754445050568392616696655750274658203125	0.326918233182478867870912608850630931556224822998046875	0.05382027495474446532330858872228418476879596710205078125	0.337599906534306215544205542755662463605403900146484375	-1.08932e+16	2.99165e+16	CSGALNACT1;MEF2C;CAMK2D;SEMA6A;ADAM22;VLDLR;L1CAM;CELSR1;NPAS2;HAPLN1;ACAN;MAFB;DLG2;GLRB;NINJ2;B3GNT5;PDGFC;CSPG5;FYN;FGF13;PCDH1;SCRG1;NES;FGF11
proline transport (GO:0015824)	1938-06-01	0.01263301548934345729102712851954493089579045772552490234375	0.1452796781274497683877910958472057245671749114990234375	0.0168521844009425214583330898676649667322635650634765625	0.184136817152577625389398008337593637406826019287109375	-0.6697099188713601	2.9276e+16	ANO1;SLC7A5;SLC38A1;TMEM63C;SLC1A4;PANX3
negative regulation of smooth muscle cell migration (GO:0014912)	1986-09-01	0.03355727566972281639134934039248037151992321014404296875	0.2446793545419332638335419005670701153576374053955078125	0.035939058304763571438655844758613966405391693115234375	0.28047058680692804610856683211750350892543792724609375	-0.8474331480291603	2876613158723320	WNT11;STK24;KRT16;DLC1;PDGFA;LDLRAD4;SORL1;SCAI;RNF41
cation transport (GO:0006812)	10/100	0.034111472105520297681824359870006446726620197296142578125	0.2446793545419332638335419005670701153576374053955078125	0.035750722077905139340003870529471896588802337646484375	0.28047058680692804610856683211750350892543792724609375	-0.8408745636848197	2840576464156350	SLC24A2;SLC8A3;ANO1;SLC24A1;SLC26A2;GLRB;TMEM63C;SLC20A1;SLC17A7;PANX3
Wnt signaling pathway involved in midbrain dopaminergic neuron differentiation (GO:1904953)	1970-08-01	0.0277016902772132568577578837221153662540018558502197265625	0.2304039275958864319004959497760864906013011932373046875	0.031004794316628413175518375055617070756852626800537109375	0.269083767732940015715570325482985936105251312255859375	-0.7902029274162451	283387460983244	WNT10B;WNT11;WNT7B;LEF1;CPE;CTNNB1;CELSR2;WNT4
cellular response to vascular endothelial growth factor stimulus (GO:0035924)	1940-06-01	0.0161002465230528461759273994857721845619380474090576171875	0.178183088361511199337883226689882576465606689453125	0.020660570049449052121293135542146046645939350128173828125	0.21451423418741255577657511821598745882511138916015625	-0.6816096539084671	2814312206014940	NANOS1;ERN1;IBSP;MT1G;CTNNB1;KLF4
mitochondrial protein processing (GO:0034982)	18/233	0.05900294031742418787711557115471805445849895477294921875	0.316787055244631632344720628680079244077205657958984375	0.05288670186064127476388563309228629805147647857666015625	0.33328972784870114498545490278047509491443634033203125	-0.9870995548214098	2.79366e+16	SERPINA1;WFS1;SDC2;PTCH1;F12;DMP1;OMA1;AEBP1;SORL1;BMP4;TF;EVA1A;STC2;SPP1;VWA1;CTSH;NOTUM;MATN3
negative regulation of angiogenesis (GO:0016525)	1970-08-01	0.0277016902772132568577578837221153662540018558502197265625	0.2304039275958864319004959497760864906013011932373046875	0.031004794316628413175518375055617070756852626800537109375	0.269083767732940015715570325482985936105251312255859375	-0.7699276320700678	2.76116e+16	RGCC;SPARC;SERPINF1;PTPRM;CTNNB1;ETS1;EPHA2;AMOT
actin cytoskeleton reorganization (GO:0031532)	1941-06-01	0.0180585151063238392998844261683188960887491703033447265625	0.1899092988319779073957960235929931513965129852294921875	0.0227670677516427465147952347024329355917870998382568359375	0.2234410916351353415532088320105685852468013763427734375	-0.686928791894384	2.75743e+16	SIPA1L1;TRPV4;S1PR1;TNIK;CDC42BPA;EZR
peptidyl-serine phosphorylation (GO:0018105)	25/352	0.06848026944213729538812884811704861931502819061279296875	0.337264080093031604068443130017840303480625152587890625	0.056776430559739597681012668317634961567819118499755859375	0.343564628109376879461223097678157500922679901123046875	-1.01275e+16	271539869713069	NIM1K;CAMK2D;NUAK1;WNT11;PIM1;PDK3;FYN;MAP3K9;MAP3K5;MAP4K1;TGFB1;DAPK2;HUNK;CDC42BPA;MERTK;RUNX3;ERN1;MEX3B;BMP2;STK24;CAMK4;ADM2;TNIK;CDK5R1;FGFR1
negative regulation of osteoblast differentiation (GO:0045668)	1956-07-01	0.024784586151664282638318326235093991272151470184326171875	0.2168090188325405842650894783218973316252231597900390625	0.02888947417904075276595676768920384347438812255859375	0.258742548872415323302220713230781257152557373046875	-0.7335651372964015	2.71238e+16	MEF2C;RANBP3L;TGFB1;PTCH1;ANP32B;SOX9;FGFR2
positive regulation of growth plate cartilage chondrocyte proliferation (GO:0061913)	24/337	0.071323142897052715927230792658519931137561798095703125	0.346097422194918180604616964046726934611797332763671875	0.059613039358494344932548614224288030527532100677490234375	0.349867786166275951398318966312217526137828826904296875	-1.01376e+16	2.67687e+16	TGFB1;KDM4C;INSR;LEF1;COX17;PDGFA;DERL2;GLI1;ADRA2A;EREG;BMP4;GDF9;BMP2;CCND2;BAMBI;CTSH;SOX9;CALR;SOX6;FGFR4;FGFR3;FGFR2;SOX5;FGFR1
spinal cord development (GO:0021510)	10/104	0.042896486923266620439054719327032216824591159820556640625	0.275566653905540748237257275832234881818294525146484375	0.043977909256183937702910924372190493158996105194091796875	0.313359981443957658076016059567336924374103546142578125	-0.8145297693900472	2.56493e+16	ACAN;B3GNT5;PDGFC;LOXL3;ADAM22;FYN;CELSR1;NES;NPAS2;HAPLN1
stress-activated MAPK cascade (GO:0051403)	19/250	0.061022508657851089186596738045409438200294971466064453125	0.3171669512255104184106357934069819748401641845703125	0.05399640090209058274073328220765688456594944000244140625	0.3380774656480893813892407706589438021183013916015625	-0.9164235138070563	256278980109771	MEF2C;CAMK2D;TGFB1;RASGRF2;PDGFA;RANBP9;DUSP6;EREG;GRIN2A;RASGEF1A;RAPGEF2;FYN;FGF13;FGFR4;FGFR3;FGFR2;SPTBN2;MAP3K5;FGFR1
signal peptide processing (GO:0006465)	19/250	0.061022508657851089186596738045409438200294971466064453125	0.3171669512255104184106357934069819748401641845703125	0.05399640090209058274073328220765688456594944000244140625	0.3380774656480893813892407706589438021183013916015625	-0.9153738028683459	2.55985e+16	SERPINA1;WFS1;SDC2;PTCH1;F12;DMP1;AEBP1;SORL1;BMP4;TF;SPCS2;EVA1A;STC2;SPP1;VWA1;CTSH;NOTUM;MATN3;SEC11C
Wnt signaling pathway, calcium modulating pathway (GO:0007223)	1938-06-01	0.01263301548934345729102712851954493089579045772552490234375	0.1452796781274497683877910958472057245671749114990234375	0.0168521844009425214583330898676649667322635650634765625	0.184136817152577625389398008337593637406826019287109375	-0.5780468341189183	2526897986105650	TCF7L2;WNT11;FZD5;LEF1;CTNNB1;PLCB1
positive regulation of axonogenesis (GO:0050772)	1971-08-01	0.029857620213160129818419363800785504281520843505859375	0.23449155386920883525903036570525728166103363037109375	0.033126258711136134793573404522248893044888973236083984375	0.27350398217912397225148879442713223397731781005859375	-0.7145470889731167	2.509e+16	TENM3;SIPA1L1;CHN1;RAPGEF2;NDNF;PLXNC1;LRRC4C;EPHB3
neuron intrinsic apoptotic signaling pathway in response to oxidative stress (GO:0036480)	2023-05-01	0.0056679799654897611294046555485692806541919708251953125	0.08934004784764980333644501797607517801225185394287109375	0.00934017941003961217616424761445159674622118473052978515625	0.141610522804232863425255573019967414438724517822265625	-0.47834285211065636	2474430498489350	STK24;BNIP3;BCL2;GAPDH;MAP3K5
phospholipase C-activating G-protein coupled acetylcholine receptor signaling pathway (GO:0007207)	1968-08-01	0.0237178548432125831102457169663466629572212696075439453125	0.21286668347128723244310322115779854357242584228515625	0.027045051479871802524446167126370710320770740509033203125	0.247803032665166844683568569962517358362674713134765625	-0.6517246302973894	2.43845e+16	ANO1;C5AR2;FPR1;PTH1R;GPR84;PLCB1;CDK5R1;F2RL3
asparagine transport (GO:0006867)	1941-06-01	0.0180585151063238392998844261683188960887491703033447265625	0.1899092988319779073957960235929931513965129852294921875	0.0227670677516427465147952347024329355917870998382568359375	0.2234410916351353415532088320105685852468013763427734375	-0.5994620133675996	2.40632e+16	ANO1;SLC7A5;SLC38A1;TMEM63C;SLC38A3;PANX3
positive regulation of neuron differentiation (GO:0045666)	1956-07-01	0.024784586151664282638318326235093991272151470184326171875	0.2168090188325405842650894783218973316252231597900390625	0.02888947417904075276595676768920384347438812255859375	0.258742548872415323302220713230781257152557373046875	-0.6503108917277252	2.40455e+16	BMP2;GPRC5B;MEF2C;SERPINF1;TCF4;FGFR1;CDK5R1
regulation of chaperone-mediated autophagy (GO:1904714)	1956-07-01	0.024784586151664282638318326235093991272151470184326171875	0.2168090188325405842650894783218973316252231597900390625	0.02888947417904075276595676768920384347438812255859375	0.258742548872415323302220713230781257152557373046875	-0.6325679085990856	2.33894e+16	LAMP3;DAPK2;EEF1A2;ITPR1;NEDD4L;PIP4K2C;FBXL2
negative regulation of endoplasmic reticulum stress-induced neuron intrinsic apoptotic signaling pathway (GO:1903382)	1972-08-01	0.032126101855443185695282437563946587033569812774658203125	0.2446793545419332638335419005670701153576374053955078125	0.035344383448663800606492912947942386381328105926513671875	0.28047058680692804610856683211750350892543792724609375	-0.6632518383512335	2280317149984700	MEF2C;UNC5B;WFS1;BCL2;SYVN1;NDNF;TXNDC12;HERPUD1
cellular response to epidermal growth factor stimulus (GO:0071364)	1942-06-01	0.020173783344870570288787092749771545641124248504638671875	0.2013404956386261879242027816871996037662029266357421875	0.0250132705045705665269917261639420758001506328582763671875	0.2396957918931590658662145187918213196098804473876953125	-0.5835293921197463	2.27773e+16	NANOS1;IBSP;MARS;CTNNB1;SOX9;KLF4
regulation of insulin secretion (GO:0050796)	1972-08-01	0.032126101855443185695282437563946587033569812774658203125	0.2446793545419332638335419005670701153576374053955078125	0.035344383448663800606492912947942386381328105926513671875	0.28047058680692804610856683211750350892543792724609375	-0.6506827723182472	2.2371e+16	DNAJC1;KCNS3;RHBDF2;ITPR1;CACNA1D;ADRA2A;RAPGEF4;ARNTL
positive regulation of intrinsic apoptotic signaling pathway (GO:2001244)	1941-06-01	0.0180585151063238392998844261683188960887491703033447265625	0.1899092988319779073957960235929931513965129852294921875	0.0227670677516427465147952347024329355917870998382568359375	0.2234410916351353415532088320105685852468013763427734375	-0.5491416848950097	2.20433e+16	CYLD;DAPK2;BCL2;TNFSF11;CTSH;BMF
negative regulation of MAPK cascade (GO:0043409)	1987-09-01	0.03578206339623153653395348783305962570011615753173828125	0.2502154215980534335272977841668762266635894775390625	0.038064928707305371868852006400629761628806591033935546875	0.284414417589833046218217305067810229957103729248046875	-0.6530349701432455	2.17481e+16	BMP3;GDF9;TGFB1;GDF15;BMP8A;FAM129A;BMP8B;RNF41;INHBE
regulation of muscle cell differentiation (GO:0051147)	2027-05-01	0.01146365582427581915336833873197974753566086292266845703125	0.14119715971539725796191078188712708652019500732421875	0.016388783220673906748654502507633878849446773529052734375	0.1831991209019286637182943877633078955113887786865234375	-0.4846602844498527	2.16574e+16	MEGF10;KLF4;RUNX3;RUNX2;FGFR1
regulation of fat cell differentiation (GO:0045598)	2027-05-01	0.01146365582427581915336833873197974753566086292266845703125	0.14119715971539725796191078188712708652019500732421875	0.016388783220673906748654502507633878849446773529052734375	0.1831991209019286637182943877633078955113887786865234375	-0.4777912018412347	2.13505e+16	NR1D1;KLF4;RUNX3;RUNX2;FGFR1
transforming growth factor beta receptor signaling pathway (GO:0007179)	10/104	0.042896486923266620439054719327032216824591159820556640625	0.275566653905540748237257275832234881818294525146484375	0.043977909256183937702910924372190493158996105194091796875	0.313359981443957658076016059567336924374103546142578125	-0.675533532199933	2.12723e+16	GDF9;COL3A1;MEF2C;TGFB1;GDF15;SOX9;FOS;SOX6;SOX5;WNT4
negative regulation of GTPase activity (GO:0034260)	1970-08-01	0.0277016902772132568577578837221153662540018558502197265625	0.2304039275958864319004959497760864906013011932373046875	0.031004794316628413175518375055617070756852626800537109375	0.269083767732940015715570325482985936105251312255859375	-0.5915736199103844	2.12154e+16	NANOS1;SYDE2;SIPA1L1;FICD;CHN1;PLXNC1;NGEF;EPHB3
positive regulation of leukocyte migration (GO:0002687)	13/151	0.049797448426980341074088443065193132497370243072509765625	0.283204664645282655488500722640310414135456085205078125	0.04807220739281796439978933221937040798366069793701171875	0.32788212750225564917627707473002374172210693359375	-0.7015916134189987	210462858132672	LRRC15;TGFB1;HSPA5;INSR;LEF1;PDGFA;ADRA2A;BMP2;WNT11;PDGFC;CTSH;ROR2;LGR6
adrenergic receptor signaling pathway involved in cardiac muscle relaxation (GO:0086030)	2024-05-01	0.0068596357101783390908256166085266158916056156158447265625	0.097858347409759349755375978929805569350719451904296875	0.010855960827710779692534259766034665517508983612060546875	0.1528631548227872283263195640756748616695404052734375	-0.42225492748376264	2.10372e+16	CAMK2D;RAPGEF2;ATP1B1;ADRA2A;KCNJ2
inositol phosphate metabolic process (GO:0043647)	1957-07-01	0.0270375739646942121752193344264014740474522113800048828125	0.2262723702342354925587386560437153093516826629638671875	0.0311639930822923579001315630421231617219746112823486328125	0.269083767732940015715570325482985936105251312255859375	-0.5718774084801003	2.06478e+16	PTPRD;INPP4B;TGFB1;PPIP5K1;SLC20A1;PLCB1;PLCD1
regulation of skeletal muscle cell differentiation (GO:2001014)	2029-05-01	0.01548924605843589145937055917556790518574416637420654296875	0.1722669109328018033355789384586387313902378082275390625	0.0209630150605216759862603481678888783790171146392822265625	0.21451423418741255577657511821598745882511138916015625	-0.47313541208230425	1.97184e+16	MEGF10;KLF4;RUNX3;RUNX2;FGFR1
regulation of dendritic spine morphogenesis (GO:0061001)	2025-05-01	0.0082158897988661126754461605514734401367604732513427734375	0.11044899964201322639656410729003255255520343780517578125	0.012531401204811463967470075431265286169946193695068359375	0.1687994720058468567369658330790116451680660247802734375	-0.4057129832036039	1.94811e+16	MEF2C;SIPA1L1;SDC2;TNIK;CDK5R1
Wnt signaling pathway involved in wound healing, spreading of epidermal cells (GO:0035659)	1973-08-01	0.034509384097231955712548057135791168548166751861572265625	0.2446793545419332638335419005670701153576374053955078125	0.0376607493525208669726822563461610116064548492431640625	0.282017704453760897909120330950827337801456451416015625	-0.5741545304809905	1.93291e+16	WNT10B;WNT11;WNT7B;LEF1;CPE;CTNNB1;CELSR2;WNT4
ephrin receptor signaling pathway (GO:0048013)	13/151	0.049797448426980341074088443065193132497370243072509765625	0.283204664645282655488500722640310414135456085205078125	0.04807220739281796439978933221937040798366069793701171875	0.32788212750225564917627707473002374172210693359375	-0.6397028592634354	1918975220643350	SHC4;SDC2;ARHGEF28;PIK3CB;EFNA1;SIPA1L1;CHN1;NCK2;FYN;NGEF;EPHA2;CDK5R1;EPHB3
positive regulation of endothelial cell migration (GO:0010595)	1972-08-01	0.032126101855443185695282437563946587033569812774658203125	0.2446793545419332638335419005670701153576374053955078125	0.035344383448663800606492912947942386381328105926513671875	0.28047058680692804610856683211750350892543792724609375	-0.5493938837350419	1888863660434040	BMP4;NELL2;SPARC;CTSH;CALR;SOX9;ETS1;FOXP1
positive regulation of protein phosphorylation (GO:0001934)	13/151	0.049797448426980341074088443065193132497370243072509765625	0.283204664645282655488500722640310414135456085205078125	0.04807220739281796439978933221937040798366069793701171875	0.32788212750225564917627707473002374172210693359375	-0.626895995402343	1.88056e+16	TGFB1;INSR;PELI2;FAM129A;EREG;BMP4;BMP2;CCND2;SESN2;ANG;WDFY2;TNIK;SOX9
protein phosphorylation involved in double-strand break repair via nonhomologous end joining (GO:1990804)	24/342	0.0810238620390462405129738954201457090675830841064453125	0.36761774429929960916751952026970684528350830078125	0.06745698651047375704603581425544689409434795379638671875	0.36317208820368118704635662652435712516307830810546875	-0.6932486215532295	1742141810051980	MAP4K1;DCLRE1A;NIM1K;CAMK2D;TGFB1;DAPK2;HUNK;CDC42BPA;MERTK;RUNX3;ERN1;MEX3B;NUAK1;BMP2;WNT11;STK24;CAMK4;ADM2;PIM1;FYN;TNIK;MAP3K9;MAP3K5;FGFR1
in utero embryonic development (GO:0001701)	2025-05-01	0.0082158897988661126754461605514734401367604732513427734375	0.11044899964201322639656410729003255255520343780517578125	0.012531401204811463967470075431265286169946193695068359375	0.1687994720058468567369658330790116451680660247802734375	-0.34987965765894935	1.68001e+16	BMP2;WNT7B;SOX8;FGFR2;FGFR1
protein phosphorylation involved in mitotic spindle assembly (GO:1990801)	23/323	0.07625861523666553620781627387259504757821559906005859375	0.3498376907939839686179084310424514114856719970703125	0.0641997198057177309582499447060399688780307769775390625	0.35370477450090265225668417770066298544406890869140625	-0.6443162175269763	1.65823e+16	MAP4K1;NIM1K;CAMK2D;TGFB1;DAPK2;HUNK;CDC42BPA;MERTK;RUNX3;ERN1;MEX3B;NUAK1;BMP2;WNT11;STK24;CAMK4;ADM2;PIM1;FYN;TNIK;MAP3K9;MAP3K5;FGFR1
cellular response to hypoxia (GO:0071456)	1958-07-01	0.0294258217225139111217213638838074984960258007049560546875	0.231707579457745060924622748643741942942142486572265625	0.03355558722882868993853122674408950842916965484619140625	0.276373789088111554423932147983578033745288848876953125	-0.4531131549052202	1.59762e+16	SLC8A3;RGCC;FAM162A;BNIP3;NDNF;HYOU1;PTGS2
cellular response to platelet-derived growth factor stimulus (GO:0036120)	2025-05-01	0.0082158897988661126754461605514734401367604732513427734375	0.11044899964201322639656410729003255255520343780517578125	0.012531401204811463967470075431265286169946193695068359375	0.1687994720058468567369658330790116451680660247802734375	-0.33018923517294363	1.58546e+16	NANOS1;IBSP;MARS;CTNNB1;KLF4
positive regulation of small GTPase mediated signal transduction (GO:0051057)	12/136	0.049679874768215524782899450428885756991803646087646484375	0.283204664645282655488500722640310414135456085205078125	0.0486751220334798173627888218106818385422229766845703125	0.32788212750225564917627707473002374172210693359375	-0.5001312395947738	1.50147e+16	SYDE2;TIAM2;ARHGAP31;RASGRF2;DLC1;CHN1;TNFSF11;ARHGAP28;ARHGEF2;A2M;SRGAP2;NGEF
positive regulation of epithelial cell migration (GO:0010634)	14/172	0.06293472304712573184293233907737885601818561553955078125	0.322818975298555799202659954971750266849994659423828125	0.058957320933285296826742438724977546371519565582275390625	0.34636785764628597039660462542087770998477935791015625	-0.5394513116729344	1.49194e+16	LRRC15;TGFB1;HSPA5;INSR;LEF1;PDGFA;ADRA2A;BMP2;WNT11;PDGFC;CTSH;ROR2;SOX9;LGR6
negative regulation of cell death (GO:0060548)	1943-06-01	0.022451101285660295114876561228811624459922313690185546875	0.2054321338208862091079254241776652634143829345703125	0.0274025094522521404927228871883926331065595149993896484375	0.25039968772449860967554968738113529980182647705078125	-0.38223988959811434	1.45114e+16	BMP4;JUND;WNT11;BNIP3;CTNNB1;NPAS2
positive regulation of ERK1 and ERK2 cascade (GO:0070374)	16/207	0.07159202314773834008310160470500704832375049591064453125	0.346097422194918180604616964046726934611797332763671875	0.06496023775036634251289768826609360985457897186279296875	0.354815127357009096886741872367565520107746124267578125	-0.5250742511850863	1.3845e+16	TGFB1;INSR;PELI2;LPAR1;PDGFA;NPNT;BMP2;GPR183;PDGFC;FFAR4;RAPGEF2;FGFR4;FGFR3;FGFR2;EPHA2;FGFR1
positive regulation of wound healing, spreading of epidermal cells (GO:1903691)	13/156	0.061460531004979800095977537921498878858983516693115234375	0.318464452609711401454006818312336690723896026611328125	0.0584291930828879368942097016770276241004467010498046875	0.3438626663415911277610348406597040593624114990234375	-0.4662671346316899	1.30059e+16	LRRC15;TGFB1;HSPA5;INSR;LEF1;PDGFA;ADRA2A;BMP2;WNT11;PDGFC;CTSH;ROR2;LGR6
positive regulation of smooth muscle cell differentiation (GO:0051152)	2027-05-01	0.01146365582427581915336833873197974753566086292266845703125	0.14119715971539725796191078188712708652019500732421875	0.016388783220673906748654502507633878849446773529052734375	0.1831991209019286637182943877633078955113887786865234375	-0.286297926544296	1.27934e+16	MEF2C;CTNNB1;CDH15;FGFR2;CDON
fibroblast growth factor receptor apoptotic signaling pathway (GO:1902178)	10/106	0.04781909367351365458542744590886286459863185882568359375	0.27713947385332937667357100508525036275386810302734375	0.04853785187134644629747270982988993637263774871826171875	0.32788212750225564917627707473002374172210693359375	-0.41711026405622786	1268152961740610	MLLT11;TGFB1;FLRT2;GALNT3;FGFR4;FGFR3;FGFR2;FGFRL1;RNF41;FGFR1
positive regulation of AMPA receptor activity (GO:2000969)	2026-05-01	0.0097472226377641017769359876865564729087054729461669921875	0.1241489208411853673030833533630357123911380767822265625	0.0143734865429968154681983349973961594514548778533935546875	0.1720239221305211729795558994737803004682064056396484375	-0.27352896948387806	1.26665e+16	MEF2C;ANK3;SOX9;CNIH3;SHANK1
positive regulation of DNA replication (GO:0045740)	1943-06-01	0.022451101285660295114876561228811624459922313690185546875	0.2054321338208862091079254241776652634143829345703125	0.0274025094522521404927228871883926331065595149993896484375	0.25039968772449860967554968738113529980182647705078125	-0.3330634210884722	1.26445e+16	INSR;PDGFC;PDGFA;CALR;GLI1;EREG
phospholipase C-activating adrenergic receptor signaling pathway (GO:0071882)	1957-07-01	0.0270375739646942121752193344264014740474522113800048828125	0.2262723702342354925587386560437153093516826629638671875	0.0311639930822923579001315630421231617219746112823486328125	0.269083767732940015715570325482985936105251312255859375	-0.34863724638480253	1.25876e+16	ANO1;C5AR2;FPR1;PTH1R;GPR84;ADRA2A;F2RL3
positive regulation of smooth muscle cell proliferation (GO:0048661)	24/347	0.091575483188598150174897227770998142659664154052734375	0.39099008673492308130192895987420342862606048583984375	0.0759910724296322115378643502481281757354736328125	0.379242128170729220215662280679680407047271728515625	-0.5210896399688616	1.24571e+16	TCF7L2;TGFB1;KDM4C;INSR;LEF1;COX17;PDGFA;DERL2;GLI1;ADRA2A;EREG;FOXP1;BMP4;GDF9;CCND2;BAMBI;CTSH;CTNNB1;SOX9;CALR;FGFR4;FGFR3;FGFR2;FGFR1
regulation of osteoblast differentiation (GO:0045667)	1931-05-01	0.0203614598605480097426312369179868255741894245147705078125	0.2013404956386261879242027816871996037662029266357421875	0.026297280951812551652579941219300962984561920166015625	0.2416978567778774455998558323699398897588253021240234375	-0.3120680897674672	1.21523e+16	KLF4;RUNX3;RUNX2;FGFR2;FGFR1
positive regulation of endothelial cell chemotaxis (GO:2001028)	1958-07-01	0.0294258217225139111217213638838074984960258007049560546875	0.231707579457745060924622748643741942942142486572265625	0.03355558722882868993853122674408950842916965484619140625	0.276373789088111554423932147983578033745288848876953125	-0.34386522857723906	1.21243e+16	BMP4;NELL2;TGFB1;SPARC;CALR;ETS1;FOXP1
positive regulation of gene expression, epigenetic (GO:0045815)	19/261	0.084889735020490741934651168776326812803745269775390625	0.380148601462621471558378516419907100498676300048828125	0.07399267144369832405192966007234645076096057891845703125	0.379242128170729220215662280679680407047271728515625	-0.46923536585573455	1.15732e+16	MEF2C;TGFB1;WBP2;VDR;LEF1;ANK3;PIK3CB;KLF4;PLSCR1;BMP2;RGCC;WNT11;ADM2;LAMP3;DNMT3B;CTSH;EZR;FGFR4;ATF4
regulation of cell differentiation involved in embryonic placenta development (GO:0060800)	1930-05-01	0.0178156248730575970939948859950163750909268856048583984375	0.1882332115493991764321179971375386230647563934326171875	0.0235327550854228621790564801585787790827453136444091796875	0.2296226405304897522086093886173330247402191162109375	-0.2838512554380881	1143261855574380	INSR;KLF4;RUNX3;RUNX2;FGFR1
brain development (GO:0007420)	14/174	0.0678883102801339510801170717968489043414592742919921875	0.335262246850515754914567878586240112781524658203125	0.06328746409421211194246126297002774663269519805908203125	0.35370477450090265225668417770066298544406890869140625	-0.3901443398188209	1.04945e+16	EGR2;PTCH1;SHROOM2;ADAM22;CELSR1;NPAS2;HAPLN1;ACAN;B3GNT5;PDGFC;APOD;FYN;NES;CDK5R1
positive regulation of JUN kinase activity (GO:0043507)	10/106	0.04781909367351365458542744590886286459863185882568359375	0.27713947385332937667357100508525036275386810302734375	0.04853785187134644629747270982988993637263774871826171875	0.32788212750225564917627707473002374172210693359375	-0.33744108626597685	1.02593e+16	TGFB1;GADD45A;PDGFC;CARD9;PDGFA;TNFSF11;PLCB1;ADRA2A;MAP3K5;FGFR1
neuropore closure (GO:0021995)	2029-05-01	0.01548924605843589145937055917556790518574416637420654296875	0.1722669109328018033355789384586387313902378082275390625	0.0209630150605216759862603481678888783790171146392822265625	0.21451423418741255577657511821598745882511138916015625	-0.2373196596732574	0.989055620378469	TGFB1;DLC1;PRICKLE1;CELSR1;FGFR2
planar cell polarity pathway involved in heart morphogenesis (GO:0061346)	10/106	0.04781909367351365458542744590886286459863185882568359375	0.27713947385332937667357100508525036275386810302734375	0.04853785187134644629747270982988993637263774871826171875	0.32788212750225564917627707473002374172210693359375	-0.32237452649998194	0.980125031196955	WNT11;FLRT2;FZD5;DAAM1;INSR;DLC1;ROR2;PRICKLE1;CELSR1;CELSR2
cellular response to fluoxetine (GO:0071411)	1931-05-01	0.0203614598605480097426312369179868255741894245147705078125	0.2013404956386261879242027816871996037662029266357421875	0.026297280951812551652579941219300962984561920166015625	0.2416978567778774455998558323699398897588253021240234375	-0.24755086248052868	0.9639906325673651	MEF2C;TFRC;PDE4B;PPM1E;CERS1
cellular response to drug (GO:0035690)	1931-05-01	0.0203614598605480097426312369179868255741894245147705078125	0.2013404956386261879242027816871996037662029266357421875	0.026297280951812551652579941219300962984561920166015625	0.2416978567778774455998558323699398897588253021240234375	-0.24729669816434585	0.963000888409425	MEF2C;TFRC;PDE4B;PPM1E;CERS1
microglia differentiation (GO:0014004)	10/110	0.058768939099880908305539861657962319441139698028564453125	0.316787055244631632344720628680079244077205657958984375	0.058583768131912107579584159111618646420538425445556640625	0.344472556615643188404618513231980614364147186279296875	-0.33726169647050974	0.9558474749627851	BMP4;ACAN;B3GNT5;PDGFC;ADAM22;FYN;CELSR1;NES;NPAS2;HAPLN1
intrinsic apoptotic signaling pathway in response to hypoxia (GO:1990144)	1975-08-01	0.039628668265600908160450899231364019215106964111328125	0.264350100965624446036628114597988314926624298095703125	0.042594031781446432816107261487559298984706401824951171875	0.308704011689325596989874611608684062957763671875	-0.2956555121884094	0.9544358566502844	MLLT11;SLC8A3;RGCC;FAM162A;BNIP3;NDNF;HYOU1;PTGS2
regulation of kainate selective glutamate receptor activity (GO:2000312)	1930-05-01	0.0178156248730575970939948859950163750909268856048583984375	0.1882332115493991764321179971375386230647563934326171875	0.0235327550854228621790564801585787790827453136444091796875	0.2296226405304897522086093886173330247402191162109375	-0.23684703473019	0.9539439238872374	NEDD4L;WWP2;FXYD6;CACNA1D;SCN3B
cellular response to nitroglycerin (GO:1904843)	1931-05-01	0.0203614598605480097426312369179868255741894245147705078125	0.2013404956386261879242027816871996037662029266357421875	0.026297280951812551652579941219300962984561920166015625	0.2416978567778774455998558323699398897588253021240234375	-0.24154010560874092	0.9405840757855276	MEF2C;TFRC;PDE4B;PPM1E;CERS1
progression of neural tube closure (GO:0021994)	2029-05-01	0.01548924605843589145937055917556790518574416637420654296875	0.1722669109328018033355789384586387313902378082275390625	0.0209630150605216759862603481678888783790171146392822265625	0.21451423418741255577657511821598745882511138916015625	-0.2243275057657121	0.9349093989454378	TGFB1;DLC1;PRICKLE1;CELSR1;FGFR2
regulation of smooth muscle cell migration (GO:0014910)	1946-06-01	0.0303009009691018633969594731070174020715057849884033203125	0.237421427987331179476626630275859497487545013427734375	0.035457979978600000225963384536953526549041271209716796875	0.28047058680692804610856683211750350892543792724609375	-0.21686297071325836	0.7582782559678924	JAG2;ROBO4;TGFB1;PDGFA;SORL1;AMOT
negative regulation of cell cycle (GO:0045786)	1992-09-01	0.048422626972499320519016663411093759350478649139404296875	0.27713947385332937667357100508525036275386810302734375	0.04997815310861571103107081626149010844528675079345703125	0.32788212750225564917627707473002374172210693359375	-0.2375296480658428	0.7191894358897033	BMP4;BMP2;BEX2;TGFB1;JUND;PPP1R13B;IRF1;RUNX3;ARNTL
positive regulation of protein kinase activity (GO:0045860)	14/176	0.07309356186150949008517585525623871944844722747802734375	0.347149706687134240734593504384974949061870574951171875	0.0678259364408635712084816304923151619732379913330078125	0.364577887291827884563844008880550973117351531982421875	-0.25752790205726855	0.6736968519023117	TGFB1;INSR;PIFO;PELI2;FAM129A;EREG;BMP4;BMP2;CCND2;RAPGEF2;WDFY2;TNIK;SOX9;DDR2
negative regulation by symbiont of host cell cycle (GO:0044072)	1930-05-01	0.0178156248730575970939948859950163750909268856048583984375	0.1882332115493991764321179971375386230647563934326171875	0.0235327550854228621790564801585787790827453136444091796875	0.2296226405304897522086093886173330247402191162109375	-0.16119421466608444	0.6492386185947285	BMP4;BMP2;TGFB1;PPP1R13B;RUNX3
histone dephosphorylation (GO:0016576)	1992-09-01	0.048422626972499320519016663411093759350478649139404296875	0.27713947385332937667357100508525036275386810302734375	0.04997815310861571103107081626149010844528675079345703125	0.32788212750225564917627707473002374172210693359375	-0.19969945166877895	0.6046476183610582	PTPRD;PTPN18;DUSP10;EYA2;EYA4;PTPRM;PPP2R3B;PTPN13;MTMR4
positive regulation of GTPase activity (GO:0043547)	13/160	0.072009305124665967667851873557083308696746826171875	0.346097422194918180604616964046726934611797332763671875	0.0677252821723791920138779687476926483213901519775390625	0.364326458273371567297971296284231357276439666748046875	-0.2193671687837232	0.5771462311315002	RGS16;SYDE2;DOCK11;SNX18;WNT11;SIPA1L1;TBC1D7;CHN1;RAPGEF2;PLXNC1;SRGAP2;NGEF;EPHB3
CAAX-box protein maturation (GO:0080120)	15/196	0.08445250453678532220891383985872380435466766357421875	0.378441242993865001320585861321887932717800140380859375	0.07681008580022820331212329847403452731668949127197265625	0.379242128170729220215662280679680407047271728515625	-0.2124822727873226	0.5251639565895714	SERPINA1;WFS1;SDC2;DMP1;SORL1;BMP4;TF;TSPAN14;EVA1A;STC2;SPP1;VWA1;CTSH;NOTUM;MATN3
central nervous system maturation (GO:0021626)	1995-09-01	0.05726912107579447408500783467388828285038471221923828125	0.314329380450099227228832887703902088105678558349609375	0.058188647136547026750275080075880396179854869842529296875	0.343564628109376879461223097678157500922679901123046875	-0.15854289646659095	0.4534316850299056	ACAN;B3GNT5;PDGFC;ADAM22;FYN;CELSR1;NES;HAPLN1;NPAS2
ventral cord development (GO:0007419)	1995-09-01	0.05726912107579447408500783467388828285038471221923828125	0.314329380450099227228832887703902088105678558349609375	0.058188647136547026750275080075880396179854869842529296875	0.343564628109376879461223097678157500922679901123046875	-0.15613939236593094	0.44655767844476535	ACAN;B3GNT5;PDGFC;ADAM22;FYN;CELSR1;NES;HAPLN1;NPAS2
larval central nervous system remodeling (GO:0035193)	1995-09-01	0.05726912107579447408500783467388828285038471221923828125	0.314329380450099227228832887703902088105678558349609375	0.058188647136547026750275080075880396179854869842529296875	0.343564628109376879461223097678157500922679901123046875	-0.1538399281151986	0.4399812251749381	ACAN;B3GNT5;PDGFC;ADAM22;FYN;CELSR1;NES;HAPLN1;NPAS2
central nervous system segmentation (GO:0035283)	1995-09-01	0.05726912107579447408500783467388828285038471221923828125	0.314329380450099227228832887703902088105678558349609375	0.058188647136547026750275080075880396179854869842529296875	0.343564628109376879461223097678157500922679901123046875	-0.1509921797598752	0.4318366828203235	ACAN;B3GNT5;PDGFC;ADAM22;FYN;CELSR1;NES;HAPLN1;NPAS2
preganglionic parasympathetic fiber development (GO:0021783)	1996-09-01	0.06043482726350939138182383203456993214786052703857421875	0.316787055244631632344720628680079244077205657958984375	0.0611073308809338688885048895826912485063076019287109375	0.35370477450090265225668417770066298544406890869140625	-0.14654301173088607	0.4112274945069808	ACAN;B3GNT5;PDGFC;ADAM22;FYN;CELSR1;NES;HAPLN1;NPAS2
cell chemotaxis to fibroblast growth factor (GO:0035766)	1963-07-01	0.043493048585148151585766385096576414071023464202880859375	0.275566653905540748237257275832234881818294525146484375	0.047334924010809069361283007992824423126876354217529296875	0.32788212750225564917627707473002374172210693359375	-0.0960283092746405	0.301063552944618	DOCK4;LEF1;FPR1;LPAR1;CCL28;CXCL14;EPHA2
positive regulation of dendrite morphogenesis (GO:0050775)	2029-05-01	0.01548924605843589145937055917556790518574416637420654296875	0.1722669109328018033355789384586387313902378082275390625	0.0209630150605216759862603481678888783790171146392822265625	0.21451423418741255577657511821598745882511138916015625	-0.06783755977131949	0.28272044489260045	PTPRD;SDC2;TNIK;VLDLR;LRP8
positive regulation of transcription from RNA polymerase II promoter (GO:0045944)	69/1175	0.14840156232147683201816334985778667032718658447265625	0.505047092003382491753882277407683432102203369140625	0.09291474324067695855777770930217229761183261871337890625	0.411184223686817784670921582801383920013904571533203125	-0.13765201632903734	0.26261711715608776	CDKN1C;RARG;PTPRN;CHD4;GLI1;ETS1;CREB3L4;NCK2;TNFSF11;SOX8;SOX9;TP63;MAP3K5;NANOS1;MEF2C;FOS;RUNX3;SUPT3H;ETV5;RUNX2;PLSCR1;TOX2;TFR2;IRF1;DDIT3;HOXB3;ZNF711;ARHGEF2;MAML3;PLCB1;ZFPM2;ATF4;CAMK2D;AKNA;WBP2;LEF1;CEBPG;BARX1;NPAS2;NPAS3;ARNTL;WNT11;SPP1;WNT4;EGR1;TCF7L2;EGR2;CDKN2B;JUND;TGFB1;KDM4C;FZD5;VDR;NR1D1;KLF4;KLF2;MLLT11;BMP4;BMP2;KLF6;RGCC;KLF5;BAMBI;CAMK4;CTNNB1;TCF4;SP7;FGFR2;FOXA2
vacuolar protein processing (GO:0006624)	17/233	0.09738758387639460945006675274271401576697826385498046875	0.41081400010741131456626362705719657242298126220703125	0.0861113876268035094430075560012483038008213043212890625	0.40268686247057072780108910592389293015003204345703125	-0.08198547699774057	0.19094881237543823	SERPINA1;WFS1;SDC2;PTCH1;F12;DMP1;AEBP1;SORL1;BMP4;TF;EVA1A;STC2;SPP1;VWA1;CTSH;NOTUM;MATN3
negative regulation of vessel branching (GO:1905554)	1947-06-01	0.033270199572587054459571476172641268931329250335693359375	0.2446793545419332638335419005670701153576374053955078125	0.038447587678514742737245768466891604475677013397216796875	0.286640118943899346870551880783750675618648529052734375	-0.05484831863408029	0.186653939648245	RGCC;SPARC;SERPINF1;CTNNB1;PTPRM;AMOT
positive regulation of epidermal growth factor-activated receptor activity (GO:0045741)	1947-06-01	0.033270199572587054459571476172641268931329250335693359375	0.2446793545419332638335419005670701153576374053955078125	0.038447587678514742737245768466891604475677013397216796875	0.286640118943899346870551880783750675618648529052734375	-0.053155554554563535	0.18089330573629656	GPRC5B;NCK2;SOX9;LRP8;ADRA2A;EREG
cellular response to nerve growth factor stimulus (GO:1990090)	1931-05-01	0.0203614598605480097426312369179868255741894245147705078125	0.2013404956386261879242027816871996037662029266357421875	0.026297280951812551652579941219300962984561920166015625	0.2416978567778774455998558323699398897588253021240234375	-0.0380817451451524	0.1482945574250711	NANOS1;IBSP;RAPGEF2;CTNNB1;KLF4
fibroblast growth factor receptor signaling pathway involved in negative regulation of apoptotic process in bone marrow (GO:0035602)	1978-08-01	0.048216806119367801308772669699465041048824787139892578125	0.27713947385332937667357100508525036275386810302734375	0.0507644522133342268599420776808983646333217620849609375	0.32788212750225564917627707473002374172210693359375	-0.04434102624079512	0.13444410414695557	GALNT3;FLRT2;LEF1;FGFR4;FGFR3;FGFR2;FGFRL1;FGFR1
fibroblast growth factor receptor signaling pathway involved in forebrain neuroblast division (GO:0021875)	1978-08-01	0.048216806119367801308772669699465041048824787139892578125	0.27713947385332937667357100508525036275386810302734375	0.0507644522133342268599420776808983646333217620849609375	0.32788212750225564917627707473002374172210693359375	-0.04285664973687254	0.12994340386539432	GALNT3;FLRT2;LEF1;FGFR4;FGFR3;FGFR2;FGFRL1;FGFR1
fibroblast growth factor receptor signaling pathway involved in positive regulation of cell proliferation in bone marrow (GO:0035604)	1978-08-01	0.048216806119367801308772669699465041048824787139892578125	0.27713947385332937667357100508525036275386810302734375	0.0507644522133342268599420776808983646333217620849609375	0.32788212750225564917627707473002374172210693359375	-0.03706178483063256	0.11237309737899906	GALNT3;FLRT2;LEF1;FGFR4;FGFR3;FGFR2;FGFRL1;FGFR1
modulation by symbiont of host small GTPase mediated signal transduction (GO:0044082)	11/129	0.07108297610026358126500412026871345005929470062255859375	0.346097422194918180604616964046726934611797332763671875	0.068743694879416616938527795355184935033321380615234375	0.3655709204908037524006658713915385305881500244140625	-0.02384077151679431	0.06303279239813357	SYDE2;TIAM2;ARHGAP31;RASGRF2;DLC1;CHN1;ARHGAP28;ARHGEF2;A2M;SRGAP2;NGEF
positive regulation of I-kappaB phosphorylation (GO:1903721)	18/252	0.10454621937556397848201328315553837455809116363525390625	0.43041132549131810858256130813970230519771575927734375	0.09127477572889651502574537289547151885926723480224609375	0.411184223686817784670921582801383920013904571533203125	-0.025477091941064855	0.057530484090607195	TGFB1;SLC44A2;SLC20A1;INSR;CARD9;PELI2;LPAR1;FAM129A;CXXC5;BMP4;GJA1;GPRC5B;BMP2;CCND2;S100A13;SOX9;WDFY2;TNIK
positive regulation of autophagy (GO:0010508)	1978-08-01	0.048216806119367801308772669699465041048824787139892578125	0.27713947385332937667357100508525036275386810302734375	0.0507644522133342268599420776808983646333217620849609375	0.32788212750225564917627707473002374172210693359375	-0.014542235057986968	0.04409274954639501	PLEKHF1;LAMP3;DAPK2;BNIP3;ITPR1;PIK3CB;PIP4K2C;FBXL2
negative regulation of insulin secretion (GO:0046676)	1978-08-01	0.048216806119367801308772669699465041048824787139892578125	0.27713947385332937667357100508525036275386810302734375	0.0507644522133342268599420776808983646333217620849609375	0.32788212750225564917627707473002374172210693359375	-0.012389270134162224	0.03756485732144849	KCNS3;RHBDF2;BMP8A;ITPR1;CACNA1D;ADRA2A;RAPGEF4;ARNTL
protein processing (GO:0016485)	16/218	0.10137805512479815261972504458753974176943302154541015625	0.425370172035996974013727367491810582578182220458984375	0.0903993442572283145697298323284485377371311187744140625	0.411184223686817784670921582801383920013904571533203125	-0.014469768890619742	0.03311983419210368	FBXO2;PTCH1;F12;KLK4;CBLB;AEBP1;LRP8;SORL1;ACAN;TSPAN14;CAPN6;CTSH;FBXL2;PGPEP1;CTSD;ADAMTS9
positive regulation of bone mineralization involved in bone maturation (GO:1900159)	1932-05-01	0.023133687618207214586885100970903295092284679412841796875	0.2091310102597823405989885259259608574211597442626953125	0.0292607251172414574436064782503308379091322422027587890625	0.258980396914642307937270970796816982328891754150390625	-0.007354543023562876	0.02770063172329239	BMP4;MEF2C;BMP2;TGFB1;WNT4
mRNA splicing, via spliceosome (GO:0000398)	2/252	0.99997905746198167964422509612631984055042266845703125	0.99997905746198167964422509612631984055042266845703125	0.9999455013758533628021041295141912996768951416015625	0.9999455013758533628021041295141912996768951416015625	1.14008e+16	-0.0002387642765463181	ZCCHC8;PPIL3
spliceosomal snRNP assembly (GO:0000387)	2/246	0.99997172563785152732407368603162467479705810546875	0.99997905746198167964422509612631984055042266845703125	0.99992830962686529705507609833148308098316192626953125	0.9999455013758533628021041295141912996768951416015625	1.14922e+16	-0.0003249403423320653	ZCCHC8;PPIL3
protein deubiquitination (GO:0016579)	2/243	0.9999671545519586146610890864394605159759521484375	0.99997905746198167964422509612631984055042266845703125	0.99991779543669900842672859653248451650142669677734375	0.9999455013758533628021041295141912996768951416015625	1.19585e+16	-0.0003927874142320184	CYLD;RNF128
protein K33-linked deubiquitination (GO:1990168)	2/243	0.9999671545519586146610890864394605159759521484375	0.99997905746198167964422509612631984055042266845703125	0.99991779543669900842672859653248451650142669677734375	0.9999455013758533628021041295141912996768951416015625	1.20037e+16	-0.00039427413698947327	CYLD;RNF128
protein K29-linked deubiquitination (GO:0035523)	2/243	0.9999671545519586146610890864394605159759521484375	0.99997905746198167964422509612631984055042266845703125	0.99991779543669900842672859653248451650142669677734375	0.9999455013758533628021041295141912996768951416015625	1200827903967910	-0.00039442378281263023	CYLD;RNF128
protein K27-linked deubiquitination (GO:1990167)	2/243	0.9999671545519586146610890864394605159759521484375	0.99997905746198167964422509612631984055042266845703125	0.99991779543669900842672859653248451650142669677734375	0.9999455013758533628021041295141912996768951416015625	1201027103680330	-0.00039448921192520317	CYLD;RNF128
protein K11-linked deubiquitination (GO:0035871)	2/243	0.9999671545519586146610890864394605159759521484375	0.99997905746198167964422509612631984055042266845703125	0.99991779543669900842672859653248451650142669677734375	0.9999455013758533628021041295141912996768951416015625	1.20217e+16	-0.0003948633295813528	CYLD;RNF128
protein K48-linked deubiquitination (GO:0071108)	2/243	0.9999671545519586146610890864394605159759521484375	0.99997905746198167964422509612631984055042266845703125	0.99991779543669900842672859653248451650142669677734375	0.9999455013758533628021041295141912996768951416015625	1.20297e+16	-0.00039512724895390003	CYLD;RNF128
protein linear deubiquitination (GO:1990108)	2/243	0.9999671545519586146610890864394605159759521484375	0.99997905746198167964422509612631984055042266845703125	0.99991779543669900842672859653248451650142669677734375	0.9999455013758533628021041295141912996768951416015625	1.20679e+16	-0.0003963826613959723	CYLD;RNF128
protein K6-linked deubiquitination (GO:0044313)	2/242	0.99996547332261742635495238573639653623104095458984375	0.99997905746198167964422509612631984055042266845703125	0.99991396165786261551744473763392306864261627197265625	0.9999455013758533628021041295141912996768951416015625	120078792346022	-0.0004145993297918543	CYLD;RNF128
monoubiquitinated protein deubiquitination (GO:0035520)	2/242	0.99996547332261742635495238573639653623104095458984375	0.99997905746198167964422509612631984055042266845703125	0.99991396165786261551744473763392306864261627197265625	0.9999455013758533628021041295141912996768951416015625	1.20102e+16	-0.00041467877541018997	CYLD;RNF128
spliceosomal complex assembly (GO:0000245)	2/241	0.99996370672883305719125246469047851860523223876953125	0.99997905746198167964422509612631984055042266845703125	0.999909950733090635566213677520863711833953857421875	0.9999455013758533628021041295141912996768951416015625	1.15197e+16	-0.00041809442049751516	ZCCHC8;PPIL3
alternative mRNA splicing, via spliceosome (GO:0000380)	2/237	0.999955696779107672256259320420213043689727783203125	0.99997905746198167964422509612631984055042266845703125	0.99989196752587616856544627808034420013427734375	0.9999455013758533628021041295141912996768951416015625	1.14831e+16	-0.0005087474282717933	ZCCHC8;PPIL3
mRNA cis splicing, via spliceosome (GO:0045292)	2/236	0.99995343403412728644497065033647231757640838623046875	0.99997905746198167964422509612631984055042266845703125	0.99988694164579439149775907935691066086292266845703125	0.9999455013758533628021041295141912996768951416015625	1.14177e+16	-0.0005316870042848109	ZCCHC8;PPIL3
rRNA modification (GO:0000154)	1/187	0.99995388594646150703937337311799637973308563232421875	0.99997905746198167964422509612631984055042266845703125	0.9998980199295097737177684393827803432941436767578125	0.9999455013758533628021041295141912996768951416015625	1176332432880540	-0.0005424670756632103	TFB1M
spliceosomal complex disassembly (GO:0000390)	2/234	0.999948558935752629395210533402860164642333984375	0.99997905746198167964422509612631984055042266845703125	0.99987618447936876808768147384398616850376129150390625	0.9999455013758533628021041295141912996768951416015625	1.14264e+16	-0.000587803375010563	ZCCHC8;PPIL3
spliceosomal conformational changes to generate catalytic conformation (GO:0000393)	2/234	0.999948558935752629395210533402860164642333984375	0.99997905746198167964422509612631984055042266845703125	0.99987618447936876808768147384398616850376129150390625	0.9999455013758533628021041295141912996768951416015625	1.14466e+16	-0.0005888424169187464	ZCCHC8;PPIL3
mRNA trans splicing, via spliceosome (GO:0000365)	2/233	0.999945934653920343038180362782441079616546630859375	0.99997905746198167964422509612631984055042266845703125	0.99987043159037602979566372596309520304203033447265625	0.9999455013758533628021041295141912996768951416015625	1.1445e+16	-0.0006187955238648341	ZCCHC8;PPIL3
non-motile cilium assembly (GO:1905515)	1/163	0.99983300963362486957208830062882043421268463134765625	0.99997905746198167964422509612631984055042266845703125	0.9996679701980435428509963458054699003696441650390625	0.9999455013758533628021041295141912996768951416015625	1.23423e+16	-0.0020612112828303805	EHD3
histone deubiquitination (GO:0016578)	3/250	0.99982838488910485974514585905126295983791351318359375	0.99997905746198167964422509612631984055042266845703125	0.99960532145130842618385713649331592023372650146484375	0.9999455013758533628021041295141912996768951416015625	1.20903e+16	-0.002075059400451998	CYLD;RNF128;SUPT3H
motile cilium assembly (GO:0044458)	1/162	0.99982381780380558122800493947579525411128997802734375	0.99997905746198167964422509612631984055042266845703125	0.9996512468975169429796778786112554371356964111328125	0.9999455013758533628021041295141912996768951416015625	1236967509394700	-0.0021795085252004805	EHD3
protein K63-linked deubiquitination (GO:0070536)	3/244	0.999773569193143085698238792247138917446136474609375	0.99997905746198167964422509612631984055042266845703125	0.99949242077261468697457758025848306715488433837890625	0.9999455013758533628021041295141912996768951416015625	1.19595e+16	-0.0027083116948534948	CYLD;RNF128;OTUD1
protein transport to vacuole involved in ubiquitin-dependent protein catabolic process via the multivesicular body sorting pathway (GO:0043328)	1/156	0.99975702533240518032897625744226388633251190185546875	0.99997905746198167964422509612631984055042266845703125	0.9995316929988946608176547670154832303524017333984375	0.9999455013758533628021041295141912996768951416015625	1.1761e+16	-0.0028579687226440893	ARHGEF2
cytosolic ciliogenesis (GO:0061824)	1/153	0.99971467201720065620662580840871669352054595947265625	0.99997905746198167964422509612631984055042266845703125	0.9994573554071324306136148152290843427181243896484375	0.9999455013758533628021041295141912996768951416015625	1.23476e+16	-0.003523612837593123	EHD3
vesicle targeting, trans-Golgi to periciliary membrane compartment (GO:0097712)	1/153	0.99971467201720065620662580840871669352054595947265625	0.99997905746198167964422509612631984055042266845703125	0.9994573554071324306136148152290843427181243896484375	0.9999455013758533628021041295141912996768951416015625	1235166565296490	-0.0035247787278912474	EHD3
ciliary transition zone assembly (GO:1905349)	1/153	0.99971467201720065620662580840871669352054595947265625	0.99997905746198167964422509612631984055042266845703125	0.9994573554071324306136148152290843427181243896484375	0.9999455013758533628021041295141912996768951416015625	1.23545e+16	-0.0035255811500553205	EHD3
nuclear-transcribed mRNA catabolic process, 3'-5' exonucleolytic nonsense-mediated decay (GO:0070478)	1/143	0.99951260961270416149915263304137624800205230712890625	0.99997905746198167964422509612631984055042266845703125	0.99911346686864277444328763522207736968994140625	0.9999455013758533628021041295141912996768951416015625	1152544260559310	-0.005618759311189265	PNRC1
protein deubiquitination involved in ubiquitin-dependent protein catabolic process (GO:0071947)	6/329	0.999515168785617635904827693593688309192657470703125	0.99997905746198167964422509612631984055042266845703125	0.9988667333902332412520763682550750672817230224609375	0.9999455013758533628021041295141912996768951416015625	1.24088e+16	-0.006017610994444675	CYLD;RANBP3L;RNF128;LONP1;CTSH;CTSW
RNA splicing (GO:0008380)	1/142	0.99948581007588066515978653114871121942996978759765625	0.99997905746198167964422509612631984055042266845703125	0.99906888315908914943719310031156055629253387451171875	0.9999455013758533628021041295141912996768951416015625	1.17794e+16	-0.006058390499187231	IVNS1ABP
protein exit from endoplasmic reticulum (GO:0032527)	1/140	0.9994277137974314495494354559923522174358367919921875	0.99997905746198167964422509612631984055042266845703125	0.99897288783709259352150411359616555273532867431640625	0.9999455013758533628021041295141912996768951416015625	1.18159e+16	-0.006764008538128339	ARHGEF2
ciliary basal body-plasma membrane docking (GO:0097711)	3/224	0.99943438283558927448524400460883043706417083740234375	0.99997905746198167964422509612631984055042266845703125	0.998835731332342380284217142616398632526397705078125	0.9999455013758533628021041295141912996768951416015625	1.19664e+16	-0.0067703233330447974	EHD3;CEP70;TUBA4A
intracellular protein transmembrane transport (GO:0065002)	1/139	0.99939625110937047036685498824226669967174530029296875	0.99997905746198167964422509612631984055042266845703125	0.99892124621914113458132078449125401675701141357421875	0.9999455013758533628021041295141912996768951416015625	1.18316e+16	-0.007145485229444686	ARHGEF2
positive regulation of mast cell activation by Fc-epsilon receptor signaling pathway (GO:0038097)	2/183	0.9993665481329696564927189683658070862293243408203125	0.99997905746198167964422509612631984055042266845703125	0.9987785727119600220902384535293094813823699951171875	0.9999455013758533628021041295141912996768951416015625	1.17775e+16	-0.00746284510451197	PIK3CB;FOS
Fc-epsilon receptor signaling pathway (GO:0038095)	2/182	0.99933499794426483564535601544776000082492828369140625	0.99997905746198167964422509612631984055042266845703125	0.99872330679030263400619560343329794704914093017578125	0.9999455013758533628021041295141912996768951416015625	1.16988e+16	-0.007782301707475702	PIK3CB;FOS
protein transport along microtubule (GO:0098840)	1/137	0.99932804714879852614473065841593779623508453369140625	0.99997905746198167964422509612631984055042266845703125	0.99881005605668959912435411752085201442241668701171875	0.9999455013758533628021041295141912996768951416015625	1.18509e+16	-0.007965940538563667	ARHGEF2
establishment of protein localization to T cell secretory granule (GO:0033376)	1/137	0.99932804714879852614473065841593779623508453369140625	0.99997905746198167964422509612631984055042266845703125	0.99881005605668959912435411752085201442241668701171875	0.9999455013758533628021041295141912996768951416015625	1.18537e+16	-0.007967791461168413	ARHGEF2
endocytosed protein transport to vacuole (GO:0007038)	1/137	0.99932804714879852614473065841593779623508453369140625	0.99997905746198167964422509612631984055042266845703125	0.99881005605668959912435411752085201442241668701171875	0.9999455013758533628021041295141912996768951416015625	1.18601e+16	-0.007972128669425467	ARHGEF2
protein-DNA complex transport (GO:0015869)	1/137	0.99932804714879852614473065841593779623508453369140625	0.99997905746198167964422509612631984055042266845703125	0.99881005605668959912435411752085201442241668701171875	0.9999455013758533628021041295141912996768951416015625	1.18608e+16	-0.007972563698829267	ARHGEF2
microtubule polymerization based protein transport (GO:0099112)	1/137	0.99932804714879852614473065841593779623508453369140625	0.99997905746198167964422509612631984055042266845703125	0.99881005605668959912435411752085201442241668701171875	0.9999455013758533628021041295141912996768951416015625	1.18621e+16	-0.007973434689857372	ARHGEF2
protein transport within lipid bilayer (GO:0032594)	1/137	0.99932804714879852614473065841593779623508453369140625	0.99997905746198167964422509612631984055042266845703125	0.99881005605668959912435411752085201442241668701171875	0.9999455013758533628021041295141912996768951416015625	1.18663e+16	-0.007976291989209601	ARHGEF2
establishment of protein localization to mast cell secretory granule (GO:0033369)	1/137	0.99932804714879852614473065841593779623508453369140625	0.99997905746198167964422509612631984055042266845703125	0.99881005605668959912435411752085201442241668701171875	0.9999455013758533628021041295141912996768951416015625	1.18666e+16	-0.00797649746774133	ARHGEF2
misfolded protein transport (GO:0070843)	1/137	0.99932804714879852614473065841593779623508453369140625	0.99997905746198167964422509612631984055042266845703125	0.99881005605668959912435411752085201442241668701171875	0.9999455013758533628021041295141912996768951416015625	1.18675e+16	-0.007977058023760936	ARHGEF2
polyubiquitinated protein transport (GO:0070844)	1/137	0.99932804714879852614473065841593779623508453369140625	0.99997905746198167964422509612631984055042266845703125	0.99881005605668959912435411752085201442241668701171875	0.9999455013758533628021041295141912996768951416015625	1.18728e+16	-0.007980634978588124	ARHGEF2
intracellular protein transport in other organism involved in symbiotic interaction (GO:0051708)	1/137	0.99932804714879852614473065841593779623508453369140625	0.99997905746198167964422509612631984055042266845703125	0.99881005605668959912435411752085201442241668701171875	0.9999455013758533628021041295141912996768951416015625	1.18763e+16	-0.007982970656474747	ARHGEF2
intraciliary transport involved in cilium assembly (GO:0035735)	2/170	0.99881104609029647267703921897918917238712310791015625	0.99997905746198167964422509612631984055042266845703125	0.99783356320889804447205051474156789481639862060546875	0.9999455013758533628021041295141912996768951416015625	1.23612e+16	-0.014705629045796429	EHD3;KIFAP3
nuclear-transcribed mRNA catabolic process, nonsense-mediated decay (GO:0000184)	1/125	0.9987231705749584076414748778915964066982269287109375	0.99997905746198167964422509612631984055042266845703125	0.99785701866376708135675244193407706916332244873046875	0.9999455013758533628021041295141912996768951416015625	1.18839e+16	-0.015183433830196059	PNRC1
regulation of antigen receptor-mediated signaling pathway (GO:0050854)	3/204	0.998607570272182609727451563230715692043304443359375	0.99997905746198167964422509612631984055042266845703125	0.9973676028976690144389749548281542956829071044921875	0.9999455013758533628021041295141912996768951416015625	1.16931e+16	-0.016293198845626276	COL3A1;COL2A1;CLEC2D
double-strand break repair (GO:0006302)	2/164	0.99841283183912932219783442633342929184436798095703125	0.99997905746198167964422509612631984055042266845703125	0.9971824809611951057064516135142184793949127197265625	0.9999455013758533628021041295141912996768951416015625	1149233881111210	-0.018254764780837623	RPAIN;GADD45A
sterol regulatory element binding protein cleavage (GO:0035103)	17/236	0.106099246351823828238281066660420037806034088134765625	0.43041132549131810858256130813970230519771575927734375	0.0934821406825504241933089133453904651105403900146484375	0.41315440215386012301479468078468926250934600830078125	0.009119081045803995	-0.020457567105788294	SERPINA1;WFS1;SDC2;PTCH1;F12;DMP1;AEBP1;SORL1;BMP4;TF;EVA1A;STC2;SPP1;VWA1;CTSH;NOTUM;MATN3
viral DNA repair (GO:0046787)	2/160	0.99807700553420752864752785171731375157833099365234375	0.99997905746198167964422509612631984055042266845703125	0.9966452001568579799339886449160985648632049560546875	0.9999455013758533628021041295141912996768951416015625	1.18492e+16	-0.022807934891406728	RPAIN;GADD45A
regulation of T cell activation via T cell receptor contact with antigen bound to MHC molecule on antigen presenting cell (GO:2001188)	3/196	0.99801268448777935571314401386189274489879608154296875	0.99997905746198167964422509612631984055042266845703125	0.9963683582974887098515637262607924640178680419921875	0.9999455013758533628021041295141912996768951416015625	1.17242e+16	-0.023322897921149416	COL3A1;COL2A1;CLEC2D
cilium assembly (GO:0060271)	2/160	0.99807700553420752864752785171731375157833099365234375	0.99997905746198167964422509612631984055042266845703125	0.9966452001568579799339886449160985648632049560546875	0.9999455013758533628021041295141912996768951416015625	1.22927e+16	-0.023661538856161624	EHD3;TTC17
TNFSF11-mediated signaling pathway (GO:0071847)	1/115	0.9978206385755086227362653517047874629497528076171875	0.99997905746198167964422509612631984055042266845703125	0.9965025285669657506559815374203026294708251953125	0.9999455013758533628021041295141912996768951416015625	1.20279e+16	-0.02624164650093363	TNFSF11
positive regulation of immune response (GO:0050778)	3/192	0.99762838360151473438008906668983399868011474609375	0.99997905746198167964422509612631984055042266845703125	0.99573890962998345965928592704585753381252288818359375	0.9999455013758533628021041295141912996768951416015625	1.17113e+16	-0.02780776082832045	COL3A1;COL2A1;CLEC2D
mRNA stabilization (GO:0048255)	1/114	0.99770098235940085640294228142010979354381561279296875	0.99997905746198167964422509612631984055042266845703125	0.99632701578890314753067514175199903547763824462890625	0.9999455013758533628021041295141912996768951416015625	1.26016e+16	-0.0290045546365498	IGF2BP1
regulation of memory T cell differentiation (GO:0043380)	3/191	0.99752150439999864861562173246056772768497467041015625	0.99997905746198167964422509612631984055042266845703125	0.995565692977956384623894336982630193233489990234375	0.9999455013758533628021041295141912996768951416015625	116908971609602	-0.02901180485876947	COL3A1;COL2A1;CLEC2D
regulation of plasma cell differentiation (GO:1900098)	3/191	0.99752150439999864861562173246056772768497467041015625	0.99997905746198167964422509612631984055042266845703125	0.995565692977956384623894336982630193233489990234375	0.9999455013758533628021041295141912996768951416015625	1.17254e+16	-0.029097514167129385	COL3A1;COL2A1;CLEC2D
regulation of natural killer cell differentiation involved in immune response (GO:0032826)	3/190	0.997409931793224568963296405854634940624237060546875	0.99997905746198167964422509612631984055042266845703125	0.9953856485243106622107234215945936739444732666015625	0.9999455013758533628021041295141912996768951416015625	1.16648e+16	-0.030251803751874445	COL3A1;COL2A1;CLEC2D
regulation of natural killer cell proliferation involved in immune response (GO:0032820)	3/190	0.997409931793224568963296405854634940624237060546875	0.99997905746198167964422509612631984055042266845703125	0.9953856485243106622107234215945936739444732666015625	0.9999455013758533628021041295141912996768951416015625	1.17317e+16	-0.0304254025322209	COL3A1;COL2A1;CLEC2D
regulation of neutrophil degranulation (GO:0043313)	3/189	0.9972934663818298073323376229382120072841644287109375	0.99997905746198167964422509612631984055042266845703125	0.9951985178658826480813104353728704154491424560546875	0.9999455013758533628021041295141912996768951416015625	1.16293e+16	-0.03151763571339799	COL3A1;COL2A1;CLEC2D
regulation of T-helper cell differentiation (GO:0045622)	3/189	0.9972934663818298073323376229382120072841644287109375	0.99997905746198167964422509612631984055042266845703125	0.9951985178658826480813104353728704154491424560546875	0.9999455013758533628021041295141912996768951416015625	1166261569986520	-0.03160805492020167	COL3A1;COL2A1;CLEC2D
regulation of humoral immune response (GO:0002920)	3/189	0.9972934663818298073323376229382120072841644287109375	0.99997905746198167964422509612631984055042266845703125	0.9951985178658826480813104353728704154491424560546875	0.9999455013758533628021041295141912996768951416015625	1.16642e+16	-0.0316124001997241	COL3A1;COL2A1;CLEC2D
nuclear-transcribed mRNA catabolic process, 5'-3' exonucleolytic nonsense-mediated decay (GO:0070479)	1/111	0.9973011780605280929279388146824203431606292724609375	0.99997905746198167964422509612631984055042266845703125	0.99574593392855403894969867906183935701847076416015625	0.9999455013758533628021041295141912996768951416015625	1.19123e+16	-0.03219272523617158	PNRC1
regulation of immune response to tumor cell (GO:0002837)	3/188	0.997171900725998927583759723347611725330352783203125	0.99997905746198167964422509612631984055042266845703125	0.9950040334630916305513892439194023609161376953125	0.9999455013758533628021041295141912996768951416015625	1.1556e+16	-0.032727754268633315	COL3A1;COL2A1;CLEC2D
regulation of basophil degranulation (GO:1903581)	3/188	0.997171900725998927583759723347611725330352783203125	0.99997905746198167964422509612631984055042266845703125	0.9950040334630916305513892439194023609161376953125	0.9999455013758533628021041295141912996768951416015625	1.15575e+16	-0.03273201969613696	COL3A1;COL2A1;CLEC2D
regulation of eosinophil degranulation (GO:0043309)	3/188	0.997171900725998927583759723347611725330352783203125	0.99997905746198167964422509612631984055042266845703125	0.9950040334630916305513892439194023609161376953125	0.9999455013758533628021041295141912996768951416015625	1.15603e+16	-0.03274001168985362	COL3A1;COL2A1;CLEC2D
regulation of CD4-positive, CD25-positive, alpha-beta regulatory T cell differentiation involved in immune response (GO:0032832)	3/188	0.997171900725998927583759723347611725330352783203125	0.99997905746198167964422509612631984055042266845703125	0.9950040334630916305513892439194023609161376953125	0.9999455013758533628021041295141912996768951416015625	1.1562e+16	-0.032744868696151015	COL3A1;COL2A1;CLEC2D
regulation of immune response (GO:0050776)	3/188	0.997171900725998927583759723347611725330352783203125	0.99997905746198167964422509612631984055042266845703125	0.9950040334630916305513892439194023609161376953125	0.9999455013758533628021041295141912996768951416015625	1.15632e+16	-0.03274824621174548	COL3A1;COL2A1;CLEC2D
regulation of gamma-delta T cell activation involved in immune response (GO:2001191)	3/188	0.997171900725998927583759723347611725330352783203125	0.99997905746198167964422509612631984055042266845703125	0.9950040334630916305513892439194023609161376953125	0.9999455013758533628021041295141912996768951416015625	1.15655e+16	-0.03275471519597398	COL3A1;COL2A1;CLEC2D
regulation of type 2 immune response (GO:0002828)	3/188	0.997171900725998927583759723347611725330352783203125	0.99997905746198167964422509612631984055042266845703125	0.9950040334630916305513892439194023609161376953125	0.9999455013758533628021041295141912996768951416015625	1.15687e+16	-0.03276388285365727	COL3A1;COL2A1;CLEC2D
DNA repair (GO:0006281)	6/279	0.99670530097527443302851679618470370769500732421875	0.99997905746198167964422509612631984055042266845703125	0.99369777613563414764286108038504607975482940673828125	0.9999455013758533628021041295141912996768951416015625	1.19208e+16	-0.03934034622777948	RPAIN;PPP1R15A;GADD45A;DDX11;DDIT3;BCL2
Notch receptor processing (GO:0007220)	15/202	0.102308145834453079192627455995534546673297882080078125	0.425370172035996974013727367491810582578182220458984375	0.09214720018239275223237427780986763536930084228515625	0.411184223686817784670921582801383920013904571533203125	0.01734971603894451	-0.039553292427618826	JAG2;SERPINA1;WFS1;SDC2;DMP1;SORL1;BMP4;TF;EVA1A;STC2;SPP1;VWA1;CTSH;NOTUM;MATN3
fibroblast growth factor receptor signaling pathway involved in neural plate anterior/posterior pattern formation (GO:0060825)	1979-08-01	0.0513282261465841382896968525528791360557079315185546875	0.2906879943075393324392052818438969552516937255859375	0.05369773287713756892980399015868897549808025360107421875	0.33731281466647333733277491774060763418674468994140625	0.01592137760146348	-0.04727876102399369	GALNT3;FLRT2;FGFR4;CELSR2;FGFR3;FGFR2;FGFRL1;FGFR1
axoneme assembly (GO:0035082)	3/180	0.99598796259852495627029611569014377892017364501953125	0.99997905746198167964422509612631984055042266845703125	0.9931480233409561986235303265857510268688201904296875	0.9999455013758533628021041295141912996768951416015625	1.20145e+16	-0.04829955344220496	EHD3;CLIP1;CAPN6
mitochondrial translational termination (GO:0070126)	1/103	0.99586184611198635963091874145902693271636962890625	0.99997905746198167964422509612631984055042266845703125	0.99370742304669423816676498972810804843902587890625	0.9999455013758533628021041295141912996768951416015625	1.18078e+16	-0.04896397110791949	MRPS33
mitochondrial translational elongation (GO:0070125)	1/103	0.99586184611198635963091874145902693271636962890625	0.99997905746198167964422509612631984055042266845703125	0.99370742304669423816676498972810804843902587890625	0.9999455013758533628021041295141912996768951416015625	121843850672689	-0.05052547378282658	MRPS33
autophagosome maturation (GO:0097352)	1/103	0.99586184611198635963091874145902693271636962890625	0.99997905746198167964422509612631984055042266845703125	0.99370742304669423816676498972810804843902587890625	0.9999455013758533628021041295141912996768951416015625	1.2477e+16	-0.05173874502718914	WIPI1
regulation of mitochondrial mRNA stability (GO:0044528)	1/103	0.99586184611198635963091874145902693271636962890625	0.99997905746198167964422509612631984055042266845703125	0.99370742304669423816676498972810804843902587890625	0.9999455013758533628021041295141912996768951416015625	1267561841663100	-0.052562490634922035	IGF2BP1
regulation of mRNA stability (GO:0043488)	1/103	0.99586184611198635963091874145902693271636962890625	0.99997905746198167964422509612631984055042266845703125	0.99370742304669423816676498972810804843902587890625	0.9999455013758533628021041295141912996768951416015625	1.26838e+16	-0.05259625017376807	IGF2BP1
regulation of mRNA stability involved in response to stress (GO:0010610)	1/103	0.99586184611198635963091874145902693271636962890625	0.99997905746198167964422509612631984055042266845703125	0.99370742304669423816676498972810804843902587890625	0.9999455013758533628021041295141912996768951416015625	1268413895354210	-0.052597823083949384	IGF2BP1
regulation of 3'-UTR-mediated mRNA stabilization (GO:1905868)	1/103	0.99586184611198635963091874145902693271636962890625	0.99997905746198167964422509612631984055042266845703125	0.99370742304669423816676498972810804843902587890625	0.9999455013758533628021041295141912996768951416015625	1.26995e+16	-0.052661330829597924	IGF2BP1
regulation of mRNA stability, ncRNA-mediated (GO:0070928)	1/103	0.99586184611198635963091874145902693271636962890625	0.99997905746198167964422509612631984055042266845703125	0.99370742304669423816676498972810804843902587890625	0.9999455013758533628021041295141912996768951416015625	1.27002e+16	-0.052664220061873795	IGF2BP1
DNA synthesis involved in DNA repair (GO:0000731)	2/142	0.99547122930642562010916662984527647495269775390625	0.99997905746198167964422509612631984055042266845703125	0.9926934096875310586938212509267032146453857421875	0.9999455013758533628021041295141912996768951416015625	1.16715e+16	-0.05297776646378052	RPAIN;GADD45A
RNA splicing, via transesterification reactions (GO:0000375)	1/102	0.995634788398177761337137781083583831787109375	0.99997905746198167964422509612631984055042266845703125	0.99339193244918444491986520006321370601654052734375	0.9999455013758533628021041295141912996768951416015625	1.25692e+16	-0.05498728119327478	IVNS1ABP
SRP-dependent cotranslational protein targeting to membrane (GO:0006614)	1/100	0.99514265411829494478723745487513951957225799560546875	0.99997905746198167964422509612631984055042266845703125	0.99271278450135536086662568777683191001415252685546875	0.9999455013758533628021041295141912996768951416015625	1.17824e+16	-0.05737077688254174	SPCS2
mismatch repair (GO:0006298)	2/140	0.9950229414056697141433005526778288185596466064453125	0.99997905746198167964422509612631984055042266845703125	0.99203949030262916775058101848117075860500335693359375	0.9999455013758533628021041295141912996768951416015625	1.17087e+16	-0.058420186386913764	RPAIN;GADD45A
telomere maintenance in response to DNA damage (GO:0043247)	4/207	0.99493742092550963018737775200861506164073944091796875	0.99997905746198167964422509612631984055042266845703125	0.9912464537164524802648202239652164280414581298828125	0.9999455013758533628021041295141912996768951416015625	1.1615e+16	-0.058951440003639784	PPP1R15A;DDX11;DDIT3;BCL2
regulation of Fc receptor mediated stimulatory signaling pathway (GO:0060368)	4/206	0.99472899741515252713952577323652803897857666015625	0.99997905746198167964422509612631984055042266845703125	0.99092338324874729149627228252938948571681976318359375	0.9999455013758533628021041295141912996768951416015625	1.14568e+16	-0.06054846853560297	PLSCR1;COL3A1;COL2A1;CLEC2D
base-excision repair (GO:0006284)	2/139	0.99478275429226081794098490718170069158077239990234375	0.99997905746198167964422509612631984055042266845703125	0.99169141861768361767559554209583438932895660400390625	0.9999455013758533628021041295141912996768951416015625	1.1828e+16	-0.06187103979552939	RPAIN;GADD45A
neutrophil degranulation (GO:0043312)	14/487	0.99547348723600792563814820823608897626399993896484375	0.99997905746198167964422509612631984055042266845703125	0.99034951899000034369890954621951095759868621826171875	0.9999455013758533628021041295141912996768951416015625	1372293936269850	-0.062258072708533445	SERPINA1;NHLRC3;TNFAIP6;SLC44A2;FPR1;GPR84;TSPAN14;RAB31;DLC1;SLCO4C1;CTSH;ALDOC;SLC27A2;CTSD
nucleotide-excision repair (GO:0006289)	2/138	0.99453121210227524162661438822397030889987945556640625	0.99997905746198167964422509612631984055042266845703125	0.99132849319385962783002241849317215383052825927734375	0.9999455013758533628021041295141912996768951416015625	1.15366e+16	-0.06326438692683338	RPAIN;GADD45A
regulation of RNA splicing (GO:0043484)	1/100	0.99514265411829494478723745487513951957225799560546875	0.99997905746198167964422509612631984055042266845703125	0.99271278450135536086662568777683191001415252685546875	0.9999455013758533628021041295141912996768951416015625	1.31958e+16	-0.06425266921950276	ATP1B1
autophagosome-endosome fusion (GO:0061910)	2/138	0.99453121210227524162661438822397030889987945556640625	0.99997905746198167964422509612631984055042266845703125	0.99132849319385962783002241849317215383052825927734375	0.9999455013758533628021041295141912996768951416015625	1.18219e+16	-0.06482903712939095	SYT12;WIPI1
autophagosome-lysosome fusion (GO:0061909)	2/138	0.99453121210227524162661438822397030889987945556640625	0.99997905746198167964422509612631984055042266845703125	0.99132849319385962783002241849317215383052825927734375	0.9999455013758533628021041295141912996768951416015625	1.18247e+16	-0.06484422093178158	SYT12;WIPI1
amphisome-lysosome fusion (GO:0061911)	2/138	0.99453121210227524162661438822397030889987945556640625	0.99997905746198167964422509612631984055042266845703125	0.99132849319385962783002241849317215383052825927734375	0.9999455013758533628021041295141912996768951416015625	1.18254e+16	-0.06484804909608272	SYT12;WIPI1
cellular protein modification process (GO:0006464)	19/271	0.1112815783307664896373267993112676776945590972900390625	0.439134744702490753542889478922006674110889434814453125	0.09603765009617847014933289528926252387464046478271484375	0.423932854637585065926685956583241932094097137451171875	0.03371576944386125	-0.0740294300038694	SERPINA1;WFS1;FBXO2;SDC2;DMP1;WWP2;SORL1;BMP4;TF;EVA1A;STC2;ADPRH;SPP1;VWA1;CTSH;CPE;FBXL2;NOTUM;MATN3
regulation of innate immune response (GO:0045088)	4/201	0.99355676441919305030836540026939474046230316162109375	0.99997905746198167964422509612631984055042266845703125	0.98912965752947801245653636215138249099254608154296875	0.9999455013758533628021041295141912996768951416015625	1.15161e+16	-0.0744408080739117	COL3A1;COL2A1;IRF1;CLEC2D
snoRNA splicing (GO:0034247)	1996-01-01	0.993985879526412485773789740051142871379852294921875	0.99997905746198167964422509612631984055042266845703125	0.99113830132372282566421972660464234650135040283203125	0.9999455013758533628021041295141912996768951416015625	1.28471e+16	-0.0774973556942265	IVNS1ABP
regulation of inflammatory response to antigenic stimulus (GO:0002861)	5/230	0.9932152865588961265785883369971998035907745361328125	0.99997905746198167964422509612631984055042266845703125	0.98828779376218089947059297628584317862987518310546875	0.9999455013758533628021041295141912996768951416015625	1.18793e+16	-0.0808721689085077	COL3A1;COL2A1;PTGS2;CLEC2D;FOXP1
mitochondrial translation (GO:0032543)	3/167	0.9929694555186703297522399225272238254547119140625	0.99997905746198167964422509612631984055042266845703125	0.9886317161310824719322454257053323090076446533203125	0.9999455013758533628021041295141912996768951416015625	1.16706e+16	-0.08234053628912641	MRPS33;SARS;TARS
RNA splicing, via endonucleolytic cleavage and ligation (GO:0000394)	1994-01-01	0.99330806852549435870258776049013249576091766357421875	0.99997905746198167964422509612631984055042266845703125	0.99022796077179175977533986952039413154125213623046875	0.9999455013758533628021041295141912996768951416015625	1.28702e+16	-0.08641616748569309	IVNS1ABP
DNA damage checkpoint (GO:0000077)	4/197	0.992442400833049465092017271672375500202178955078125	0.99997905746198167964422509612631984055042266845703125	0.98745618053033223926462369490764103829860687255859375	0.9999455013758533628021041295141912996768951416015625	1.13968e+16	-0.08645928892451431	PPP1R15A;DDX11;DDIT3;BCL2
recombinational repair (GO:0000725)	2/132	0.99275258236052421612072294010431505739688873291015625	0.99997905746198167964422509612631984055042266845703125	0.98880293536061980574913832242600619792938232421875	0.9999455013758533628021041295141912996768951416015625	1.21205e+16	-0.08816196666010888	RPAIN;GADD45A
DNA ligation involved in DNA repair (GO:0051103)	2/132	0.99275258236052421612072294010431505739688873291015625	0.99997905746198167964422509612631984055042266845703125	0.98880293536061980574913832242600619792938232421875	0.9999455013758533628021041295141912996768951416015625	1.21995e+16	-0.08873697338374391	RPAIN;GADD45A
autophagosome organization (GO:1905037)	1993-01-01	0.9929410619225749190519536568899638950824737548828125	0.99997905746198167964422509612631984055042266845703125	0.9897383558190622210304354666732251644134521484375	0.9999455013758533628021041295141912996768951416015625	1301247293410760	-0.09217997115387365	WIPI1
RNA processing (GO:0006396)	1992-01-01	0.99255394804057994750934312833123840391635894775390625	0.99997905746198167964422509612631984055042266845703125	0.98922425946038139432658908845041878521442413330078125	0.9999455013758533628021041295141912996768951416015625	1.24367e+16	-0.09295047854412464	NOX4
regulation of cytokine production involved in immune response (GO:0002718)	4/195	0.991818069343140873428410486667416989803314208984375	0.99997905746198167964422509612631984055042266845703125	0.9865301670328896488371128725702874362468719482421875	0.9999455013758533628021041295141912996768951416015625	1.16124e+16	-0.09540286825408084	COL3A1;COL2A1;CD83;CLEC2D
negative regulation of immune response (GO:0050777)	4/194	0.9914876605685136734535944924573414027690887451171875	0.99997905746198167964422509612631984055042266845703125	0.986043149012269193320889826281927525997161865234375	0.9999455013758533628021041295141912996768951416015625	1.17204e+16	-0.10019479299361864	COL3A1;COL2A1;SOX9;CLEC2D
ubiquitin-dependent protein catabolic process via the multivesicular body sorting pathway (GO:0043162)	1991-01-01	0.992145626349839826474408255307935178279876708984375	0.99997905746198167964422509612631984055042266845703125	0.98868444851641956727661408876883797347545623779296875	0.9999455013758533628021041295141912996768951416015625	1.28003e+16	-0.10093507002294029	RANBP3L
translational elongation (GO:0006414)	3/162	0.9912992524073078737245623415219597518444061279296875	0.99997905746198167964422509612631984055042266845703125	0.9862225104340647252598728300654329359531402587890625	0.9999455013758533628021041295141912996768951416015625	1.17112e+16	-0.10234171463043819	MRPS33;SARS;TARS
macroautophagy (GO:0016236)	1991-01-01	0.992145626349839826474408255307935178279876708984375	0.99997905746198167964422509612631984055042266845703125	0.98868444851641956727661408876883797347545623779296875	0.9999455013758533628021041295141912996768951416015625	1.30142e+16	-0.1026217473481229	WIPI1
selective autophagy (GO:0061912)	1991-01-01	0.992145626349839826474408255307935178279876708984375	0.99997905746198167964422509612631984055042266845703125	0.98868444851641956727661408876883797347545623779296875	0.9999455013758533628021041295141912996768951416015625	1302398898776190	-0.10269912462767282	WIPI1
phagocytosis, engulfment (GO:0006911)	1990-01-01	0.99171493616411054983217354674707166850566864013671875	0.99997905746198167964422509612631984055042266845703125	0.9881176388263235299547204704140312969684600830078125	0.9999455013758533628021041295141912996768951416015625	1.2545e+16	-0.10436939059898091	MERTK
postreplication repair (GO:0006301)	2/128	0.99126412684445686096523786545731127262115478515625	0.99997905746198167964422509612631984055042266845703125	0.98673472397771500030927427360438741743564605712890625	0.9999455013758533628021041295141912996768951416015625	1.19723e+16	-0.10504814226428347	RPAIN;GADD45A
DNA-templated transcription, initiation (GO:0006352)	1990-01-01	0.99171493616411054983217354674707166850566864013671875	0.99997905746198167964422509612631984055042266845703125	0.9881176388263235299547204704140312969684600830078125	0.9999455013758533628021041295141912996768951416015625	1.27095e+16	-0.1057379828087771	TCF4
transcription from RNA polymerase III promoter (GO:0006383)	1989-01-01	0.99126065348481462446983414338319562375545501708984375	0.99997905746198167964422509612631984055042266845703125	0.9875224822075294728307426339597441256046295166015625	0.9999455013758533628021041295141912996768951416015625	1.24117e+16	-0.10894699282934256	IVNS1ABP
regulation of adaptive immune response (GO:0002819)	4/191	0.9904180463269864898023797650239430367946624755859375	0.99997905746198167964422509612631984055042266845703125	0.98447982744953688172273587042582221329212188720703125	0.9999455013758533628021041295141912996768951416015625	1144811256995310	-0.11022421334915647	COL3A1;COL2A1;IRF1;CLEC2D
translational termination (GO:0006415)	3/159	0.99011963433728400474365116679109632968902587890625	0.99997905746198167964422509612631984055042266845703125	0.9845494616623329253712881836690939962863922119140625	0.9999455013758533628021041295141912996768951416015625	1.15438e+16	-0.11462461162918651	MRPS33;SARS;TARS
regulation of mast cell activation involved in immune response (GO:0033006)	4/190	0.99003378681288278784222711692564189434051513671875	0.99997905746198167964422509612631984055042266845703125	0.9839228170460729838708857641904614865779876708984375	0.9999455013758533628021041295141912996768951416015625	1.14796e+16	-0.11498183115274656	PLSCR1;COL3A1;COL2A1;CLEC2D
DNA replication (GO:0006260)	2/125	0.989955600508038546792022316367365419864654541015625	0.99997905746198167964422509612631984055042266845703125	0.9849440800617828006835452470113523304462432861328125	0.9999455013758533628021041295141912996768951416015625	1.17351e+16	-0.11846836974599337	TOP1MT;CDC6
mRNA export from nucleus in response to heat stress (GO:0031990)	2/125	0.989955600508038546792022316367365419864654541015625	0.99997905746198167964422509612631984055042266845703125	0.9849440800617828006835452470113523304462432861328125	0.9999455013758533628021041295141912996768951416015625	1.22878e+16	-0.12404765984305442	ANO1;TRPV4
cytoplasmic translation (GO:0002181)	3/157	0.98924911489047673285313067026436328887939453125	0.99997905746198167964422509612631984055042266845703125	0.98332784165841558010612288853735662996768951416015625	0.9999455013758533628021041295141912996768951416015625	1.16194e+16	-0.1255955441992873	MRPS33;SARS;TARS
single strand break repair (GO:0000012)	2/124	0.989478308130117500951428155531175434589385986328125	0.99997905746198167964422509612631984055042266845703125	0.9842965633531550739832027829834260046482086181640625	0.9999455013758533628021041295141912996768951416015625	1.21093e+16	-0.12808548542029058	RPAIN;GADD45A
intracellular protein transport (GO:0006886)	4/188	0.98922065349478660589710443673538975417613983154296875	0.99997905746198167964422509612631984055042266845703125	0.9827515160870969879169933847151696681976318359375	0.9999455013758533628021041295141912996768951416015625	1.18687e+16	-0.1286311031641079	RRAGD;ARHGEF2;RAMP1;AMOT
protein targeting (GO:0006605)	3/156	0.98878660795026707130972454251605086028575897216796875	0.99997905746198167964422509612631984055042266845703125	0.982682911415292181800396065227687358856201171875	0.9999455013758533628021041295141912996768951416015625	1156851638519860	-0.13045510646061237	AKAP6;ARHGEF2;SORL1
regulation of gene expression, epigenetic (GO:0040029)	1986-01-01	0.98974298251811554383294833314721472561359405517578125	0.99997905746198167964422509612631984055042266845703125	0.98555242022779576682722790792468003928661346435546875	0.9999455013758533628021041295141912996768951416015625	1.33502e+16	-0.1376401630940795	ATP1B1
stimulatory C-type lectin receptor signaling pathway (GO:0002223)	2/122	0.9884564185781490319726572124636732041835784912109375	0.99997905746198167964422509612631984055042266845703125	0.98291938552846780385863212359254248440265655517578125	0.9999455013758533628021041295141912996768951416015625	1204696218888940	-0.13987397448478198	CARD9;FYN
ubiquitin-dependent SMAD protein catabolic process (GO:0030579)	1985-01-01	0.9891806937389191478615657615591771900653839111328125	0.99997905746198167964422509612631984055042266845703125	0.98482899836181803099321996342041529715061187744140625	0.9999455013758533628021041295141912996768951416015625	1.29571e+16	-0.14095056518769855	RANBP3L
tRNA export from nucleus (GO:0006409)	1985-01-01	0.9891806937389191478615657615591771900653839111328125	0.99997905746198167964422509612631984055042266845703125	0.98482899836181803099321996342041529715061187744140625	0.9999455013758533628021041295141912996768951416015625	1299040584295110	-0.14131301967622828	RANBP3L
DNA replication proofreading (GO:0045004)	2/121	0.9879098037441507162981224610120989382266998291015625	0.99997905746198167964422509612631984055042266845703125	0.98218752376372442380869642875040881335735321044921875	0.9999455013758533628021041295141912996768951416015625	1.19957e+16	-0.1459141135092179	RPAIN;GADD45A
N-terminal peptidyl-proline dimethylation involved in translation (GO:0071891)	3/153	0.98728136736563254505227860136074014008045196533203125	0.99997905746198167964422509612631984055042266845703125	0.98060202157554154922536326921544969081878662109375	0.9999455013758533628021041295141912996768951416015625	1.15044e+16	-0.14725848866043761	MRPS33;SARS;TARS
regulation of transcription from RNA polymerase II promoter in response to DNA damage (GO:1990248)	4/183	0.986901823417868140353448325186036527156829833984375	0.99997905746198167964422509612631984055042266845703125	0.97946043201662913446625680080614984035491943359375	0.9999455013758533628021041295141912996768951416015625	1.13263e+16	-0.14933460581039606	PPP1R15A;DDX11;DDIT3;BCL2
DNA 3' dephosphorylation involved in DNA repair (GO:0098504)	2/120	0.987337992655687113341400618082843720912933349609375	0.99997905746198167964422509612631984055042266845703125	0.98142527783689026410485212181811220943927764892578125	0.9999455013758533628021041295141912996768951416015625	1.19484e+16	-0.15225717201149777	RPAIN;GADD45A
non-recombinational repair (GO:0000726)	2/120	0.987337992655687113341400618082843720912933349609375	0.99997905746198167964422509612631984055042266845703125	0.98142527783689026410485212181811220943927764892578125	0.9999455013758533628021041295141912996768951416015625	1.19493e+16	-0.1522678814641825	RPAIN;GADD45A
pyrimidine dimer repair (GO:0006290)	2/120	0.987337992655687113341400618082843720912933349609375	0.99997905746198167964422509612631984055042266845703125	0.98142527783689026410485212181811220943927764892578125	0.9999455013758533628021041295141912996768951416015625	1.19507e+16	-0.15228615736220405	RPAIN;GADD45A
mRNA transcription (GO:0009299)	1983-01-01	0.98796205179908636040408964618109166622161865234375	0.99997905746198167964422509612631984055042266845703125	0.983271852773172749806462888955138623714447021484375	0.9999455013758533628021041295141912996768951416015625	1.25762e+16	-0.15231072727878026	EREG
non-photoreactive DNA repair (GO:0010213)	2/120	0.987337992655687113341400618082843720912933349609375	0.99997905746198167964422509612631984055042266845703125	0.98142527783689026410485212181811220943927764892578125	0.9999455013758533628021041295141912996768951416015625	1.19561e+16	-0.15235503845482193	RPAIN;GADD45A
nucleotide phosphorylation involved in DNA repair (GO:1902113)	2/120	0.987337992655687113341400618082843720912933349609375	0.99997905746198167964422509612631984055042266845703125	0.98142527783689026410485212181811220943927764892578125	0.9999455013758533628021041295141912996768951416015625	1.19566e+16	-0.15236063283562634	RPAIN;GADD45A
regulation of mRNA export from nucleus (GO:0010793)	1984-01-01	0.9885876116614953357242256970494054257869720458984375	0.99997905746198167964422509612631984055042266845703125	0.9840694108935073014521321965730749070644378662109375	0.9999455013758533628021041295141912996768951416015625	1.32773e+16	-0.15239714637437796	ATP1B1
regulation of mRNA processing (GO:0050684)	1984-01-01	0.9885876116614953357242256970494054257869720458984375	0.99997905746198167964422509612631984055042266845703125	0.9840694108935073014521321965730749070644378662109375	0.9999455013758533628021041295141912996768951416015625	1335306960035200	-0.1532666581501625	ATP1B1
maintenance of translational fidelity (GO:1990145)	3/152	0.9867378014141483522081443879869766533374786376953125	0.99997905746198167964422509612631984055042266845703125	0.97985687465848958499492482587811537086963653564453125	0.9999455013758533628021041295141912996768951416015625	1.15197e+16	-0.1537980405913345	MRPS33;SARS;TARS
plastid translation (GO:0032544)	3/152	0.9867378014141483522081443879869766533374786376953125	0.99997905746198167964422509612631984055042266845703125	0.97985687465848958499492482587811537086963653564453125	0.9999455013758533628021041295141912996768951416015625	1.1522e+16	-0.1538289934979956	MRPS33;SARS;TARS
histone H3-K56 acetylation in response to DNA damage (GO:0097044)	4/182	0.986384292505011472940168459899723529815673828125	0.99997905746198167964422509612631984055042266845703125	0.97873479359060777671430741975200362503528594970703125	0.9999455013758533628021041295141912996768951416015625	112806874329686	-0.1546497790925136	PPP1R15A;DDX11;DDIT3;BCL2
cellular response to DNA damage stimulus (GO:0006974)	4/182	0.986384292505011472940168459899723529815673828125	0.99997905746198167964422509612631984055042266845703125	0.97873479359060777671430741975200362503528594970703125	0.9999455013758533628021041295141912996768951416015625	1.12833e+16	-0.15468610169275743	PPP1R15A;DDX11;DDIT3;BCL2
SOS response (GO:0009432)	4/182	0.986384292505011472940168459899723529815673828125	0.99997905746198167964422509612631984055042266845703125	0.97873479359060777671430741975200362503528594970703125	0.9999455013758533628021041295141912996768951416015625	1128432732384140	-0.1546996792712702	PPP1R15A;DDX11;DDIT3;BCL2
negative regulation of leukocyte migration (GO:0002686)	1981-08-01	0.057931607690203855420829626154954894445836544036865234375	0.316787055244631632344720628680079244077205657958984375	0.0598841732088312983517397469768184237182140350341796875	0.3505946140589759618677589969593100249767303466796875	0.054434542141004405	-0.15505636554027316	WNT11;STK24;KRT16;DLC1;LDLRAD4;SOX9;SCAI;RNF41
regulation of sodium:potassium-exchanging ATPase activity (GO:1903406)	1932-05-01	0.023133687618207214586885100970903295092284679412841796875	0.2091310102597823405989885259259608574211597442626953125	0.0292607251172414574436064782503308379091322422027587890625	0.258980396914642307937270970796816982328891754150390625	0.041506468412064186	-0.1563326765420246	NEDD4L;WWP2;FXYD6;CACNA1D;SCN3B
double-strand break repair via nonhomologous end joining (GO:0006303)	1983-01-01	0.98796205179908636040408964618109166622161865234375	0.99997905746198167964422509612631984055042266845703125	0.983271852773172749806462888955138623714447021484375	0.9999455013758533628021041295141912996768951416015625	1.31896e+16	-0.15973854347982963	DCLRE1A
transcription, DNA-templated (GO:0006351)	1982-01-01	0.98730223737973121789224251187988556921482086181640625	0.99997905746198167964422509612631984055042266845703125	0.98243442880901554747907766795833595097064971923828125	0.9999455013758533628021041295141912996768951416015625	1.2601e+16	-0.16102889870488116	NOX4
viral genome replication (GO:0019079)	1983-01-01	0.98796205179908636040408964618109166622161865234375	0.99997905746198167964422509612631984055042266845703125	0.983271852773172749806462888955138623714447021484375	0.9999455013758533628021041295141912996768951416015625	1.33468e+16	-0.16164239935226307	NEDD4L
early endosome to late endosome transport (GO:0045022)	1981-01-01	0.98660629456482074051137942660716362297534942626953125	0.99997905746198167964422509612631984055042266845703125	0.9815551495351078070683570331311784684658050537109375	0.9999455013758533628021041295141912996768951416015625	1267849184256160	-0.17095944833005527	SNX18
neurotransmitter receptor transport, plasma membrane to endosome (GO:0099646)	1982-01-01	0.98730223737973121789224251187988556921482086181640625	0.99997905746198167964422509612631984055042266845703125	0.98243442880901554747907766795833595097064971923828125	0.9999455013758533628021041295141912996768951416015625	1.34255e+16	-0.17156583725182856	SNX18
histone H4 acetylation involved in response to DNA damage stimulus (GO:2000776)	5/209	0.98525636780967096317596087828860618174076080322265625	0.99997905746198167964422509612631984055042266845703125	0.97657835142451199228474933988763950765132904052734375	0.99994288496858718673365729046054184436798095703125	1.16133e+16	-0.1724965135194954	PPP1R15A;DDX11;DDIT3;LEF1;BCL2
mRNA export from nucleus (GO:0006406)	2/117	0.98545996291769111241620748842251487076282501220703125	0.99997905746198167964422509612631984055042266845703125	0.9789439588659021307393004462937824428081512451171875	0.9999455013758533628021041295141912996768951416015625	1.19635e+16	-0.17522653180457884	RANBP3L;NOX4
negative regulation of transcription from RNA polymerase II promoter in response to hypoxia (GO:0061428)	1980-01-01	0.98587224718233235076780829331255517899990081787109375	0.99997905746198167964422509612631984055042266845703125	0.98063192636389595602253166362061165273189544677734375	0.9999455013758533628021041295141912996768951416015625	1.31422e+16	-0.18699447962571492	CA9
regulation of mRNA export from nucleus in response to heat stress (GO:2000728)	1981-01-01	0.98660629456482074051137942660716362297534942626953125	0.99997905746198167964422509612631984055042266845703125	0.9815551495351078070683570331311784684658050537109375	0.9999455013758533628021041295141912996768951416015625	1395718788190240	-0.1882016544364372	CAMK2D
interstrand cross-link repair (GO:0036297)	3/147	0.983668315175369567526786340749822556972503662109375	0.99997905746198167964422509612631984055042266845703125	0.9757037536768056185110253863967955112457275390625	0.99965284581250901663196373192477039992809295654296875	1.17222e+16	-0.19302307331679242	RPAIN;DCLRE1A;GADD45A
regulation of multivesicular body size involved in ubiquitin-dependent protein catabolism (GO:0010798)	1979-01-01	0.985098011075859147922528791241347789764404296875	0.99997905746198167964422509612631984055042266845703125	0.9796625665629898893627114375703968107700347900390625	0.9999455013758533628021041295141912996768951416015625	1.32266e+16	-0.19858646142714123	RANBP3L
endosome to lysosome transport (GO:0008333)	4/175	0.982179072654611129422619342221878468990325927734375	0.99997905746198167964422509612631984055042266845703125	0.97293874373010458267430067280656658113002777099609375	0.99848410761920891598464322669315151870250701904296875	1.12025e+16	-0.2014388706808023	SNX18;AP1G2;GPRASP1;SPTBN2
late endosome to lysosome transport (GO:1902774)	1979-01-01	0.985098011075859147922528791241347789764404296875	0.99997905746198167964422509612631984055042266845703125	0.9796625665629898893627114375703968107700347900390625	0.9999455013758533628021041295141912996768951416015625	1.35191e+16	-0.2029773999033895	SNX18
peripheral nervous system development (GO:0007422)	18/255	0.113317007063633956587267448412603698670864105224609375	0.439134744702490753542889478922006674110889434814453125	0.0986453277928614757907865850938833318650722503662109375	0.432927051719228128678906841741991229355335235595703125	0.09406131756908744	-0.20482472853397327	CSGALNACT1;EGR2;MEF2C;CAMK2D;SEMA6A;VLDLR;L1CAM;MAFB;DLG2;GLRB;NINJ2;PMP22;CSPG5;SOX8;FGF13;PCDH1;SCRG1;FGF11
antigen processing and presentation of exogenous peptide antigen via MHC class I, TAP-dependent (GO:0002479)	1978-01-01	0.98428138803518960830984951826394535601139068603515625	0.99997905746198167964422509612631984055042266845703125	0.97864476823239143765675862596253864467144012451171875	0.9999455013758533628021041295141912996768951416015625	1.35886e+16	-0.21529046064805163	CALR
regulation of rhodopsin gene expression (GO:0007468)	1978-01-01	0.98428138803518960830984951826394535601139068603515625	0.99997905746198167964422509612631984055042266845703125	0.97864476823239143765675862596253864467144012451171875	0.9999455013758533628021041295141912996768951416015625	1408914012065190	-0.22322071890821477	ATP1B1
negative regulation of tau-protein kinase activity (GO:1902948)	1980-08-01	0.05456614538796021596223084770826972089707851409912109375	0.30202400156624131799532051445567049086093902587890625	0.056737400418615642483377570215452578850090503692626953125	0.343564628109376879461223097678157500922679901123046875	0.07686824526547263	-0.22355911822104338	LRRC15;FLRT2;CHAD;TRIB3;LRRC4C;SORL1;TRIB2;PPM1E
regulation of cellular response to heat (GO:1900034)	1978-01-01	0.98428138803518960830984951826394535601139068603515625	0.99997905746198167964422509612631984055042266845703125	0.97864476823239143765675862596253864467144012451171875	0.9999455013758533628021041295141912996768951416015625	1411223537157400	-0.22358662757758946	CAMK2D
induction by virus of host protein phosphorylation (GO:0039614)	10/113	0.0679746436604639348022516287528560496866703033447265625	0.335262246850515754914567878586240112781524658203125	0.06694896718354463593936287679753149859607219696044921875	0.36072423593237357142271548582357354462146759033203125	0.08319018569966947	-0.22366684122420497	BMP4;BMP2;TGFB1;CCND2;INSR;PELI2;FAM129A;WDFY2;TNIK;SOX9
pre-B cell allelic exclusion (GO:0002331)	1978-01-01	0.98428138803518960830984951826394535601139068603515625	0.99997905746198167964422509612631984055042266845703125	0.97864476823239143765675862596253864467144012451171875	0.9999455013758533628021041295141912996768951416015625	1.41243e+16	-0.2237785374727659	ATP1B1
ubiquitin-dependent protein catabolic process (GO:0006511)	1977-01-01	0.983420060021404918160214947420172393321990966796875	0.99997905746198167964422509612631984055042266845703125	0.977576114757336966931688948534429073333740234375	0.9999455013758533628021041295141912996768951416015625	1.34404e+16	-0.22470919445432194	RANBP3L
positive regulation of inhibitory G-protein coupled receptor phosphorylation (GO:1904325)	10/113	0.0679746436604639348022516287528560496866703033447265625	0.335262246850515754914567878586240112781524658203125	0.06694896718354463593936287679753149859607219696044921875	0.36072423593237357142271548582357354462146759033203125	0.08560533512527105	-0.23016026155456618	BMP4;BMP2;TGFB1;CCND2;INSR;PELI2;FAM129A;WDFY2;TNIK;SOX9
keratinocyte differentiation (GO:0030216)	1980-08-01	0.05456614538796021596223084770826972089707851409912109375	0.30202400156624131799532051445567049086093902587890625	0.056737400418615642483377570215452578850090503692626953125	0.343564628109376879461223097678157500922679901123046875	0.08049117853659625	-0.23409584589927857	COL3A1;KRT16;ITGB4;COL5A2;PDGFA;GLI1;EREG;EPHA2
regulation of small GTPase mediated signal transduction (GO:0051056)	11/130	0.07421487244385259474110938526791869662702083587646484375	0.347149706687134240734593504384974949061870574951171875	0.07154404779641644618326523641371750272810459136962890625	0.376190397511172613942420639432384632527828216552734375	0.09167084296052021	-0.23841667690038626	SYDE2;TIAM2;ARHGAP31;RASGRF2;DLC1;CHN1;ARHGAP28;ARHGEF2;A2M;SRGAP2;NGEF
negative regulation of cellular response to heat (GO:1900035)	1977-01-01	0.983420060021404918160214947420172393321990966796875	0.99997905746198167964422509612631984055042266845703125	0.977576114757336966931688948534429073333740234375	0.9999455013758533628021041295141912996768951416015625	1.43047e+16	-0.2391584108859027	CAMK2D
positive regulation of cellular response to heat (GO:1900036)	1977-01-01	0.983420060021404918160214947420172393321990966796875	0.99997905746198167964422509612631984055042266845703125	0.977576114757336966931688948534429073333740234375	0.9999455013758533628021041295141912996768951416015625	1.43261e+16	-0.23951686208338477	CAMK2D
T cell receptor signaling pathway (GO:0050852)	3/141	0.97908436341687499204766709226532839238643646240234375	0.99997905746198167964422509612631984055042266845703125	0.9696453799118529559564194642007350921630859375	0.99647034658034849829988388592028059065341949462890625	1.15782e+16	-0.2447343161191212	PDE4B;FYN;PIK3CB
[truncated: 5,857 more rows]
