# Supplementary material for: Developmentally Engineered Callus Organoid Bioassemblies Exhibit Predictive In Vivo Long Bone Healing
Source: Adv Sci (Weinh). 2019 Dec 10;7(2):1902295. doi: 10.1002/advs.201902295 (PMC6974953; doi:10.1002/advs.201902295)
Supplement: Supplementary file 5 — Supporting Information [file ADVS-7-1902295-s005.xls]

## Sheet: cluster1
Row.names	BaseMeanD0	BaseMeanD7	BaseMeanD14	BaseMeanD21
CLEC3A	3318584651	3446965916	8558177675	132309766
F13A1	2232151175	3078893795	8261454609	1245878943
IBSP	2780091911	3323806185	8313521535	1284763887
COL9A1	3341489186	4221865114	9098712239	1359574713
FGFBP2	1073813291	2552571604	8171401217	1078362654
CAPN6	1180979651	2974051934	8561268262	1080828392
MEGF10	1138049274	7251774279	1003913156	9978522688
SP7	2533170294	7326748047	1106887913	1143150118
CHAD	2671151052	9865268471	1034365207	1206982131
MATN4	1476205605	3369835455	8724236456	9472468371
IHH	1649437974	5198596653	8788580171	1031786688
TNFSF11	1876574187	7073333733	1002370496	1037336544
RGS16	3651616905	8722788392	1175435455	1199488314
CA9	0.770398469	7901337774	9098602231	8167959038
LGR6	1358673182	6100395493	946066595	8983559878
ILDR2	1326799626	6075883134	8877548774	9387635624
KLK4	0.770398469	5995543229	8436631914	8865725659
SLC13A5	2600707891	7354847467	9272746771	1125052723
BMP8B	2961591751	51098782	9802726069	1053676206
JPH3	0.670503612	7910181289	8069308265	785917584
CST7	0	7388401077	6748154599	6151416334
RANBP3L	2444967924	8803678894	897397151	9872400261
S100A1	3143637294	4554208549	8447814767	1049394353
CTD-2171N6.1	1201612714	726058993	8210823185	6886823964
CTSW	3273436965	8129839421	1064126164	9716930351
SLC38A3	2392405689	6097053136	8534673603	9633682349
EEF1A2	2501531585	7567922392	9203921241	9844332885
TACSTD2	3979347679	1058490225	9456602148	1062832217
FAM69C	0.897032421	5706731865	7727019772	7471205871
C1QTNF7	3076334475	3632190523	8543632341	8582399068
RAB11FIP4	4718534891	3524747245	7158235941	1070388156
C2orf82	3461929215	3853166206	5774035591	1028196162
CDH23	0.897032421	6748243653	7634124159	7039714406
CTSH	4218726327	979930117	1043014013	1132817902
AMIGO2	3647002898	9008243027	9795600915	1029416151
SHISA2	1794317651	6458779754	7647176929	8192555066
FGF13	178087391	5359601117	7781122504	8354573459
ROR2	3905202298	9573554004	9724840782	1043172584
FGFR3	486211875	6833159757	983511737	1114695493
NRN1	4461492016	5491510929	894650796	1041798769
LAMP3	2663732955	9639121878	6117330763	6872420187
MATN3	5951859905	7790546141	967753384	1274510343
NTRK2	7837527029	3299421409	7978635721	9719947855
CH25H	3081978762	7463297429	9200534781	857659411
ITGB4	1966657372	6299046886	7392127321	7518358962
GALNT3	2234238625	5308479322	702099129	8842906513
LTK	1703341818	7839020437	6624847464	4832984244
LEF1	3919598766	8134430386	969521146	972130997
GJB2	4111729892	907731638	9962753426	9380672325
GDF15	4907596242	1061576064	9875263782	1017701465
ST3GAL5	2934930598	8504721365	8202981222	8207914499
EVI2A	2033324222	7835364937	6855566213	6365527482
ITPKA	3399976241	9051143881	8665863533	7021541919
CHAC1	4473848797	822386722	9866847225	99819884
TMEM169	1889509565	7535914495	660243443	7098212798
WNT11	4726675501	6052974423	8654775805	1049624544
NDRG2	3554698334	4585247709	7905848705	8810543732
KLF2	4288029154	9956644816	8896506999	9369850858
L1CAM	307384379	5699464337	8519708743	7862067335
ST6GAL2	3267278995	7901857266	8769144358	7975793753
DERL3	2178660771	7847188777	6605251799	6066647765
SLC40A1	3541340816	6336129523	8158522883	8754533714
SHC4	5336926788	491156324	7472991623	1003985715
ANGPTL7	6550834849	8284124844	8234342214	1229428032
FPR1	4219270609	1010276165	8078205709	7483327634
FGFR2	4015123672	7224814861	8890839457	9033540401
ERVMER34-1	3673816688	866452749	8478582493	870023361
SEMA3A	3579663135	5871540718	8131755263	871055081
ADAM22	278072973	4814936338	698806399	8175986969
RUNX3	3708316359	59098483	8006246203	9239751998
C1QTNF3	5554536278	992831006	1019131572	1066902198
RASSF7	2667998094	6932856473	7165825576	7358849188
ZBTB7C	4459542053	7642500751	9510260114	9309958617
PTPRN	4607521046	1001182112	9107107077	7972858968
EPHA2	5365897139	9817661492	1035196187	9522108103

## Sheet: cluster2
Row.names	BaseMeanD0	BaseMeanD7	BaseMeanD14	BaseMeanD21
CHI3L1	1328464289	6333157673	3301568826	3476335691
PI16	1277607261	6507403505	3004763841	3169111942
MEDAG	1320967144	5042072038	3745684988	39817679
RPS4Y1	9488777344	944129614	5137597817	388500006
DDX3Y	8393391159	7891700393	3856453255	3147730068
EFEMP1	1485295666	8906793677	6746199786	681552924
GFRA1	1081934806	3921481055	3150501183	3655677659
TNXB	1302319888	6342498772	6048025974	5435074454
RASSF2	1076056787	3953172566	380408554	4012154249
CCBE1	1022146934	4209747456	3464469541	3419018473
IGFBP6	1273134543	8111608048	6442676347	5313300235
CRABP2	1038732976	5261598426	4304552617	3808669894
MASP1	122600992	6889504913	55891378	5068015326
NFATC2	1131229825	3533996432	6872020422	8627371104
XIRP1	108119336	3939211979	4425173031	5183487338
DKK1	1085082058	898098326	4526949253	4856426326
TGM2	1320188402	5618939235	7632791129	8597266668
SCARA5	88627051	5895495786	2718438593	3665366483
WISP2	1073163745	721658398	4904449295	4199615484
LAMA3	9072132643	7672302149	5525096311	2668907081
PKDCC	1204748541	6273977974	6507854057	5763755003
PRRG4	9758534692	508639129	3385394489	3552476329
ACTBP12	7256635783	7236694577	4444236223	2905973653
OLFML1	100811464	600161078	5269535995	2937081826
CNTNAP1	1079353489	5839699597	5066706836	4366407315
RN7SL1	6426243496	7069582726	5591843248	3951769235
ADAMTS14	1085367653	4706957782	6178541819	4831361454
RN7SL2	5625071863	6603899978	5257558464	3546042165
C10orf10	6931763839	9306285074	4704201282	3491842751
LINC01133	8354427775	6412966309	4037613561	2720758839
CXCL12	114917427	671185027	5864074986	578772491
LRRN4CL	929371052	7415536655	469599649	3560306797
MFAP5	1424302671	1215052156	9257591177	8456706299
ACVRL1	1008802617	7219895979	5715673478	369932181
ADAM33	1018346725	9244200666	6661802323	4547123291
TXNIP	1122938296	942279972	6092875675	6156766876
SCUBE3	1094823452	4955510004	8499141876	1023047991
SUSD2	1047818666	1019359878	7392931239	5497265455
ABI3BP	1502823786	1233611466	989090759	928894522
GALNT15	6188975037	1067291749	6065644525	4964828303
MOXD1	129399626	8442399176	7236577677	7791665343
DPP4	9960275857	5269147374	4473412658	4889656838
APOL3	8209534215	6669462966	4311122066	2306332965
GGT5	8342084841	8524649364	5531395371	3532970541
ADAMTSL1	1175916165	847757533	7335548063	5584083546
PRSS12	1011129802	6775296658	4744997574	4776707597
AOX1	9611065511	7467952179	4842577105	4768145002
FBLN2	1387893913	1160821521	9946068556	8017021221
PPL	8039469748	7028993225	502776933	2322794957
LRRC32	1212271987	6911512227	7715052321	6872149412
ADAMTSL4	9251501895	9005878754	6564529161	430344634
PCSK1	977943259	7869625541	6032133541	3959858418
CELF2	8511905808	7139514922	4412774298	3711210528
HSPB6	1080349751	5681577422	5912375042	6371298325
F3	1337267163	8548961465	8307152924	8429011293
F2RL2	9033178033	6986928394	435749183	3856722203
TFPI2	9960513908	6219862222	5879980826	4330406228
GLIPR1	9870469048	5284303085	5634267579	4432676978
TGFBR3	1085052325	9031010812	6330590296	5683052983
KIAA1644	1177234513	677158556	7671051209	651313297
CD248	1327315175	1083419051	9525275214	834985233
ACE	9770425934	1012974503	7689727353	5561956339
C1R	1302864562	1065720797	887370945	7666260099
CILP	1411102715	1162555881	1011838172	8657983097

## Sheet: cluster3
Row.names	BaseMeanD0	BaseMeanD7	BaseMeanD14	BaseMeanD21
PSG5	9237193621	3146642282	0.467140449	1191145761
WNT2	9061908316	2419501087	199592158	0
STEAP4	9174496297	1443124455	141703001	3087628588
C3	9932762037	4346667346	2453166385	1769057779
FAM107A	8137288944	1316893229	1256878046	0.589453874
GDF5	8217655246	0.790164829	1031837244	1775709401
PKD1P5	5709982552	6916818893	3640934148	2642153173
CLEC3B	7887139784	2354059804	0.61052063	0.940024332
XPNPEP2	8352241393	646021749	2700581658	1012498348
PEAR1	903779151	5229531762	2865716468	1116792493
HGF	7923947448	0.980510691	1175895885	1021385216
NPR1	800941927	2338584203	1419145135	0.379896138
USP9Y	6915654923	6172503082	2798136728	1981380482
KDM5D	6629440445	6557877395	3466959399	2109211534
TRH	7739536836	2523406919	0.881664198	0.589453874
HSD11B1	8686393167	5452519532	3008875908	1244551727
RRAD	9470757535	2415001344	3748334553	2780229564
NPTX1	6906402799	0.319671322	0.629615886	1358608203
FGL2	8799499316	3683139527	2105041688	1624447865
SLC6A17	7946966169	1540140715	1920021475	1919040944
MEST	9335257529	2684305305	383978751	3175042713
CPA4	7806671485	1566486507	1513515112	17502485
TXLNG2P	6013886994	5957980641	2777628195	1934071987
AKR1B10	6928181179	2439090235	0.509942925	0
IL13RA2	7749296793	1316893229	2858811416	1461868654
RP11-61I13.3	7712136502	1856740486	1965308183	153930815
F2RL1	7155312658	4714397681	1535531216	0.381869935
GPBAR1	6618768173	1079012469	0.546294264	0.429379687
SELPLG	8093042062	1627269781	2285792352	3175104532
TINAGL1	7893882033	2280639184	1930297947	1191145761
CIDEC	681001954	1269358332	0.908730273	0.381869935
NLGN1	8131541614	3948321699	2927755828	1181459403
SECTM1	7992499234	3916931611	3068887182	1034416133
HEYL	9367628799	4199863655	3227918429	387467908
UBL4B	5049331308	6080499725	109987456	0.804385592
CDH20	6018546665	0	0.262418115	0
PKNOX2	8760870769	2477322281	3829612111	2997910844
MIR503HG	8708162623	3614178253	2289764144	4096328092
ZFY	6227906839	5470325869	2610572951	1557780209
BMPER	8443340365	4940112962	3279941822	1947789053
MYPN	7627465921	3578671593	3034595761	0.734922558
ESM1	7271254879	3302483611	1726768309	131992047
UTY	570422292	5305866073	2682570631	2037665005
MRAP2	7040637207	2131172241	1315436848	2215859556
PTPRQ	5776299664	0	0.509942925	0
S1PR5	5854088216	0	0.509942925	0.429379687
F10	6934451512	3372000208	1979541663	0.734922558
PTGIR	683526169	4253549391	204668003	0.761766073
CD36	6676484665	0.790164829	3403971118	452201243
NLGN4Y	6182581523	386595008	1961947456	1012498348
RP11-184M15.1	5971107659	3156800853	0.61052063	1470210496
RP11-672A2.4	57294386	0.319671322	1008268443	0.379896138
GABBR2	6165734762	1548234879	1685045126	1511352203
COL6A6	5786937798	2144531669	0.666104474	0
FRMPD3	7874626618	2245965519	2890175872	3445420211
SLC1A7	5883088299	3730122576	1063792054	0.429379687
CFD	7616555947	5837131991	3484059826	3159084926
EGFLAM	5338338862	0.835827557	0	1648297913
ADAMTS8	5341662117	0.470493506	0	0.381869935
FCRLA	5305344106	0.319671322	0	0.592005529
RP11-863P13.4	5687056404	0	1072602718	1191145761
CTC-786C10.1	7008256651	3344185904	347104557	1032442336
WNT16	7328150171	2022975132	2835761875	3712957535
CD34	5840176375	1496666926	0.412704882	1326928086
GPR150	4841438539	441412964	0.89439678	0
CYP19A1	648192446	3685729938	1537840878	1745580337
FAM196A	8550329104	406283706	3665136453	3283332122
CDA	6668818502	2761987342	3001789126	1738504341
COL22A1	5283234528	0.319671322	0.348102515	0.652546198
ARRB1	8539940067	4441672167	3393719202	3322920281
KCNK15	6464437588	4362249021	246061538	219873433
GREB1L	581941197	4068102595	1259217507	1216041133
SLC6A15	6179316282	6931564501	5038442006	2059337183
CTD-2562J17.7	5725747966	1673963526	0.77236104	0.429379687
MEOX1	5217408632	0.324238853	0.543931486	0
CLDN11	8686965448	3767839649	367575815	3902174033
CNTNAP2	7972666382	6085451201	3484127466	2596865666
AIF1L	6027172055	1494038975	2229917812	3699297016
MMP12	5378752892	0.319671322	0.928522589	0.592005529
GATA2	5259132716	0.643910175	0.760807398	0
RIPK4	5052847845	0.324238853	0.992283074	0
PHEX	5844497673	4987390769	2935284097	1242000072
SNORA73B	2872308087	3272856928	3446418246	1181459403
ADH1B	5412453475	4080145934	0.77236104	1734161138
MBP	7206308174	6199459751	2496452112	3449596117
RP11-359E10.1	560287628	113702742	0.729558563	2324090725
LMO1	4038974439	0.614866551	1138113491	4956313011
EIF1AY	5335589746	4757831477	2280528115	2037665005
RHBDL3	6248256357	1114403682	2922514531	2622663245
CCKAR	6514209485	1830433977	2778668183	154617218
LPPR4	5116503748	2414199601	0.348102515	0
GDF6	6311709192	4631006757	2216054982	161083909
OSR1	5936238978	2985043321	180591174	0.429379687
NTNG1	7269303431	5639556871	4273467542	2172286874
PSG4	480474366	0	0	0
CLCA2	5828894092	2416563499	1167233484	0.811249622
CTB-167B5.2	4768907754	0	0	0
FOLR3	5070071645	3600113375	0.732982453	0.734922558
MRVI1	5648391088	216617714	137454865	1392394486
DAB1	4783173191	0	0	0
PDE1A	6330688256	4892126004	2752557406	1116792493
RP11-492E3.2	6474576062	1676330332	167424563	3322352576
ACKR4	4970777012	0.975830585	0.681652468	0.737750152
AJAP1	4870194595	0.643910175	0	0
CCIN	55853055	2580493562	1598426614	0.429379687
PITX3	513483774	0.920767684	2091800715	0
BCAM	7918333493	3998740427	3625338094	2681809602
PI15	4899422132	1498574329	0.855646456	0
TMEM130	5917125106	2414563151	1863417597	0.737750152
RP11-138I17.1	4862570916	0.319671322	0.367183505	0.734922558

## Sheet: cluster4
Row.names	BaseMeanD0	BaseMeanD7	BaseMeanD14	BaseMeanD21
COL2A1	9297361519	9761398148	1594647206	1950684553
COL11A2	6590446351	8317777885	1373778328	1594249558
COL9A3	5399603298	7803635773	1275388973	1500472753
COL10A1	8397747276	1218533587	1595205547	1853132539
SPP1	5103769625	8569156557	1320127213	1418547412
COL9A2	5612518315	1010670967	1337751495	1501502199
CXCL14	4570615967	1010922469	1231193361	1355088601
PTH1R	4565319464	8371714562	1226644425	131879876
MMP13	4731182923	1299893218	1218227955	1213545523
MDFI	5014750539	1051485361	1191870222	1178962745
TRIB3	6746537172	1304868718	1233253982	1232094742
COL11A1	110412337	1538432248	1641155521	1794613662
FIBIN	5927949453	1098729288	1106659272	1133506767
RNA18S5	1503339263	1631585628	1609079604	1516083945
SLC29A1	9670393415	1360383093	1498571706	1471544426
RNA28S5	1618976858	1754565439	1753808211	1591614719
COL7A1	8809362119	1303791772	1400222443	131006111
APOD	62075858	111533523	1038399529	111369208
2005-09-01	6245109051	1090860262	1077943574	1114260036
DPT	7541911703	1204775256	1249822153	1191601633

## Sheet: cluster5
Row.names	BaseMeanD0	BaseMeanD7	BaseMeanD14	BaseMeanD21
SCIN	2.18884	0.834256	7.23797	10.0444
PANX3	0.232105	0.290628	5.84918	8.21538
ITIH6	0.592705	0.319671	5.8248	9.08609
PHOSPHO1	3.61667	1.11111	7.0581	10.361
SLC8A3	0.614516	0.516156	5.10014	7.70745
KCNA6	2.34065	1.43212	6.8918	9.21902
LECT1	0	0	3.82601	7.5852
SLC27A2	0.387987	0.324239	3.41998	7.80877
DMP1	0.670504	0.610299	5.41159	7.89904
FXYD6	0.592705	1.45281	5.75207	7.99586
SMOC2	1.28977	3.00946	5.86872	9.08913
ADAMTS18	2.33505	1.45563	6.43273	7.22405
IFITM5	0.382411	0	4.37491	4.71459
RMRP	1.79128	5.44201	5.01342	0.804386
TGFA	0	1.31689	6.09156	6.56925
TMEM200C	0.599894	0.319671	2.99906	6.76093
ZNF385B	0.689874	3.42894	4.85569	8.17444
LPL	0	2.52859	5.85611	7.21701
RPPH1	0.976262	4.90675	3.88114	2.03017
ADAMTS16	0.459297	5.00405	6.88372	7.81602
FFAR4	0.50552	0.788214	4.19628	6.94069
NELL2	0.459297	1.12345	5.66968	6.80456
WIF1	1.26482	0	5.77767	5.96543
CXCL13	0	6.10696	4.21467	7.28407
LPAR4	1.09379	0	4.12084	6.98467
NPNT	0.382411	5.79175	7.11307	6.63447
REEP1	1.09379	0.64391	4.31065	7.35555
KIAA1211	0.670504	3.55305	6.10427	7.88352
BMP3	0.670504	1.73722	6.28507	6.40113
SMIM5	1.28411	1.43535	5.84589	7.25566
R3HDML	0.282517	0	3.01541	6.26577
EPYC	1.81877	3.82837	6.64258	8.7644
B3GNT7	2.87228	1.12929	5.59225	7.93759
MYL3	0.670504	4.65005	6.8271	7.13252
JPH1	0.824809	0.324239	3.9851	6.53293
EEF1DP5	0.382411	0	2.78795	3.81373
KLHDC7B	0.976262	7.3353	4.02828	2.54394
RARB	2.85266	0.934538	4.64782	7.69867
CRTAC1	0.824809	5.77006	6.34059	6.92332
TREM1	0	6.72419	5.41279	3.67788
NKD1	1.38074	3.47969	6.50752	7.56845
FOXA2	0.282517	0	3.17323	6.05094
ABCG1	2.14545	7.96472	2.76125	3.30858
NOS2	3.96511	1.89797	7.12976	7.64273
SDK2	2.18349	2.52058	5.64562	8.08224
GPR183	0.964817	1.35482	5.46771	5.8465
MIA	0	1.27867	4.45448	5.53865
JAG2	1.71458	4.60887	6.63083	7.72163
RP11-401P9.4	0.514621	2.21649	5.30423	6.33669
LCNL1	0.847284	4.93639	6.62319	5.86308
GFRA2	2.85542	0	3.69983	5.70711
AF015262.2	0.691402	3.86051	6.42058	5.85951
KCNS1	1.61547	2.23109	4.35008	6.44968
DGCR5	1.5071	1.11725	5.40205	5.96059
TSLP	0.387987	6.52215	5.12439	5.01431
SLN	0.232105	3.08183	5.17839	5.75619
CPNE9	0	0.794732	2.22248	5.74176
BMP8A	0.964817	1.43424	4.92165	6.04457
CRHR1	0	2.97562	5.31537	5.31278
LINC00626	0	5.42281	5.53999	3.88923
EXTL1	2.11751	1.73985	5.2108	6.92577
KRT81	0.847284	6.94211	5.39527	3.82182
BARX1	0.232105	4.09589	5.66348	5.36758
DNM1P35	0.514621	5.28626	5.76445	6.34038
FAM213A	0.841709	3.89561	6.06138	6.62299
PRKG2	0	1.62688	3.0234	5.13975
TMIE	0.850264	3.53152	5.59539	6.72314
MCOLN2	1.78816	2.96853	5.89225	7.53195
EFHD1	2.48601	3.11607	4.98908	8.39729
CACNG4	0	0	1.92913	4.57295
RP11-893F2.14	0.387987	0	2.97254	5.58009
UBE2QL1	0.459297	1.30475	3.57628	5.96436
FGF21	0	0.516156	3.60602	4.77619
RP11-400N13.3	1.38074	6.99459	6.78684	5.31956
SCUBE1	1.81877	1.12488	3.51458	6.86269
KCNK5	4.20148	2.56354	6.23897	8.209
SLITRK6	0	5.59208	4.2779	5.45099
CCM2L	0	4.85441	5.7945	3.90014
ESPNP	0.382411	0.601096	4.6199	4.85635
WNT4	2.88256	1.3792	3.46404	6.62956
NTSR1	2.03332	4.98046	7.86356	5.9333
GRAMD2	1.35059	2.81255	4.68672	6.69313
RP11-753N8.1	0.232105	0.510017	4.23418	3.61857
SLC24A2	0.382411	5.57963	4.253	6.14046
UNC5C	0.514621	1.12488	2.29388	5.86645
AC011893.3	0	4.81042	5.70673	4.3677
LAD1	0	0	3.70144	4.86766
CTD-2328D6.1	3.02258	3.27617	4.34646	2.54394
GPA33	0.282517	3.77881	5.61101	5.50602
PTPRZ1	3.26381	0	3.44595	5.00656
CADM3	0.382411	5.7044	4.28106	3.00448
STK32A	0.232105	6.12674	2.14167	2.19396
GRIK4	0.50552	2.60403	5.43527	5.18371
SLC35D3	0	0.64391	3.79301	2.43268
TMEM63C	2.23424	0.8464	3.23305	6.18986
GJA5	1.82688	6.53524	5.3243	7.31418
COL26A1	1.26703	2.80105	4.73977	6.23066
IRF6	6.68452	3.90719	4.16807	8.70066
MAP2K6	0.887931	6.40659	5.55187	5.29284
SOX5	2.08842	3.44723	5.64306	7.53728
FGFR4	1.95827	2.42619	6.25122	6.33325
LRRN1	0.232105	3.59593	4.69557	5.93744
LHX8	0	0.290628	2.2798	3.32451
CNTN1	1.16169	2.71705	4.40266	5.2456
RP11-399D6.2	1.85973	5.99912	5.8834	7.11344
KLRC2	0.382411	4.55005	5.44725	5.02948
SCN3B	1.78198	7.23809	5.6388	5.13522
DRD4	2.64702	4.9035	5.37004	7.56322
DIO2	1.34723	4.51036	5.71535	5.79301
CCNJL	0	2.86722	4.33764	5.56439
SFRP5	0	3.46129	4.03354	4.77205
CDH19	0.387987	2.41645	2.62346	5.89804
FOXQ1	0.459297	4.50036	3.91063	2.03017
F2RL3	1.17045	4.43037	5.81951	6.09845
KIF26A	0.282517	2.95083	4.85348	5.49783
NRK	4.52245	0.806784	2.47777	6.17588
PLCH1	0	4.06281	4.70486	3.60325
NETO1	0.897032	5.61099	5.44461	4.38502
TSPAN13	5.57945	3.40005	3.82823	7.42242
MT3	0.382411	4.42705	5.18148	3.25361
AC068580.6	1.65624	3.51111	5.7078	5.1219
CACNA1H	6.24958	4.84804	3.81496	8.05265
PRSS50	0	0.646025	3.4331	4.75279
LRRN2	1.34368	3.57358	5.34027	6.0918
PMP2	0.232105	0	1.57348	4.44806
NOTUM	3.18739	3.68319	6.93457	7.37433
RNF165	0.980692	5.86408	4.67557	3.87841
C3AR1	0.387987	3.99319	5.18638	4.2944
PCDH19	1.8677	3.95249	6.63073	5.87626
AC026202.3	0.459297	4.40901	4.7549	5.23376
RP11-1060J15.4	0.282517	0.516156	2.80612	3.04163
