# Supplementary material for: Developmentally Engineered Callus Organoid Bioassemblies Exhibit Predictive In Vivo Long Bone Healing
Source: Adv Sci (Weinh). 2019 Dec 10;7(2):1902295. doi: 10.1002/advs.201902295 (PMC6974953; doi:10.1002/advs.201902295)
Supplement: Supplementary file 6 — Supporting Information [file ADVS-7-1902295-s006.xls]

## Sheet: Cluster1 - GO_Biological_Proces
Term	Overlap	P-value	Adjusted P-value	Old P-value	Old Adjusted P-value	Z-score	Combined Score	Genes
skeletal system morphogenesis (GO:0048705)	6/110	3.56922e-06	0.00351618	1.31452e-05	0.0126146	-2.97178	37.2756	CLEC3A;IHH;BMP8B;FGFR3;FGFR2;MATN3
embryonic skeletal system development (GO:0048706)	6/112	3.96325e-06	0.00351618	1.44967e-05	0.0126146	-2.88917	35.9367	CLEC3A;WNT11;IHH;BMP8B;FGFR3;MATN3
bone development (GO:0060348)	6/118	5.36276e-06	0.00351618	1.92393e-05	0.0126146	-2.94575	35.7497	CLEC3A;IHH;BMP8B;FGFR3;FGFR2;MATN3
stomach neuroendocrine cell differentiation (GO:0061102)	mrt/13	1.41001e-05	0.00591941	4.68083e-05	0.0184144	-3.44608	38.4904	WNT11;ITGB4;FGFR2
pyramidal neuron migration (GO:0021852)	1940-04-01	1.50468e-05	0.00591941	4.43011e-05	0.0184144	-2.72324	30.2398	NTRK2;SEMA3A;FGF13;FGFR2
skeletal system development (GO:0001501)	5/103	4.25988e-05	0.0116804	0.000122878	0.0278261	-2.83368	28.5172	CLEC3A;IHH;BMP8B;FGFR3;MATN3
positive regulation of Wnt signaling pathway by BMP signaling pathway (GO:0060804)	5/104	4.46202e-05	0.0116804	0.000128344	0.0278261	-2.97287	29.7802	GDF15;LEF1;BMP8B;LGR6;FGFR2
regulation of ERK1 and ERK2 cascade (GO:0070372)	1955-04-01	5.38148e-05	0.0116804	0.000141225	0.0278261	-2.88678	28.3769	GDF15;BMP8B;FGFR2;EPHA2
positive regulation of cerebellar granule cell migration by calcium (GO:0021945)	6/178	5.53045e-05	0.0116804	0.000173564	0.0278261	-3.65978	35.8755	WNT11;LEF1;CTSH;TNFSF11;ROR2;LGR6
positive regulation of MAPK cascade (GO:0043410)	6/194	8.90487e-05	0.0116804	0.000272557	0.0278261	-3.45173	32.1919	NTRK2;GDF15;BMP8B;TNFSF11;FGFR3;FGFR2
cartilage development (GO:0051216)	5/121	9.18021e-05	0.0116804	0.000253072	0.0278261	-2.9524	27.4451	CLEC3A;IHH;BMP8B;FGFR3;MATN3
positive regulation of protein maturation (GO:1903319)	6/222	0.000185947	0.0116804	0.000547887	0.0278261	-4.08985	35.132	NTRK2;WNT11;LAMP3;LEF1;CTSH;KLF2
biofilm matrix organization (GO:0098784)	5/143	0.000201141	0.0116804	0.000531054	0.0278261	-3.08949	26.2962	IBSP;ITGB4;COL9A1;MATN4;MATN3
cellulose microfibril organization (GO:0010215)	5/143	0.000201141	0.0116804	0.000531054	0.0278261	-3.08831	26.2861	IBSP;ITGB4;COL9A1;MATN4;MATN3
extracellular matrix organization (GO:0030198)	5/143	0.000201141	0.0116804	0.000531054	0.0278261	-3.08592	26.2658	IBSP;ITGB4;COL9A1;MATN4;MATN3
extracellular matrix organization in marginal zone involved in cerebral cortex radial glia guided migration (GO:0021820)	5/143	0.000201141	0.0116804	0.000531054	0.0278261	-3.08257	26.2373	IBSP;ITGB4;COL9A1;MATN4;MATN3
extracellular matrix organization involved in endocardium development (GO:0061148)	5/143	0.000201141	0.0116804	0.000531054	0.0278261	-3.08185	26.2312	IBSP;ITGB4;COL9A1;MATN4;MATN3
positive regulation of hematopoietic stem cell differentiation (GO:1902038)	2018-06-02	0.000206118	0.0116804	0.000550118	0.0278261	-1.75701	14.9119	TACSTD2;SP7
positive regulation of phospholipase D activity (GO:1904007)	2018-06-02	0.000206118	0.0116804	0.000550118	0.0278261	-1.38149	11.7248	FGFR3;FGFR2
positive regulation of cell migration in other organism (GO:0044623)	5/144	0.000207773	0.0116804	0.000547612	0.0278261	-3.29417	27.9315	WNT11;LEF1;CTSH;ROR2;LGR6
positive regulation of distal tip cell migration (GO:1903356)	5/144	0.000207773	0.0116804	0.000547612	0.0278261	-3.29242	27.9167	WNT11;LEF1;CTSH;ROR2;LGR6
positive regulation of formation of radial glial scaffolds (GO:0061926)	5/144	0.000207773	0.0116804	0.000547612	0.0278261	-3.29043	27.8998	WNT11;LEF1;CTSH;ROR2;LGR6
positive regulation of mesenchymal stem cell migration (GO:1905322)	5/144	0.000207773	0.0116804	0.000547612	0.0278261	-3.28827	27.8814	WNT11;LEF1;CTSH;ROR2;LGR6
positive regulation of metanephric mesenchymal cell migration (GO:2000591)	5/144	0.000207773	0.0116804	0.000547612	0.0278261	-3.28513	27.8548	WNT11;LEF1;CTSH;ROR2;LGR6
positive regulation of neuroblast migration (GO:0061854)	5/144	0.000207773	0.0116804	0.000547612	0.0278261	-3.28336	27.8399	WNT11;LEF1;CTSH;ROR2;LGR6
fibronectin fibril organization (GO:1905590)	5/144	0.000207773	0.0116804	0.000547612	0.0278261	-3.10993	26.3693	IBSP;ITGB4;COL9A1;MATN4;MATN3
basement membrane organization (GO:0071711)	5/144	0.000207773	0.0116804	0.000547612	0.0278261	-3.10086	26.2924	IBSP;ITGB4;COL9A1;MATN4;MATN3
fibroblast growth factor receptor signaling pathway involved in forebrain neuroblast division (GO:0021875)	1978-04-01	0.000210889	0.0116804	0.000502429	0.0278261	-2.85561	24.1704	GALNT3;LEF1;FGFR3;FGFR2
fibroblast growth factor receptor signaling pathway involved in negative regulation of apoptotic process in bone marrow (GO:0035602)	1978-04-01	0.000210889	0.0116804	0.000502429	0.0278261	-2.85284	24.1469	GALNT3;LEF1;FGFR3;FGFR2
fibroblast growth factor receptor signaling pathway involved in positive regulation of cell proliferation in bone marrow (GO:0035604)	1978-04-01	0.000210889	0.0116804	0.000502429	0.0278261	-2.84891	24.1137	GALNT3;LEF1;FGFR3;FGFR2
positive regulation of glial cell migration (GO:1903977)	5/145	0.000214569	0.0116804	0.000564555	0.0278261	-3.28789	27.7724	WNT11;LEF1;CTSH;ROR2;LGR6
positive regulation of cardiac neural crest cell migration involved in outflow tract morphogenesis (GO:1905312)	5/145	0.000214569	0.0116804	0.000564555	0.0278261	-3.27402	27.6552	WNT11;LEF1;CTSH;ROR2;LGR6
positive regulation of cell migration by vascular endothelial growth factor signaling pathway (GO:0038089)	5/145	0.000214569	0.0116804	0.000564555	0.0278261	-3.26696	27.5956	WNT11;LEF1;CTSH;ROR2;LGR6
positive regulation of hematopoietic stem cell migration (GO:2000473)	5/146	0.000221534	0.0116804	0.000581889	0.0278261	-3.28728	27.6623	WNT11;LEF1;CTSH;ROR2;LGR6
gene expression involved in extracellular matrix organization (GO:1901148)	5/146	0.000221534	0.0116804	0.000581889	0.0278261	-3.04615	25.6331	IBSP;ITGB4;COL9A1;MATN4;MATN3
positive regulation of trophoblast cell migration (GO:1901165)	5/148	0.000235979	0.0116804	0.000617755	0.0278261	-3.35502	28.0204	WNT11;LEF1;CTSH;ROR2;LGR6
positive regulation of smooth muscle cell migration (GO:0014911)	5/148	0.000235979	0.0116804	0.000617755	0.0278261	-3.29929	27.5549	WNT11;LEF1;CTSH;ROR2;LGR6
positive regulation of cell chemotaxis to fibroblast growth factor (GO:1904849)	5/149	0.000243465	0.0116804	0.000636299	0.0278261	-3.32279	27.6474	WNT11;LEF1;CTSH;ROR2;LGR6
positive regulation of endothelial cell chemotaxis to vascular endothelial growth factor (GO:1904859)	5/149	0.000243465	0.0116804	0.000636299	0.0278261	-3.32019	27.6257	WNT11;LEF1;CTSH;ROR2;LGR6
positive regulation of fibroblast chemotaxis (GO:1905212)	5/149	0.000243465	0.0116804	0.000636299	0.0278261	-3.31808	27.6082	WNT11;LEF1;CTSH;ROR2;LGR6
extracellular matrix assembly (GO:0085029)	5/149	0.000243465	0.0116804	0.000636299	0.0278261	-3.0786	25.6156	IBSP;ITGB4;COL9A1;MATN4;MATN3
positive regulation of leukocyte migration (GO:0002687)	5/151	0.000258978	0.0119761	0.000674636	0.0278261	-3.39258	28.0185	WNT11;LEF1;CTSH;ROR2;LGR6
positive regulation of fibroblast migration (GO:0010763)	5/152	0.000267011	0.0119761	0.000694443	0.0278261	-3.38116	27.8209	WNT11;LEF1;CTSH;ROR2;LGR6
collagen fibril organization (GO:0030199)	5/154	0.000283643	0.0119761	0.000735359	0.0278261	-3.22156	26.3131	IBSP;ITGB4;COL9A1;MATN4;MATN3
forebrain neuron development (GO:0021884)	2018-07-02	0.000287863	0.0119761	0.000705242	0.0278261	-1.72052	14.0274	NTRK2;LEF1
positive regulation of cardioblast differentiation (GO:0051891)	2018-07-02	0.000287863	0.0119761	0.000705242	0.0278261	-1.6456	13.4166	TACSTD2;SP7
regulation of smooth muscle cell differentiation (GO:0051150)	2018-07-02	0.000287863	0.0119761	0.000705242	0.0278261	-1.60873	13.116	MEGF10;FGFR2
positive regulation of substrate-dependent cell migration, cell attachment to substrate (GO:1904237)	5/155	0.000292249	0.0119761	0.000756482	0.0278261	-3.33055	27.1037	WNT11;LEF1;CTSH;ROR2;LGR6
positive regulation of wound healing, spreading of epidermal cells (GO:1903691)	5/156	0.000301051	0.012085	0.000778056	0.0278261	-3.3856	27.4513	WNT11;LEF1;CTSH;ROR2;LGR6
gonadotrophin-releasing hormone neuronal migration to the hypothalamus (GO:0021828)	mrt/36	0.000330844	0.0122787	0.000709588	0.0278261	-2.51394	20.1464	NTRK2;SEMA3A;FGF13
interneuron migration (GO:1904936)	mrt/36	0.000330844	0.0122787	0.000709588	0.0278261	-2.51284	20.1376	NTRK2;SEMA3A;FGF13
neuron migration involved in retrograde extension (GO:0003393)	mrt/36	0.000330844	0.0122787	0.000709588	0.0278261	-2.51092	20.1222	NTRK2;SEMA3A;FGF13
sensory neuron migration (GO:1904937)	mrt/36	0.000330844	0.0122787	0.000709588	0.0278261	-2.50748	20.0946	NTRK2;SEMA3A;FGF13
inward migration of deep nuclear neurons (GO:0021948)	mrt/37	0.000359069	0.0128416	0.000764671	0.0278261	-2.47815	19.6567	NTRK2;SEMA3A;FGF13
outward migration of deep nuclear neurons (GO:0021947)	mrt/37	0.000359069	0.0128416	0.000764671	0.0278261	-2.47144	19.6034	NTRK2;SEMA3A;FGF13
positive regulation of neuron migration (GO:2001224)	5/163	0.00036843	0.0129411	0.000942215	0.0314125	-3.51281	27.7732	WNT11;LEF1;CTSH;ROR2;LGR6
positive regulation of mesenchymal stem cell differentiation (GO:2000741)	2018-08-02	0.000382885	0.0129621	0.000878997	0.0298101	-1.6648	13.0983	TACSTD2;SP7
positive regulation of phospholipase A2 activity (GO:0032430)	2018-08-02	0.000382885	0.0129621	0.000878997	0.0298101	-1.33081	10.4705	FGFR3;FGFR2
motor neuron migration (GO:0097475)	mrt/38	0.000388798	0.0129621	0.000822404	0.028887	-2.46271	19.3383	NTRK2;SEMA3A;FGF13
positive regulation of epithelial cell migration (GO:0010634)	5/172	0.000471134	0.0154453	0.00118963	0.0351589	-3.44865	26.4179	WNT11;LEF1;CTSH;ROR2;LGR6
paraxial mesodermal cell differentiation (GO:0048342)	2018-09-02	0.000491084	0.0158355	0.00107121	0.0337457	-1.59698	12.1672	ITGB4;LEF1
protein N-linked glucosylation via asparagine (GO:0071905)	mrt/42	0.000523428	0.0160872	0.00108082	0.0337457	-2.42276	18.3042	ST6GAL2;DERL3;ST3GAL5
protein N-linked N-acetylglucosaminylation via asparagine (GO:0071903)	mrt/42	0.000523428	0.0160872	0.00108082	0.0337457	-2.41958	18.2802	ST6GAL2;DERL3;ST3GAL5
protein N-linked N-acetylgalactosaminylation via asparagine (GO:0071904)	mrt/42	0.000523428	0.0160872	0.00108082	0.0337457	-2.41914	18.2769	ST6GAL2;DERL3;ST3GAL5
neuron migration (GO:0001764)	mrt/43	0.000561174	0.016982	0.00115254	0.0351589	-2.60564	19.5044	NTRK2;SEMA3A;FGF13
activation of phospholipase D activity (GO:0031584)	2/okt	0.000612364	0.0172932	0.00128173	0.0351589	-1.71497	12.6877	FGFR3;FGFR2
positive regulation of phospholipase activity (GO:0010518)	2/okt	0.000612364	0.0172932	0.00128173	0.0351589	-1.63257	12.0781	FGFR3;FGFR2
cell chemotaxis (GO:0060326)	mrt/45	0.000641792	0.0172932	0.00130483	0.0351589	-2.40043	17.6462	LEF1;FPR1;EPHA2
cell chemotaxis involved in Malpighian tubule morphogenesis (GO:0061352)	mrt/45	0.000641792	0.0172932	0.00130483	0.0351589	-2.39255	17.5883	LEF1;FPR1;EPHA2
cell chemotaxis to angiotensin (GO:0071434)	mrt/45	0.000641792	0.0172932	0.00130483	0.0351589	-2.38886	17.5611	LEF1;FPR1;EPHA2
fibroblast chemotaxis (GO:1990956)	mrt/45	0.000641792	0.0172932	0.00130483	0.0351589	-2.38837	17.5575	LEF1;FPR1;EPHA2
muscle cell chemotaxis toward tendon cell (GO:0036061)	mrt/45	0.000641792	0.0172932	0.00130483	0.0351589	-2.38342	17.5211	LEF1;FPR1;EPHA2
Schwann cell chemotaxis (GO:1990751)	mrt/45	0.000641792	0.0172932	0.00130483	0.0351589	-2.38182	17.5094	LEF1;FPR1;EPHA2
colon epithelial cell chemotaxis (GO:0061583)	mrt/46	0.000684726	0.0182008	0.00138549	0.0368279	-2.38079	17.3476	LEF1;FPR1;EPHA2
astrocyte chemotaxis (GO:0035700)	mrt/47	0.000729449	0.0188284	0.00146923	0.0380888	-2.42487	17.5154	LEF1;FPR1;EPHA2
ectodermal digestive tract development (GO:0007439)	2018-11-02	0.000746628	0.0188284	0.00151039	0.0380888	-2.23391	16.084	ITGB4;FGFR2
hindgut development (GO:0061525)	2018-11-02	0.000746628	0.0188284	0.00151039	0.0380888	-2.22913	16.0496	ITGB4;FGFR2
intramembranous bone morphogenesis (GO:1904770)	2018-11-02	0.000746628	0.0188284	0.00151039	0.0380888	-1.86309	13.4142	FGFR3;FGFR2
positive regulation of cell migration (GO:0030335)	5/193	0.000793699	0.0197621	0.00195113	0.0451516	-3.53101	25.2072	WNT11;LEF1;CTSH;ROR2;LGR6
smooth muscle cell chemotaxis (GO:0071670)	mrt/49	0.000824381	0.0202572	0.00164608	0.0409853	-2.36895	16.8217	LEF1;FPR1;EPHA2
fibroblast growth factor receptor signaling pathway involved in hemopoiesis (GO:0035603)	4/112	0.000834179	0.0202572	0.00183564	0.0429846	-3.00102	21.2744	GALNT3;RUNX3;FGFR3;FGFR2
extracellular matrix disassembly (GO:0022617)	5/198	0.000890195	0.0204426	0.0021755	0.048081	-3.34327	23.4834	IBSP;ITGB4;COL9A1;MATN4;MATN3
mammary gland morphogenesis (GO:0060443)	2018-12-02	0.000893778	0.0204426	0.00175701	0.0416391	-2.54041	17.8338	LEF1;FGFR2
digestive tract development (GO:0048565)	2018-12-02	0.000893778	0.0204426	0.00175701	0.0416391	-2.39434	16.8084	ITGB4;FGFR2
midgut development (GO:0007494)	2018-12-02	0.000893778	0.0204426	0.00175701	0.0416391	-2.10611	14.785	ITGB4;FGFR2
negative regulation of multicellular organism growth (GO:0040015)	2018-12-02	0.000893778	0.0204426	0.00175701	0.0416391	-1.77596	12.4673	FGFR3;FGFR2
positive regulation of MAP kinase activity (GO:0043406)	4/118	0.00101339	0.022912	0.00220708	0.048237	-2.92088	20.1379	NTRK2;TNFSF11;FGFR3;FGFR2
neural crest cell migration involved in autonomic nervous system development (GO:1901166)	2013-02-01	0.00105372	0.0230296	0.00202145	0.0451841	-2.55056	17.4852	SEMA3A;LEF1
endochondral bone morphogenesis (GO:0060350)	2013-02-01	0.00105372	0.0230296	0.00202145	0.0451841	-2.16585	14.8478	FGFR3;FGFR2
positive regulation of phospholipase C activity (GO:0010863)	2013-02-01	0.00105372	0.0230296	0.00202145	0.0451841	-1.8288	12.5372	FGFR3;FGFR2
cellular response to retinoic acid (GO:0071300)	mrt/56	0.00121724	0.0251685	0.00236788	0.0495491	-2.90955	19.5265	LTK;WNT11;CTSH
positive regulation of MAPK cascade involved in cell wall organization or biogenesis (GO:1903139)	mrt/56	0.00121724	0.0251685	0.00236788	0.0495491	-2.2644	15.1967	NTRK2;FGFR3;FGFR2
osteoclast differentiation (GO:0030316)	2014-02-01	0.00122636	0.0251685	0.00230355	0.0492508	-2.23466	14.9805	TNFSF11;EPHA2
positive regulation of protein kinase C signaling (GO:0090037)	2014-02-01	0.00122636	0.0251685	0.00230355	0.0492508	-2.02435	13.5706	WNT11;TNFSF11
positive regulation of histone gene expression (GO:0036207)	5/214	0.0012583	0.0251685	0.0030208	0.055085	-3.87207	25.8577	NTRK2;WNT11;LAMP3;LEF1;CTSH
positive regulation of snoRNA processing (GO:1902798)	5/214	0.0012583	0.0251685	0.0030208	0.055085	-3.87038	25.8464	NTRK2;WNT11;LAMP3;LEF1;CTSH
positive regulation of tRNA processing (GO:2000237)	5/214	0.0012583	0.0251685	0.0030208	0.055085	-3.86694	25.8234	NTRK2;WNT11;LAMP3;LEF1;CTSH
positive regulation of rhodopsin gene expression (GO:0045872)	5/215	0.00128454	0.0251685	0.0030805	0.055085	-3.90805	26.0173	NTRK2;WNT11;LAMP3;LEF1;CTSH
positive regulation of production of siRNA involved in RNA interference (GO:1903705)	5/215	0.00128454	0.0251685	0.0030805	0.055085	-3.88431	25.8593	NTRK2;WNT11;LAMP3;LEF1;CTSH
negative regulation of mRNA catabolic process (GO:1902373)	5/215	0.00128454	0.0251685	0.0030805	0.055085	-3.86584	25.7362	NTRK2;WNT11;LAMP3;LEF1;CTSH
positive regulation of phosphatidylinositol 3-kinase signaling (GO:0014068)	4/126	0.00129233	0.0251685	0.00277904	0.0541226	-3.02173	20.0984	NTRK2;TNFSF11;FGFR3;FGFR2
negative regulation of gene silencing (GO:0060969)	5/216	0.00131118	0.0252852	0.00314105	0.0551648	-3.8848	25.7828	NTRK2;WNT11;LAMP3;LEF1;CTSH
positive regulation of ERK5 cascade (GO:0070378)	mrt/58	0.00134769	0.0254253	0.00260476	0.0512356	-2.29598	15.1749	NTRK2;FGFR3;FGFR2
positive regulation of MAPK cascade involved in axon regeneration (GO:1904922)	mrt/58	0.00134769	0.0254253	0.00260476	0.0512356	-2.22847	14.7287	NTRK2;FGFR3;FGFR2
positive regulation of MAPKKK cascade by fibroblast growth factor receptor signaling pathway (GO:0090080)	4/129	0.00140953	0.0254253	0.00301747	0.055085	-2.91954	19.1653	NTRK2;GALNT3;FGFR3;FGFR2
ureteric bud morphogenesis (GO:0060675)	2015-02-01	0.00141159	0.0254253	0.00260313	0.0512356	-2.8227	18.5255	WNT11;FGFR2
mesenchymal cell differentiation involved in mammary gland development (GO:0060610)	2015-02-01	0.00141159	0.0254253	0.00260313	0.0512356	-2.39333	15.7075	LEF1;FGFR2
multinuclear osteoclast differentiation (GO:0072674)	2015-02-01	0.00141159	0.0254253	0.00260313	0.0512356	-2.1234	13.936	TNFSF11;EPHA2
intestinal epithelial cell differentiation (GO:0060575)	2015-02-01	0.00141159	0.0254253	0.00260313	0.0512356	-1.86195	12.2201	ITGB4;FGFR2
positive regulation of rRNA processing (GO:2000234)	5/220	0.00142185	0.0254253	0.00339191	0.0580164	-3.87459	25.401	NTRK2;WNT11;LAMP3;LEF1;CTSH
positive regulation of mRNA processing (GO:0050685)	5/224	0.00153927	0.027277	0.00365692	0.0604467	-3.81582	24.7129	NTRK2;WNT11;LAMP3;LEF1;CTSH
digestive tract morphogenesis (GO:0048546)	2016-02-01	0.00160934	0.0279525	0.00292005	0.055085	-2.23204	14.3563	ITGB4;FGFR2
osteoclast development (GO:0036035)	2016-02-01	0.00160934	0.0279525	0.00292005	0.055085	-2.09905	13.5009	TNFSF11;EPHA2
positive regulation of production of miRNAs involved in gene silencing by miRNA (GO:1903800)	5/227	0.00163192	0.0279525	0.00386523	0.0633575	-3.97311	25.4994	NTRK2;WNT11;LAMP3;LEF1;CTSH
protein N-linked glycosylation via asparagine (GO:0018279)	mrt/62	0.00163423	0.0279525	0.00312126	0.0551648	-2.44689	15.7006	ST6GAL2;DERL3;ST3GAL5
cell chemotaxis to fibroblast growth factor (GO:0035766)	mrt/63	0.00171135	0.0290192	0.00325949	0.0562406	-2.53734	16.1641	LEF1;FPR1;EPHA2
mesenchymal cell differentiation involved in renal system development (GO:2001012)	2017-02-01	0.00181949	0.0304924	0.00325415	0.0562406	-2.45797	15.5078	ITGB4;FGFR2
negative regulation of apoptotic process (GO:0043066)	7/467	0.00182923	0.0304924	0.00526103	0.0713871	-5.10603	32.1877	LTK;WNT11;GDF15;LEF1;AMIGO2;BMP8B;CTSH
cell chemotaxis to vascular endothelial growth factor (GO:0090667)	mrt/65	0.00187233	0.0309485	0.0035471	0.060098	-2.45356	15.4098	LEF1;FPR1;EPHA2
enteric smooth muscle cell differentiation (GO:0035645)	2018-02-01	0.00204197	0.0331947	0.00360527	0.060098	-1.98961	12.3233	ITGB4;FGFR2
bone maturation (GO:0070977)	2018-02-01	0.00204197	0.0331947	0.00360527	0.060098	-1.95227	12.0921	FGFR3;FGFR2
protein autophosphorylation (GO:0046777)	6/358	0.00224976	0.0362728	0.005803	0.0713871	-4.48376	27.3372	NTRK2;LTK;WNT11;RUNX3;FGFR3;FGFR2
positive regulation of RNA splicing (GO:0033120)	5/248	0.00239951	0.0383726	0.00556901	0.0713871	-4.02853	24.3021	NTRK2;WNT11;LAMP3;LEF1;CTSH
endothelial cell chemotaxis (GO:0035767)	mrt/72	0.00250896	0.0397995	0.00467397	0.0713871	-2.55088	15.2744	LEF1;FPR1;EPHA2
BMP signaling pathway involved in determination of left/right symmetry (GO:0003154)	mrt/74	0.00271249	0.0401163	0.00503121	0.0713871	-2.47566	14.6309	GDF15;LEF1;BMP8B
BMP signaling pathway involved in forebrain neuron fate commitment (GO:0022024)	mrt/74	0.00271249	0.0401163	0.00503121	0.0713871	-2.47126	14.6049	GDF15;LEF1;BMP8B
BMP signaling pathway involved in growth plate cartilage chondrocyte development (GO:0003434)	mrt/74	0.00271249	0.0401163	0.00503121	0.0713871	-2.4695	14.5945	GDF15;LEF1;BMP8B
BMP signaling pathway involved in heart development (GO:0061312)	mrt/74	0.00271249	0.0401163	0.00503121	0.0713871	-2.46547	14.5707	GDF15;LEF1;BMP8B
BMP signaling pathway involved in heart induction (GO:0003130)	mrt/74	0.00271249	0.0401163	0.00503121	0.0713871	-2.46304	14.5563	GDF15;LEF1;BMP8B
BMP signaling pathway involved in Malpighian tubule cell chemotaxis (GO:0061353)	mrt/74	0.00271249	0.0401163	0.00503121	0.0713871	-2.46302	14.5562	GDF15;LEF1;BMP8B
BMP signaling pathway involved in renal system segmentation (GO:0061151)	mrt/74	0.00271249	0.0401163	0.00503121	0.0713871	-2.45933	14.5344	GDF15;LEF1;BMP8B
negative regulation of branch elongation involved in ureteric bud branching by BMP signaling pathway (GO:0072097)	mrt/74	0.00271249	0.0401163	0.00503121	0.0713871	-2.45573	14.5131	GDF15;LEF1;BMP8B
specification of ureteric bud anterior/posterior symmetry by BMP signaling pathway (GO:0072101)	mrt/74	0.00271249	0.0401163	0.00503121	0.0713871	-2.4511	14.4857	GDF15;LEF1;BMP8B
regulation of cell-cell adhesion mediated by integrin (GO:0033632)	2021-02-01	0.00278239	0.0405789	0.00475921	0.0713871	-1.90838	11.2297	LEF1;EPHA2
BMP signaling pathway involved in ureter morphogenesis (GO:0061149)	mrt/75	0.00281796	0.0405789	0.00521585	0.0713871	-2.46877	14.496	GDF15;LEF1;BMP8B
BMP signaling pathway involved in nephric duct formation (GO:0071893)	mrt/76	0.00292592	0.0405789	0.00540453	0.0713871	-2.5129	14.6606	GDF15;LEF1;BMP8B
BMP signaling pathway involved in spinal cord dorsal/ventral patterning (GO:0021919)	mrt/76	0.00292592	0.0405789	0.00540453	0.0713871	-2.42459	14.1454	GDF15;LEF1;BMP8B
positive regulation of gene expression, epigenetic (GO:0045815)	5/261	0.0029899	0.0405789	0.00685772	0.0788838	-3.93269	22.8589	NTRK2;WNT11;LAMP3;LEF1;CTSH
fibroblast growth factor receptor signaling pathway involved in forebrain neuron fate commitment (GO:0021899)	mrt/77	0.00303641	0.0405789	0.00559727	0.0713871	-2.52176	14.6189	GALNT3;FGFR3;FGFR2
fibroblast growth factor receptor signaling pathway involved in heart development (GO:0061313)	mrt/77	0.00303641	0.0405789	0.00559727	0.0713871	-2.5181	14.5976	GALNT3;FGFR3;FGFR2
fibroblast growth factor receptor signaling pathway involved in heart induction (GO:0003135)	mrt/77	0.00303641	0.0405789	0.00559727	0.0713871	-2.51417	14.5748	GALNT3;FGFR3;FGFR2
fibroblast growth factor receptor signaling pathway involved in lung induction (GO:0060499)	mrt/77	0.00303641	0.0405789	0.00559727	0.0713871	-2.5134	14.5704	GALNT3;FGFR3;FGFR2
fibroblast growth factor receptor signaling pathway involved in mammary gland specification (GO:0060595)	mrt/77	0.00303641	0.0405789	0.00559727	0.0713871	-2.5122	14.5634	GALNT3;FGFR3;FGFR2
fibroblast growth factor receptor signaling pathway involved in orbitofrontal cortex development (GO:0035607)	mrt/77	0.00303641	0.0405789	0.00559727	0.0713871	-2.50782	14.538	GALNT3;FGFR3;FGFR2
fibroblast growth factor receptor signaling pathway involved in somitogenesis (GO:0090243)	mrt/77	0.00303641	0.0405789	0.00559727	0.0713871	-2.50684	14.5323	GALNT3;FGFR3;FGFR2
fibroblast growth factor receptor signaling pathway involved in spinal cord anterior/posterior pattern formation (GO:0021907)	mrt/77	0.00303641	0.0405789	0.00559727	0.0713871	-2.50212	14.505	GALNT3;FGFR3;FGFR2
positive regulation of stress-activated MAPK cascade (GO:0032874)	mrt/77	0.00303641	0.0405789	0.00559727	0.0713871	-2.34764	13.6095	NTRK2;FGFR3;FGFR2
mesenchymal cell differentiation involved in bone development (GO:1901706)	2022-02-01	0.00305321	0.0405789	0.00517688	0.0713871	-2.00949	11.6381	RANBP3L;FGFR2
fibroblast growth factor receptor signaling pathway involved in ureteric bud formation (GO:2000699)	mrt/78	0.00314943	0.041026	0.00579411	0.0713871	-2.5616	14.7562	GALNT3;FGFR3;FGFR2
regulation of hair cycle by BMP signaling pathway (GO:0060902)	mrt/78	0.00314943	0.041026	0.00579411	0.0713871	-2.49634	14.3803	GDF15;LEF1;BMP8B
BMP signaling pathway involved in mesodermal cell fate specification (GO:0060803)	mrt/78	0.00314943	0.041026	0.00579411	0.0713871	-2.47315	14.2467	GDF15;LEF1;BMP8B
fibroblast growth factor receptor signaling pathway involved in neural plate anterior/posterior pattern formation (GO:0060825)	mrt/79	0.003265	0.0422517	0.00599506	0.0713871	-2.57248	14.7261	GALNT3;FGFR3;FGFR2
fibroblast growth factor receptor signaling pathway (GO:0008543)	4/166	0.00352016	0.042254	0.00719228	0.080382	-3.26448	18.4419	SHC4;GALNT3;FGFR3;FGFR2
lung-associated mesenchyme development (GO:0060484)	2024-02-01	0.00363036	0.042254	0.00606083	0.0713871	-2.56814	14.4289	WNT11;FGFR2
6-alpha-maltosylglucose metabolic process (GO:0051679)	2024-02-01	0.00363036	0.042254	0.00606083	0.0713871	-2.26315	12.7154	ST6GAL2;ST3GAL5
cellodextrin metabolic process (GO:2000889)	2024-02-01	0.00363036	0.042254	0.00606083	0.0713871	-2.26123	12.7046	ST6GAL2;ST3GAL5
cyclodextrin metabolic process (GO:2000900)	2024-02-01	0.00363036	0.042254	0.00606083	0.0713871	-2.24043	12.5877	ST6GAL2;ST3GAL5
ajugose metabolic process (GO:0033535)	2024-02-01	0.00363036	0.042254	0.00606083	0.0713871	-2.23992	12.5848	ST6GAL2;ST3GAL5
cellooligosaccharide metabolic process (GO:2000902)	2024-02-01	0.00363036	0.042254	0.00606083	0.0713871	-2.23968	12.5834	ST6GAL2;ST3GAL5
cellular oligosaccharide metabolic process (GO:0051691)	2024-02-01	0.00363036	0.042254	0.00606083	0.0713871	-2.23923	12.5809	ST6GAL2;ST3GAL5
cellotriose metabolic process (GO:2000893)	2024-02-01	0.00363036	0.042254	0.00606083	0.0713871	-2.23131	12.5364	ST6GAL2;ST3GAL5
lipooligosaccharide metabolic process (GO:1901269)	2024-02-01	0.00363036	0.042254	0.00606083	0.0713871	-2.22352	12.4927	ST6GAL2;ST3GAL5
lipopolysaccharide core region metabolic process (GO:0046401)	2024-02-01	0.00363036	0.042254	0.00606083	0.0713871	-2.21461	12.4426	ST6GAL2;ST3GAL5
maltoheptaose metabolic process (GO:2001122)	2024-02-01	0.00363036	0.042254	0.00606083	0.0713871	-2.20427	12.3845	ST6GAL2;ST3GAL5
oligosaccharide metabolic process (GO:0009311)	2024-02-01	0.00363036	0.042254	0.00606083	0.0713871	-2.1984	12.3516	ST6GAL2;ST3GAL5
verbascose metabolic process (GO:0033533)	2024-02-01	0.00363036	0.042254	0.00606083	0.0713871	-2.19205	12.3159	ST6GAL2;ST3GAL5
multicellular organismal oligosaccharide metabolic process (GO:0051690)	2024-02-01	0.00363036	0.042254	0.00606083	0.0713871	-2.18899	12.2987	ST6GAL2;ST3GAL5
stachyose metabolic process (GO:0033531)	2024-02-01	0.00363036	0.042254	0.00606083	0.0713871	-2.18636	12.2839	ST6GAL2;ST3GAL5
raffinose metabolic process (GO:0033530)	2024-02-01	0.00363036	0.042254	0.00606083	0.0713871	-2.1762	12.2268	ST6GAL2;ST3GAL5
positive regulation of translation (GO:0045727)	5/277	0.00385291	0.0445005	0.00871523	0.0921659	-4.02187	22.3573	NTRK2;WNT11;LAMP3;LEF1;CTSH
positive regulation of posterior neural plate formation by fibroblast growth factor receptor signaling pathway (GO:0060787)	mrt/84	0.00388184	0.0445005	0.00706228	0.0793801	-2.50885	13.9277	GALNT3;FGFR3;FGFR2
disaccharide metabolic process (GO:0005984)	2025-02-01	0.0039365	0.0445005	0.00652681	0.0755191	-2.19259	12.1414	ST6GAL2;ST3GAL5
chondrocyte differentiation involved in endochondral bone morphogenesis (GO:0003413)	2025-02-01	0.0039365	0.0445005	0.00652681	0.0755191	-1.9758	10.9409	RUNX3;FGFR3
positive regulation of axon extension involved in axon guidance (GO:0048842)	2025-02-01	0.0039365	0.0445005	0.00652681	0.0755191	-1.73576	9.61169	SEMA3A;L1CAM
positive regulation of gene expression (GO:0010628)	5/282	0.00415585	0.0467117	0.00936097	0.0974234	-4.12856	22.6379	NTRK2;WNT11;LAMP3;LEF1;CTSH
regulation of cell fate commitment (GO:0010453)	2026-02-01	0.00425423	0.0470116	0.00700861	0.0792295	-2.14366	11.704	RUNX3;FGFR2
regulation of blood vessel branching (GO:1905553)	2026-02-01	0.00425423	0.0470116	0.00700861	0.0792295	-1.8671	10.1941	FGFR2;EPHA2
positive regulation of smoothened signaling pathway (GO:0045880)	2026-02-01	0.00425423	0.0470116	0.00700861	0.0792295	-1.728	9.43463	IHH;FGFR2
regulation of muscle cell differentiation (GO:0051147)	2027-02-01	0.00458345	0.0495366	0.00750607	0.0820246	-2.11692	11.4002	MEGF10;RUNX3
chondrocyte development (GO:0002063)	2027-02-01	0.00458345	0.0495366	0.00750607	0.0820246	-2.03807	10.9756	RUNX3;FGFR3
embryonic digestive tract development (GO:0048566)	2027-02-01	0.00458345	0.0495366	0.00750607	0.0820246	-1.86238	10.0295	ITGB4;FGFR2
proteolysis associated with antigen processing and presentation (GO:0002496)	2027-02-01	0.00458345	0.0495366	0.00750607	0.0820246	-1.79258	9.65357	CTSH;CTSW
positive regulation of canonical Wnt signaling pathway involved in controlling type B pancreatic cell proliferation (GO:2000081)	6/419	0.00486566	0.0520736	0.0119779	0.113785	-4.59383	24.4647	NTRK2;LEF1;CTSH;LGR6;FGFR3;FGFR2
oligosaccharide biosynthetic process (GO:0009312)	2028-02-01	0.0049241	0.0520736	0.00801904	0.0861937	-1.83808	9.76687	ST6GAL2;ST3GAL5
modification-dependent protein catabolic process (GO:0019941)	2028-02-01	0.0049241	0.0520736	0.00801904	0.0861937	-1.83039	9.72601	CTSH;CTSW
positive regulation of stem cell differentiation (GO:2000738)	2028-02-01	0.0049241	0.0520736	0.00801904	0.0861937	-1.76323	9.36912	TACSTD2;SP7
regulation of skeletal muscle cell differentiation (GO:2001014)	2029-02-01	0.00527606	0.0552022	0.00854738	0.0908794	-2.26183	11.8623	MEGF10;RUNX3
positive regulation of phosphatidylinositol 3-kinase activity (GO:0043552)	2029-02-01	0.00527606	0.0552022	0.00854738	0.0908794	-2.16068	11.3318	EEF1A2;FGFR3
embryonic skeletal system morphogenesis (GO:0048704)	1930-02-01	0.00563927	0.0583813	0.00909095	0.0951165	-1.96275	10.1631	WNT11;FGFR2
digestive tract mesoderm development (GO:0007502)	1930-02-01	0.00563927	0.0583813	0.00909095	0.0951165	-1.85563	9.60847	ITGB4;FGFR2
regulation of osteoblast differentiation (GO:0045667)	1931-02-01	0.00601362	0.0619309	0.0096496	0.0998988	-2.09779	10.7275	RUNX3;FGFR2
positive regulation of axon extension (GO:0045773)	3/100	0.00631223	0.064219	0.0112006	0.110062	-2.45704	12.4456	NTRK2;LEF1;L1CAM
cellular response to interferon-alpha (GO:0035457)	1932-02-01	0.00639905	0.064219	0.0102232	0.103655	-2.02655	10.2373	LAMP3;LEF1
ubiquitin-independent protein catabolic process via the multivesicular body sorting pathway (GO:0090611)	1932-02-01	0.00639905	0.064219	0.0102232	0.103655	-1.82383	9.21326	CTSH;CTSW
positive regulation of Wnt signaling pathway by establishment of Wnt protein localization to extracellular region (GO:0035593)	1932-02-01	0.00639905	0.064219	0.0102232	0.103655	-1.58466	8.00506	LGR6;FGFR2
positive regulation of Wnt signaling pathway by Wnt receptor internalization (GO:0038013)	1932-02-01	0.00639905	0.064219	0.0102232	0.103655	-1.58075	7.98533	LGR6;FGFR2
proteolysis involved in cellular protein catabolic process (GO:0051603)	4/198	0.00655285	0.0654287	0.0129668	0.12088	-3.22657	16.2227	CAPN6;KLK4;CTSH;CTSW
cellular response to growth factor stimulus (GO:0071363)	1933-02-01	0.00679544	0.0668332	0.0108116	0.107951	-2.01206	10.0432	IBSP;EPHA2
mannoprotein catabolic process (GO:0006058)	1933-02-01	0.00679544	0.0668332	0.0108116	0.107951	-1.9131	9.54923	CTSH;CTSW
positive regulation of Wnt signaling pathway involved in dorsal/ventral axis specification (GO:2000055)	1933-02-01	0.00679544	0.0668332	0.0108116	0.107951	-1.66907	8.33117	LGR6;FGFR2
interleukin-4-mediated signaling pathway (GO:0035771)	3/104	0.00703336	0.0672562	0.0124126	0.116821	-2.60381	12.9073	LEF1;CHAD;TNFSF11
epithelial to mesenchymal transition (GO:0001837)	1934-02-01	0.00720274	0.0672562	0.0114146	0.110062	-2.25203	11.1099	LEF1;FGFR2
regulation of ERK5 cascade (GO:0070376)	1934-02-01	0.00720274	0.0672562	0.0114146	0.110062	-2.17413	10.7256	GDF15;BMP8B
regulation of MAPK cascade involved in cell wall organization or biogenesis (GO:1903137)	1934-02-01	0.00720274	0.0672562	0.0114146	0.110062	-2.16797	10.6953	GDF15;BMP8B
bone morphogenesis (GO:0060349)	1934-02-01	0.00720274	0.0672562	0.0114146	0.110062	-2.03674	10.0478	FGFR3;FGFR2
misfolded or incompletely synthesized protein catabolic process (GO:0006515)	1934-02-01	0.00720274	0.0672562	0.0114146	0.110062	-1.88547	9.30158	CTSH;CTSW
positive regulation of Wnt-mediated midbrain dopaminergic neuron differentiation (GO:1905426)	1934-02-01	0.00720274	0.0672562	0.0114146	0.110062	-1.66034	8.19094	LGR6;FGFR2
fibroblast growth factor receptor apoptotic signaling pathway (GO:1902178)	3/106	0.00741152	0.0672562	0.0130458	0.121043	-2.65642	13.029	GALNT3;FGFR3;FGFR2
regulation of MAPK cascade involved in axon regeneration (GO:1904920)	1935-02-01	0.00762084	0.0672562	0.0120322	0.113785	-2.11774	10.3279	GDF15;BMP8B
oligosaccharide catabolic process (GO:0009313)	1935-02-01	0.00762084	0.0672562	0.0120322	0.113785	-2.07136	10.1018	ST6GAL2;ST3GAL5
positive regulation of non-canonical Wnt signaling pathway (GO:2000052)	1935-02-01	0.00762084	0.0672562	0.0120322	0.113785	-1.69135	8.24851	LGR6;FGFR2
positive regulation of ERK1 and ERK2 cascade (GO:0070374)	4/207	0.00764368	0.0672562	0.015003	0.13726	-3.28551	16.0132	NTRK2;FGFR3;FGFR2;EPHA2
positive regulation of cell proliferation by VEGF-activated platelet derived growth factor receptor signaling pathway (GO:0038091)	5/327	0.00769249	0.0672562	0.0167203	0.139601	-4.02789	19.6058	NTRK2;LEF1;CTSH;FGFR3;FGFR2
positive regulation of cell proliferation involved in compound eye morphogenesis (GO:2000497)	5/327	0.00769249	0.0672562	0.0167203	0.139601	-4.02474	19.5905	NTRK2;LEF1;CTSH;FGFR3;FGFR2
positive regulation of cell proliferation in bone marrow (GO:0071864)	5/327	0.00769249	0.0672562	0.0167203	0.139601	-4.02444	19.589	NTRK2;LEF1;CTSH;FGFR3;FGFR2
positive regulation of germ cell proliferation (GO:1905938)	5/327	0.00769249	0.0672562	0.0167203	0.139601	-4.02102	19.5723	NTRK2;LEF1;CTSH;FGFR3;FGFR2
positive regulation of leukocyte proliferation (GO:0070665)	5/327	0.00769249	0.0672562	0.0167203	0.139601	-4.01803	19.5578	NTRK2;LEF1;CTSH;FGFR3;FGFR2
positive regulation of mammary stem cell proliferation (GO:2000103)	5/327	0.00769249	0.0672562	0.0167203	0.139601	-4.01549	19.5454	NTRK2;LEF1;CTSH;FGFR3;FGFR2
positive regulation of sebum secreting cell proliferation (GO:1904004)	5/327	0.00769249	0.0672562	0.0167203	0.139601	-4.01291	19.5329	NTRK2;LEF1;CTSH;FGFR3;FGFR2
positive regulation of skeletal muscle cell proliferation (GO:0014858)	5/327	0.00769249	0.0672562	0.0167203	0.139601	-4.0103	19.5202	NTRK2;LEF1;CTSH;FGFR3;FGFR2
positive regulation of synoviocyte proliferation (GO:1901647)	5/327	0.00769249	0.0672562	0.0167203	0.139601	-4.00735	19.5058	NTRK2;LEF1;CTSH;FGFR3;FGFR2
peptidyl-tyrosine phosphorylation (GO:0018108)	5/327	0.00769249	0.0672562	0.0167203	0.139601	-3.97776	19.3618	LTK;WNT11;RUNX3;FGFR3;FGFR2
positive regulation of fat cell proliferation (GO:0070346)	5/328	0.00778916	0.0672562	0.0169177	0.139601	-4.02132	19.5236	NTRK2;LEF1;CTSH;FGFR3;FGFR2
positive regulation of chorionic trophoblast cell proliferation (GO:1901384)	5/328	0.00778916	0.0672562	0.0169177	0.139601	-4.01541	19.4949	NTRK2;LEF1;CTSH;FGFR3;FGFR2
positive regulation of hemocyte proliferation (GO:0035208)	5/328	0.00778916	0.0672562	0.0169177	0.139601	-4.0094	19.4657	NTRK2;LEF1;CTSH;FGFR3;FGFR2
positive regulation of hair follicle cell proliferation (GO:0071338)	5/328	0.00778916	0.0672562	0.0169177	0.139601	-4.0064	19.4512	NTRK2;LEF1;CTSH;FGFR3;FGFR2
positive regulation of secondary heart field cardioblast proliferation (GO:0072513)	5/328	0.00778916	0.0672562	0.0169177	0.139601	-3.99535	19.3975	NTRK2;LEF1;CTSH;FGFR3;FGFR2
positive regulation of cell proliferation involved in heart morphogenesis (GO:2000138)	5/329	0.00788667	0.0672562	0.0171166	0.139601	-4.01229	19.4298	NTRK2;LEF1;CTSH;FGFR3;FGFR2
positive regulation of mesenchymal cell proliferation (GO:0002053)	5/329	0.00788667	0.0672562	0.0171166	0.139601	-3.99626	19.3522	NTRK2;LEF1;CTSH;FGFR3;FGFR2
positive regulation of cell proliferation involved in kidney development (GO:1901724)	5/330	0.00798504	0.0672562	0.0173171	0.139601	-4.05347	19.579	NTRK2;LEF1;CTSH;FGFR3;FGFR2
positive regulation of myoblast proliferation (GO:2000288)	5/330	0.00798504	0.0672562	0.0173171	0.139601	-4.03458	19.4878	NTRK2;LEF1;CTSH;FGFR3;FGFR2
positive regulation of glial cell proliferation (GO:0060252)	5/330	0.00798504	0.0672562	0.0173171	0.139601	-4.02586	19.4457	NTRK2;LEF1;CTSH;FGFR3;FGFR2
positive regulation of chondrocyte proliferation (GO:1902732)	5/330	0.00798504	0.0672562	0.0173171	0.139601	-4.01222	19.3798	NTRK2;LEF1;CTSH;FGFR3;FGFR2
cytokine-mediated signaling pathway (GO:0019221)	3/109	0.00800099	0.0672562	0.0140298	0.128956	-2.56227	12.3711	LEF1;CHAD;TNFSF11
positive regulation of type B pancreatic cell proliferation (GO:1904692)	1936-02-01	0.00804966	0.0673774	0.0126642	0.118621	-1.75874	8.48086	PTPRN;FGFR2
positive regulation of transcription from RNA polymerase II promoter involved in neuron differentiation (GO:1904081)	8/770	0.0080903	0.0674306	0.0227939	0.168413	-5.93483	28.5886	NTRK2;WNT11;PTPRN;LEF1;TNFSF11;SP7;FGFR2;KLF2
positive regulation of cardiac muscle cell proliferation (GO:0060045)	5/334	0.00838705	0.0690053	0.0181347	0.143748	-4.04296	19.3296	NTRK2;LEF1;CTSH;FGFR3;FGFR2
positive regulation of stem cell proliferation (GO:2000648)	5/334	0.00838705	0.0690053	0.0181347	0.143748	-4.01307	19.1868	NTRK2;LEF1;CTSH;FGFR3;FGFR2
planar cell polarity pathway involved in axon guidance (GO:1904938)	4/213	0.00843371	0.0690053	0.016467	0.139601	-3.35767	16.0346	WNT11;SEMA3A;ROR2;L1CAM
positive regulation of neural precursor cell proliferation (GO:2000179)	5/335	0.00848972	0.0690053	0.0183431	0.143748	-4.09072	19.5083	NTRK2;LEF1;CTSH;FGFR3;FGFR2
positive regulation of osteoblast proliferation (GO:0033690)	5/335	0.00848972	0.0690053	0.0183431	0.143748	-4.04661	19.2979	NTRK2;LEF1;CTSH;FGFR3;FGFR2
positive regulation of trophectodermal cell proliferation (GO:1904075)	5/335	0.00848972	0.0690053	0.0183431	0.143748	-3.99898	19.0707	NTRK2;LEF1;CTSH;FGFR3;FGFR2
positive regulation of growth plate cartilage chondrocyte proliferation (GO:0061913)	5/337	0.00869766	0.0704045	0.0187645	0.145955	-4.03591	19.1492	NTRK2;LEF1;CTSH;FGFR3;FGFR2
Wnt signaling pathway, calcium modulating pathway (GO:0007223)	1938-02-01	0.00893914	0.0720627	0.0139706	0.128956	-1.60167	7.55559	WNT11;LEF1
phosphatidylinositol 3-kinase signaling (GO:0014065)	3/114	0.00904344	0.0726059	0.0157616	0.139601	-2.58049	12.1431	LTK;FGFR3;FGFR2
positive regulation of fibroblast proliferation (GO:0048146)	5/345	0.00956484	0.0764798	0.0205145	0.157713	-4.15521	19.3203	NTRK2;LEF1;CTSH;FGFR3;FGFR2
negative regulation of cysteine-type endopeptidase activity involved in apoptotic process (GO:0043154)	5/346	0.00967728	0.0770656	0.0207405	0.158742	-4.15749	19.2823	LTK;WNT11;LAMP3;LEF1;CTSH
positive regulation of smooth muscle cell proliferation (GO:0048661)	5/347	0.00979062	0.0776212	0.0209682	0.159862	-4.10162	18.9755	NTRK2;LEF1;CTSH;FGFR3;FGFR2
substantia nigra development (GO:0021762)	1940-02-01	0.00987051	0.0776212	0.015333	0.138986	-1.86525	8.61412	S100A1;NDRG2
Wnt receptor recycling (GO:0038019)	1940-02-01	0.00987051	0.0776212	0.015333	0.138986	-1.68724	7.79202	LGR6;FGFR2
positive regulation of epithelial cell proliferation (GO:0050679)	5/348	0.00990489	0.0776212	0.0211975	0.160986	-4.01536	18.5298	NTRK2;LEF1;CTSH;FGFR3;FGFR2
regulation of stress-activated MAPK cascade (GO:0032872)	1941-02-01	0.0103517	0.0801645	0.0160348	0.139601	-2.03119	9.28378	GDF15;BMP8B
chondrocyte differentiation (GO:0002062)	1941-02-01	0.0103517	0.0801645	0.0160348	0.139601	-1.69115	7.7296	RUNX3;FGFR3
positive regulation of intrinsic apoptotic signaling pathway (GO:2001244)	1941-02-01	0.0103517	0.0801645	0.0160348	0.139601	-1.68383	7.6961	CTSH;TNFSF11
negative regulation of collateral sprouting (GO:0048671)	3/120	0.0103948	0.0801825	0.0179923	0.143748	-2.5665	11.7198	WNT11;FGF13;FGFR3
determination of digestive tract left/right asymmetry (GO:0071907)	1942-02-01	0.0108431	0.0831946	0.0167502	0.139601	-2.19028	9.9093	ITGB4;FGFR2
regulation of cytoskeleton polarization involved in growth plate cartilage chondrocyte division (GO:0003427)	3/122	0.0108699	0.0831946	0.018773	0.145955	-2.53163	11.4474	WNT11;CAPN6;ROR2
regulation of MAP kinase activity (GO:0043405)	1943-02-01	0.0113447	0.0864921	0.017479	0.140331	-2.05683	9.21258	GDF15;BMP8B
enzyme active site formation via O4'-phospho-L-tyrosine (GO:0018334)	1946-02-01	0.0129094	0.0980417	0.0197447	0.152905	-2.17298	9.45201	FGFR3;FGFR2
positive regulation of dendrite extension (GO:1903861)	3/131	0.0131622	0.0995768	0.0225172	0.168413	-2.6785	11.599	NTRK2;LTK;LEF1
negative regulation of programmed cell death (GO:0043069)	1947-02-01	0.0134507	0.10137	0.020526	0.157713	-1.99345	8.5892	WNT11;AMIGO2
ERK1 and ERK2 cascade (GO:0070371)	4/245	0.0135528	0.101749	0.0257793	0.186426	-3.45749	14.8712	CTSH;FGF13;FGFR3;FGFR2
negative regulation of cell adhesion mediated by integrin (GO:0033629)	1948-02-01	0.0140018	0.104721	0.02132	0.161294	-1.98051	8.45396	ADAM22;EPHA2
BMP signaling pathway (GO:0030509)	5/381	0.0142101	0.105876	0.0297101	0.190851	-3.93146	16.7236	GDF15;LEF1;BMP8B;SP7;RUNX3
embryonic hemopoiesis (GO:0035162)	1949-02-01	0.0145626	0.108093	0.0221267	0.166756	-2.15443	9.11172	RUNX3;FGFR2
negative regulation of dendrite extension (GO:1903860)	3/137	0.0148323	0.109681	0.0252237	0.184443	-2.77743	11.6956	WNT11;SEMA3A;FGFR3
positive regulation of neuron projection regeneration (GO:0070572)	1950-02-01	0.0151329	0.109839	0.0229459	0.168413	-2.21128	9.26722	NTRK2;LTK
positive regulation of cell-cell adhesion (GO:0022409)	1950-02-01	0.0151329	0.109839	0.0229459	0.168413	-2.02879	8.50245	IBSP;LEF1
membrane protein proteolysis involved in retrograde protein transport, ER to cytosol (GO:1904211)	1950-02-01	0.0151329	0.109839	0.0229459	0.168413	-1.85919	7.79166	CTSH;CTSW
negative regulation of cell-cell adhesion (GO:0022408)	1950-02-01	0.0151329	0.109839	0.0229459	0.168413	-1.7907	7.50461	LEF1;ADAM22
positive regulation of Wnt signaling pathway (GO:0030177)	1950-02-01	0.0151329	0.109839	0.0229459	0.168413	-1.73394	7.26675	LGR6;FGFR2
negative regulation of cysteine-type endopeptidase activity involved in apoptotic signaling pathway (GO:2001268)	1953-02-01	0.0169006	0.121771	0.0254776	0.184924	-1.93212	7.88382	LAMP3;LEF1
negative regulation of cysteine-type endopeptidase activity involved in execution phase of apoptosis (GO:2001271)	1953-02-01	0.0169006	0.121771	0.0254776	0.184924	-1.93139	7.88087	LAMP3;LEF1
negative regulation of neuron apoptotic process (GO:0043524)	5/399	0.0170213	0.121966	0.035154	0.191268	-4.35634	17.7446	NTRK2;LTK;WNT11;LEF1;CTSH
peptidyl-aspartic acid autophosphorylation (GO:1990938)	3/145	0.0172377	0.121966	0.0290941	0.190851	-2.86416	11.6304	NTRK2;FGFR3;FGFR2
peptidyl-histidine autophosphorylation (GO:0090593)	3/145	0.0172377	0.121966	0.0290941	0.190851	-2.86175	11.6206	NTRK2;FGFR3;FGFR2
protein cis-autophosphorylation (GO:0036291)	3/145	0.0172377	0.121966	0.0290941	0.190851	-2.85967	11.6121	NTRK2;FGFR3;FGFR2
protein trans-autophosphorylation (GO:0036290)	3/145	0.0172377	0.121966	0.0290941	0.190851	-2.85726	11.6024	NTRK2;FGFR3;FGFR2
inhibition of cysteine-type endopeptidase activity involved in apoptotic process (GO:1990001)	1954-02-01	0.0175085	0.122997	0.0263457	0.189131	-2.12977	8.61507	LAMP3;LEF1
histone-tyrosine phosphorylation (GO:0035406)	1954-02-01	0.0175085	0.122997	0.0263457	0.189131	-2.12363	8.59023	FGFR3;FGFR2
positive regulation of cell adhesion mediated by integrin (GO:0033630)	1956-02-01	0.0187519	0.129877	0.0281175	0.190851	-2.21637	8.81333	IBSP;EPHA2
negative regulation of osteoblast differentiation (GO:0045668)	1956-02-01	0.0187519	0.129877	0.0281175	0.190851	-2.07613	8.25565	RANBP3L;FGFR2
regulation of MAPK cascade (GO:0043408)	1956-02-01	0.0187519	0.129877	0.0281175	0.190851	-2.01742	8.02219	GDF15;BMP8B
regulation of chaperone-mediated autophagy (GO:1904714)	1956-02-01	0.0187519	0.129877	0.0281175	0.190851	-1.98399	7.88925	LAMP3;EEF1A2
positive regulation of ERK1 and ERK2 cascade via TNFSF11-mediated signaling (GO:0071848)	3/151	0.0191768	0.132354	0.0321924	0.191268	-2.71515	10.7359	TNFSF11;FGFR3;FGFR2
MAPK import into nucleus (GO:0000189)	4/273	0.0193783	0.133276	0.0360972	0.191268	-3.5574	14.029	RANBP3L;FGF13;FGFR3;FGFR2
positive regulation of pathway-restricted SMAD protein phosphorylation (GO:0010862)	3/155	0.020534	0.134161	0.0343506	0.191268	-2.64364	10.2723	NTRK2;GDF15;BMP8B
proteasomal protein catabolic process (GO:0010498)	1959-02-01	0.0206846	0.134161	0.0308625	0.190851	-1.86942	7.2503	CTSH;CTSW
central nervous system neuron differentiation (GO:0021953)	3/159	0.021943	0.134161	0.0365824	0.191268	-2.87839	10.9934	NTRK2;WNT11;ADAM22
mesenchymal cell differentiation involved in salivary gland development (GO:0060692)	2018-06-01	0.0222929	0.134161	0.0311455	0.190851	5.60258	-21.3094	FGFR2
lateral sprouting from an epithelium (GO:0060601)	2018-06-01	0.0222929	0.134161	0.0311455	0.190851	5.67504	-21.5849	FGFR2
cardiac endothelial to mesenchymal transition (GO:0140074)	2018-06-01	0.0222929	0.134161	0.0311455	0.190851	5.84121	-22.217	FGFR2
mesenchymal cell fate commitment (GO:0014030)	2018-06-01	0.0222929	0.134161	0.0311455	0.190851	6.2526	-23.7817	FGFR2
regulation of cell migration involved in sprouting angiogenesis (GO:0090049)	2018-06-01	0.0222929	0.134161	0.0311455	0.190851	6.40502	-24.3614	EPHA2
mesenchymal cell differentiation (GO:0048762)	2018-06-01	0.0222929	0.134161	0.0311455	0.190851	6.46156	-24.5765	FGFR2
positive regulation of protein kinase D signaling (GO:1903572)	2018-06-01	0.0222929	0.134161	0.0311455	0.190851	6.71204	-25.5292	TNFSF11
positive regulation of nitric oxide mediated signal transduction (GO:0010750)	2018-06-01	0.0222929	0.134161	0.0311455	0.190851	6.71237	-25.5304	TNFSF11
positive regulation of stress-activated protein kinase signaling cascade (GO:0070304)	2018-06-01	0.0222929	0.134161	0.0311455	0.190851	6.80667	-25.8891	TNFSF11
negative regulation of skeletal muscle tissue development (GO:0048642)	2018-06-01	0.0222929	0.134161	0.0311455	0.190851	7.02766	-26.7296	MEGF10
positive regulation of signal transduction involved in mitotic G2 DNA damage checkpoint (GO:1902506)	2018-06-01	0.0222929	0.134161	0.0311455	0.190851	7.22412	-27.4769	TNFSF11
growth plate cartilage development (GO:0003417)	2018-06-01	0.0222929	0.134161	0.0311455	0.190851	7.28933	-27.7249	FGFR3
response to growth factor (GO:0070848)	2018-06-01	0.0222929	0.134161	0.0311455	0.190851	7.49476	-28.5062	EPHA2
proprioception involved in equilibrioception (GO:0051355)	2018-06-01	0.0222929	0.134161	0.0311455	0.190851	7.52928	-28.6375	CDH23
hypochord development (GO:0055016)	2018-06-01	0.0222929	0.134161	0.0311455	0.190851	7.53209	-28.6482	FGFR2
cerebral cortex tangential migration (GO:0021800)	2018-06-01	0.0222929	0.134161	0.0311455	0.190851	7.61316	-28.9566	FGF13
cAMP metabolic process (GO:0046058)	2018-06-01	0.0222929	0.134161	0.0311455	0.190851	7.67425	-29.1889	EPHA2
response to hepatocyte growth factor (GO:0035728)	2018-06-01	0.0222929	0.134161	0.0311455	0.190851	7.91527	-30.1057	EPHA2
negative regulation of alpha-beta T cell differentiation (GO:0046639)	2018-06-01	0.0222929	0.134161	0.0311455	0.190851	8.10683	-30.8342	IHH
positive regulation of eosinophil differentiation (GO:0045645)	2018-06-01	0.0222929	0.134161	0.0311455	0.190851	8.10792	-30.8384	LEF1
B cell chemotaxis across high endothelial venule (GO:0035769)	2018-06-01	0.0222929	0.134161	0.0311455	0.190851	8.26112	-31.4211	CH25H
positive regulation of CD8-positive, alpha-beta T cell differentiation (GO:0043378)	2018-06-01	0.0222929	0.134161	0.0311455	0.190851	8.27346	-31.468	IHH
iron ion import across plasma membrane (GO:0098711)	2018-06-01	0.0222929	0.134161	0.0311455	0.190851	8.32553	-31.666	SLC40A1
regulation of fibroblast growth factor receptor signaling pathway involved in neural plate anterior/posterior pattern formation (GO:2000313)	2018-06-01	0.0222929	0.134161	0.0311455	0.190851	8.45532	-32.1597	FGFR2
embryonic organ development (GO:0048568)	2018-06-01	0.0222929	0.134161	0.0311455	0.190851	8.60331	-32.7226	FGFR2
embryonic brain development (GO:1990403)	2018-06-01	0.0222929	0.134161	0.0311455	0.190851	8.87468	-33.7548	FGFR2
mesonephric duct morphogenesis (GO:0072180)	2018-06-01	0.0222929	0.134161	0.0311455	0.190851	8.91533	-33.9094	WNT11
positive regulation of metallopeptidase activity (GO:1905050)	2018-06-01	0.0222929	0.134161	0.0311455	0.190851	8.97158	-34.1233	CTSH
positive regulation of transcription from RNA polymerase II promoter in response to zinc ion starvation (GO:0097236)	2018-06-01	0.0222929	0.134161	0.0311455	0.190851	9.04846	-34.4157	KLF2
positive regulation of transcription from RNA polymerase II promoter in response to osmotic stress (GO:0061393)	2018-06-01	0.0222929	0.134161	0.0311455	0.190851	9.29777	-35.3639	KLF2
notochord morphogenesis (GO:0048570)	2018-06-01	0.0222929	0.134161	0.0311455	0.190851	9.33917	-35.5214	FGFR2
positive regulation of immature T cell proliferation in thymus (GO:0033092)	2018-06-01	0.0222929	0.134161	0.0311455	0.190851	9.38375	-35.691	IHH
positive regulation of transcription from RNA polymerase II promoter in response to iron ion starvation (GO:0036086)	2018-06-01	0.0222929	0.134161	0.0311455	0.190851	9.3945	-35.7319	KLF2
regulation of ureter smooth muscle cell differentiation (GO:2000061)	2018-06-01	0.0222929	0.134161	0.0311455	0.190851	9.45482	-35.9613	FGFR2
positive regulation of positive thymic T cell selection (GO:1902234)	2018-06-01	0.0222929	0.134161	0.0311455	0.190851	9.52219	-36.2175	IHH
regulation of viral life cycle (GO:1903900)	2018-06-01	0.0222929	0.134161	0.0311455	0.190851	9.68489	-36.8364	LAMP3
regulation of skeletal muscle fiber development (GO:0048742)	2018-06-01	0.0222929	0.134161	0.0311455	0.190851	9.79686	-37.2623	MEGF10
positive regulation of GTPase activity (GO:0043547)	3/160	0.0223033	0.134161	0.0371519	0.191268	-2.55741	9.72587	NTRK2;WNT11;RGS16
positive regulation of dendrite development (GO:1900006)	1962-02-01	0.0226968	0.135797	0.0337094	0.191268	-2.09189	7.91892	NTRK2;LTK
glutamatergic neuron differentiation (GO:1905962)	1963-02-01	0.0233848	0.135797	0.0346805	0.191268	-1.9609	7.36449	NTRK2;WNT11
mechanoreceptor differentiation (GO:0042490)	1963-02-01	0.0233848	0.135797	0.0346805	0.191268	-1.9579	7.35322	NTRK2;WNT11
medial motor column neuron differentiation (GO:0021526)	1963-02-01	0.0233848	0.135797	0.0346805	0.191268	-1.95643	7.34771	NTRK2;WNT11
neuron differentiation involved in amphid sensory organ development (GO:0003387)	1963-02-01	0.0233848	0.135797	0.0346805	0.191268	-1.94981	7.32283	NTRK2;WNT11
neuron differentiation involved in salivary gland development (GO:0060705)	1963-02-01	0.0233848	0.135797	0.0346805	0.191268	-1.9495	7.32168	NTRK2;WNT11
photoreceptor cell differentiation (GO:0046530)	1963-02-01	0.0233848	0.135797	0.0346805	0.191268	-1.94348	7.29908	NTRK2;WNT11
retinal bipolar neuron differentiation (GO:0060040)	1963-02-01	0.0233848	0.135797	0.0346805	0.191268	-1.94074	7.28877	NTRK2;WNT11
Rohon-Beard neuron differentiation (GO:1905275)	1963-02-01	0.0233848	0.135797	0.0346805	0.191268	-1.93575	7.27002	NTRK2;WNT11
peripheral nervous system neuron axonogenesis (GO:0048936)	1963-02-01	0.0233848	0.135797	0.0346805	0.191268	-1.85404	6.96314	RUNX3;FGFR2
negative regulation of ERK1 and ERK2 cascade (GO:0070373)	1963-02-01	0.0233848	0.135797	0.0346805	0.191268	-1.84288	6.92123	FGFR2;EPHA2
Kit signaling pathway (GO:0038109)	3/163	0.0234038	0.135797	0.0388876	0.191268	-2.64703	9.93921	SHC4;CHAD;TNFSF11
negative regulation of canonical Wnt signaling pathway involved in osteoblast differentiation (GO:1905240)	3/164	0.0237771	0.13645	0.0394753	0.191268	-2.65455	9.92544	RANBP3L;WNT11;LEF1
GABAergic neuron differentiation (GO:0097154)	1964-02-01	0.0240814	0.13645	0.0356624	0.191268	-1.95138	7.27146	NTRK2;WNT11
central nervous system neuron axonogenesis (GO:0021955)	1965-02-01	0.0247865	0.13645	0.036655	0.191268	-1.77285	6.55504	NTRK2;FGFR2
positive regulation of cell proliferation (GO:0008284)	5/442	0.0251768	0.13645	0.0505506	0.196724	-4.28583	15.7797	NTRK2;LEF1;CTSH;FGFR3;FGFR2
cardiac neuron differentiation (GO:0060945)	1966-02-01	0.0254999	0.13645	0.0376583	0.191268	-1.89941	6.96908	NTRK2;WNT11
negative regulation of viral life cycle (GO:1903901)	2018-07-01	0.0259604	0.13645	0.0355163	0.191268	4.87889	-17.8137	LAMP3
morphogenesis of embryonic epithelium (GO:0016331)	2018-07-01	0.0259604	0.13645	0.0355163	0.191268	5.11267	-18.6673	FGFR2
negative regulation of interleukin-4 production (GO:0032713)	2018-07-01	0.0259604	0.13645	0.0355163	0.191268	5.18499	-18.9313	LEF1
lens fiber cell morphogenesis (GO:0070309)	2018-07-01	0.0259604	0.13645	0.0355163	0.191268	5.24658	-19.1562	EPHA2
detection of mechanical stimulus involved in equilibrioception (GO:0050973)	2018-07-01	0.0259604	0.13645	0.0355163	0.191268	5.83854	-21.3176	CDH23
negative regulation of interleukin-5 production (GO:0032714)	2018-07-01	0.0259604	0.13645	0.0355163	0.191268	5.89022	-21.5063	LEF1
regulation of retinal cone cell fate commitment (GO:0060222)	2018-07-01	0.0259604	0.13645	0.0355163	0.191268	5.93944	-21.686	FGFR2
ganglioside biosynthetic process via lactosylceramide (GO:0010706)	2018-07-01	0.0259604	0.13645	0.0355163	0.191268	6.12602	-22.3672	ST3GAL5
negative regulation of interleukin-13 production (GO:0032696)	2018-07-01	0.0259604	0.13645	0.0355163	0.191268	6.2031	-22.6487	LEF1
regulation of striated muscle tissue development (GO:0016202)	2018-07-01	0.0259604	0.13645	0.0355163	0.191268	6.23439	-22.7629	LEF1
regulation of retinal rod cell fate commitment (GO:0060224)	2018-07-01	0.0259604	0.13645	0.0355163	0.191268	6.31617	-23.0615	FGFR2
iron ion transmembrane transport (GO:0034755)	2018-07-01	0.0259604	0.13645	0.0355163	0.191268	6.41498	-23.4223	SLC40A1
embryonic liver development (GO:1990402)	2018-07-01	0.0259604	0.13645	0.0355163	0.191268	6.81504	-24.883	FGFR2
complement component C5a signaling pathway (GO:0038178)	2018-07-01	0.0259604	0.13645	0.0355163	0.191268	6.82046	-24.9027	FPR1
embryonic lung development (GO:1990401)	2018-07-01	0.0259604	0.13645	0.0355163	0.191268	6.82722	-24.9274	FGFR2
striated muscle cell development (GO:0055002)	2018-07-01	0.0259604	0.13645	0.0355163	0.191268	6.90344	-25.2057	MEGF10
cellular response to oscillatory fluid shear stress (GO:0097704)	2018-07-01	0.0259604	0.13645	0.0355163	0.191268	7.42329	-27.1038	KLF2
negative regulation of smooth muscle cell differentiation (GO:0051151)	2018-07-01	0.0259604	0.13645	0.0355163	0.191268	7.43566	-27.149	FGFR2
vascular endothelial cell response to laminar fluid shear stress (GO:0097700)	2018-07-01	0.0259604	0.13645	0.0355163	0.191268	7.73162	-28.2296	KLF2
cellular response to pulsatile fluid shear stress (GO:0097703)	2018-07-01	0.0259604	0.13645	0.0355163	0.191268	8.41827	-30.7367	KLF2
cellular response to fluid shear stress (GO:0071498)	2018-07-01	0.0259604	0.13645	0.0355163	0.191268	8.4956	-31.019	KLF2
vascular endothelial cell response to fluid shear stress (GO:0097699)	2018-07-01	0.0259604	0.13645	0.0355163	0.191268	8.78491	-32.0753	KLF2
STAT protein import into nucleus (GO:0007262)	1967-02-01	0.0262217	0.13645	0.0386721	0.191268	-1.90752	6.9456	RANBP3L;FGFR3
noradrenergic neuron differentiation (GO:0003357)	1967-02-01	0.0262217	0.13645	0.0386721	0.191268	-1.87615	6.83139	NTRK2;WNT11
negative regulation of anterior neural cell fate commitment of the neural plate by Wnt signaling pathway (GO:0022002)	1967-02-01	0.0262217	0.13645	0.0386721	0.191268	-1.84976	6.7353	WNT11;LEF1
Wnt signaling pathway (GO:0016055)	1967-02-01	0.0262217	0.13645	0.0386721	0.191268	-1.84352	6.71255	WNT11;LEF1
Wnt signaling pathway involved in forebrain neuroblast division (GO:0021874)	1967-02-01	0.0262217	0.13645	0.0386721	0.191268	-1.842	6.70702	WNT11;LEF1
Wnt signaling pathway involved in heart development (GO:0003306)	1967-02-01	0.0262217	0.13645	0.0386721	0.191268	-1.83898	6.69603	WNT11;LEF1
Wnt signaling pathway involved in kidney development (GO:0061289)	1967-02-01	0.0262217	0.13645	0.0386721	0.191268	-1.83495	6.68135	WNT11;LEF1
Wnt signaling pathway involved in mammary gland specification (GO:0060593)	1967-02-01	0.0262217	0.13645	0.0386721	0.191268	-1.83204	6.67075	WNT11;LEF1
Wnt signaling pathway involved in primitive streak formation (GO:0090011)	1967-02-01	0.0262217	0.13645	0.0386721	0.191268	-1.83128	6.66799	WNT11;LEF1
Wnt signaling pathway involved in regulation of cell proliferation in dorsal spinal cord (GO:0021922)	1967-02-01	0.0262217	0.13645	0.0386721	0.191268	-1.82823	6.65688	WNT11;LEF1
Wnt signaling pathway involved in somitogenesis (GO:0090244)	1967-02-01	0.0262217	0.13645	0.0386721	0.191268	-1.8262	6.64952	WNT11;LEF1
Wnt-activated signaling pathway involved in forebrain neuron fate commitment (GO:0021881)	1967-02-01	0.0262217	0.13645	0.0386721	0.191268	-1.82362	6.64011	WNT11;LEF1
neuron fate commitment (GO:0048663)	1968-02-01	0.0269517	0.137017	0.0396963	0.191268	-1.85485	6.70289	NTRK2;WNT11
non-canonical Wnt signaling pathway (GO:0035567)	1968-02-01	0.0269517	0.137017	0.0396963	0.191268	-1.82284	6.5872	WNT11;LEF1
amacrine cell differentiation (GO:0035881)	1968-02-01	0.0269517	0.137017	0.0396963	0.191268	-1.81487	6.55842	NTRK2;WNT11
proteolysis (GO:0006508)	3/174	0.0276878	0.137017	0.0456006	0.195142	-2.6027	9.33527	CAPN6;KLK4;CTSH
protein modification by small protein removal (GO:0070646)	3/175	0.0280966	0.137017	0.0462378	0.195142	-2.60864	9.31833	CAPN6;KLK4;CTSH
self proteolysis (GO:0097264)	3/175	0.0280966	0.137017	0.0462378	0.195142	-2.60664	9.31118	CAPN6;KLK4;CTSH
Wnt signaling pathway involved in midbrain dopaminergic neuron differentiation (GO:1904953)	1970-02-01	0.0284362	0.137017	0.0417754	0.192347	-1.85207	6.59355	WNT11;LEF1
neuron differentiation (GO:0030182)	1970-02-01	0.0284362	0.137017	0.0417754	0.192347	-1.83191	6.52177	NTRK2;WNT11
positive regulation of axonogenesis (GO:0050772)	1971-02-01	0.0291906	0.137017	0.0428301	0.192347	-1.94662	6.87919	NTRK2;LTK
calcium-dependent cell-matrix adhesion (GO:0016340)	1971-02-01	0.0291906	0.137017	0.0428301	0.192347	-1.77135	6.25979	ITGB4;L1CAM
calcium-independent cell-matrix adhesion (GO:0007161)	1971-02-01	0.0291906	0.137017	0.0428301	0.192347	-1.76782	6.24731	ITGB4;L1CAM
cell-matrix adhesion (GO:0007160)	1971-02-01	0.0291906	0.137017	0.0428301	0.192347	-1.76612	6.2413	ITGB4;L1CAM
endothelial cell-matrix adhesion (GO:0090673)	1971-02-01	0.0291906	0.137017	0.0428301	0.192347	-1.76318	6.23093	ITGB4;L1CAM
synaptic membrane adhesion to extracellular matrix (GO:0099561)	1971-02-01	0.0291906	0.137017	0.0428301	0.192347	-1.75837	6.21391	ITGB4;L1CAM
peptidyl-tyrosine autophosphorylation (GO:0038083)	3/178	0.0293425	0.137017	0.048176	0.195142	-2.79084	9.84807	NTRK2;FGFR3;FGFR2
mesodermal cell fate commitment (GO:0001710)	2018-08-01	0.0296143	0.137017	0.0398677	0.191268	4.25292	-14.9682	ITGB4
positive regulation by virus of host cell division (GO:0044864)	2018-08-01	0.0296143	0.137017	0.0398677	0.191268	4.41532	-15.5397	FGFR2
positive regulation of cell budding (GO:0045782)	2018-08-01	0.0296143	0.137017	0.0398677	0.191268	4.47601	-15.7533	FGFR2
positive regulation of somatic stem cell division (GO:1904677)	2018-08-01	0.0296143	0.137017	0.0398677	0.191268	4.53498	-15.9609	FGFR2
positive regulation of fever generation by positive regulation of prostaglandin secretion (GO:0071812)	2018-08-01	0.0296143	0.137017	0.0398677	0.191268	4.60028	-16.1907	TNFSF11
positive regulation of cell separation after cytokinesis (GO:2001043)	2018-08-01	0.0296143	0.137017	0.0398677	0.191268	4.69321	-16.5178	FGFR2
negative regulation of cardiac muscle tissue regeneration (GO:1905179)	2018-08-01	0.0296143	0.137017	0.0398677	0.191268	4.69365	-16.5193	FGFR3
negative regulation of estrogen receptor binding (GO:0071899)	2018-08-01	0.0296143	0.137017	0.0398677	0.191268	4.73937	-16.6802	LEF1
positive regulation of CD4-positive, alpha-beta T cell differentiation (GO:0043372)	2018-08-01	0.0296143	0.137017	0.0398677	0.191268	4.83341	-17.0112	IHH
negative regulation of striated muscle tissue development (GO:0045843)	2018-08-01	0.0296143	0.137017	0.0398677	0.191268	4.84179	-17.0407	LEF1
positive regulation of epithelial cell proliferation involved in lung bud dilation (GO:0060504)	2018-08-01	0.0296143	0.137017	0.0398677	0.191268	4.88136	-17.1799	FGFR2
regulation of cell-cell adhesion mediated by cadherin (GO:2000047)	2018-08-01	0.0296143	0.137017	0.0398677	0.191268	4.91135	-17.2855	LEF1
regulation of epithelial cell-cell adhesion involved in epithelium migration (GO:1903681)	2018-08-01	0.0296143	0.137017	0.0398677	0.191268	4.92074	-17.3185	LEF1
regulation of homotypic cell-cell adhesion (GO:0034110)	2018-08-01	0.0296143	0.137017	0.0398677	0.191268	4.96527	-17.4753	LEF1
regulation of blood vessel endothelial cell migration (GO:0043535)	2018-08-01	0.0296143	0.137017	0.0398677	0.191268	5.01322	-17.644	EPHA2
negative regulation of epithelium regeneration (GO:1905042)	2018-08-01	0.0296143	0.137017	0.0398677	0.191268	5.15788	-18.1531	FGFR3
regulation of cell-cell adhesion (GO:0022407)	2018-08-01	0.0296143	0.137017	0.0398677	0.191268	5.16753	-18.1871	LEF1
notochord development (GO:0030903)	2018-08-01	0.0296143	0.137017	0.0398677	0.191268	5.17445	-18.2115	FGFR2
regulation of leukocyte cell-cell adhesion (GO:1903037)	2018-08-01	0.0296143	0.137017	0.0398677	0.191268	5.19608	-18.2876	LEF1
regulation of calcium-independent cell-cell adhesion (GO:0051040)	2018-08-01	0.0296143	0.137017	0.0398677	0.191268	5.25798	-18.5055	LEF1
positive regulation of transcription from RNA polymerase II promoter in response to alkaline pH (GO:0061422)	2018-08-01	0.0296143	0.137017	0.0398677	0.191268	5.3248	-18.7406	KLF2
regulation of calcium-dependent cell-cell adhesion (GO:0046586)	2018-08-01	0.0296143	0.137017	0.0398677	0.191268	5.38963	-18.9688	LEF1
regulation of heterotypic cell-cell adhesion (GO:0034114)	2018-08-01	0.0296143	0.137017	0.0398677	0.191268	5.6102	-19.7451	LEF1
positive regulation of NK T cell differentiation (GO:0051138)	2018-08-01	0.0296143	0.137017	0.0398677	0.191268	5.69003	-20.0261	IHH
skeletal muscle satellite cell differentiation (GO:0014816)	2018-08-01	0.0296143	0.137017	0.0398677	0.191268	6.02932	-21.2202	MEGF10
isogloboside biosynthetic process (GO:1990387)	2018-08-01	0.0296143	0.137017	0.0398677	0.191268	6.16518	-21.6983	ST3GAL5
salivary gland morphogenesis (GO:0007435)	2018-08-01	0.0296143	0.137017	0.0398677	0.191268	6.22173	-21.8974	FGFR2
positive regulation of transcription from RNA polymerase II promoter in response to nitrosative stress (GO:0061403)	2018-08-01	0.0296143	0.137017	0.0398677	0.191268	6.62217	-23.3067	KLF2
regulation of myoblast differentiation (GO:0045661)	2018-08-01	0.0296143	0.137017	0.0398677	0.191268	7.19305	-25.3159	MEGF10
positive regulation of viral life cycle (GO:1903902)	2018-08-01	0.0296143	0.137017	0.0398677	0.191268	8.27355	-29.1187	LAMP3
membrane protein proteolysis (GO:0033619)	3/179	0.0297642	0.137017	0.0488309	0.196021	-2.57774	9.05933	CAPN6;KLK4;CTSH
hair cell differentiation (GO:0035315)	1972-02-01	0.0299529	0.137017	0.0438948	0.192347	-1.8899	6.63	NTRK2;WNT11
Wnt signaling pathway involved in digestive tract morphogenesis (GO:0044333)	1972-02-01	0.0299529	0.137017	0.0438948	0.192347	-1.8154	6.36867	WNT11;LEF1
Wnt signaling pathway involved in dorsal/ventral axis specification (GO:0044332)	1972-02-01	0.0299529	0.137017	0.0438948	0.192347	-1.80556	6.33413	WNT11;LEF1
mesangial cell-matrix adhesion (GO:0035759)	1972-02-01	0.0299529	0.137017	0.0438948	0.192347	-1.72718	6.05918	ITGB4;L1CAM
cell-matrix adhesion involved in ameboidal cell migration (GO:0003366)	1972-02-01	0.0299529	0.137017	0.0438948	0.192347	-1.71884	6.02992	ITGB4;L1CAM
smooth muscle cell-matrix adhesion (GO:0061302)	1972-02-01	0.0299529	0.137017	0.0438948	0.192347	-1.70159	5.9694	ITGB4;L1CAM
peptidyl-threonine autophosphorylation (GO:1990443)	3/181	0.0306173	0.139732	0.0501539	0.196724	-2.68411	9.3573	NTRK2;FGFR3;FGFR2
Wnt signaling pathway involved in wound healing, spreading of epidermal cells (GO:0035659)	1973-02-01	0.0307231	0.13989	0.0449694	0.195142	-1.70345	5.93269	WNT11;LEF1
axon guidance (GO:0007411)	3/182	0.0310487	0.140671	0.0508219	0.196724	-2.6883	9.33432	SEMA3A;L1CAM;FGFR2
activation of GTPase activity (GO:0090630)	3/182	0.0310487	0.140671	0.0508219	0.196724	-2.52844	8.77923	WNT11;RGS16;EPHA2
tyrosine phosphorylation of STAT protein (GO:0007260)	1974-02-01	0.0315012	0.140671	0.0460537	0.195142	-1.92416	6.65323	FGFR3;FGFR2
positive regulation of posterior neural plate formation by Wnt signaling pathway (GO:0090021)	1974-02-01	0.0315012	0.140671	0.0460537	0.195142	-1.72262	5.95636	WNT11;LEF1
brain-derived neurotrophic factor receptor signaling pathway (GO:0031547)	1975-02-01	0.0322871	0.140671	0.0471476	0.195142	-1.81313	6.22462	SHC4;NTRK2
intermediate mesodermal cell differentiation (GO:0048392)	2018-09-01	0.0332547	0.140671	0.0441998	0.192347	3.54434	-12.0634	ITGB4
hemangioblast cell differentiation (GO:0060217)	2018-09-01	0.0332547	0.140671	0.0441998	0.192347	3.58782	-12.2114	ITGB4
axial mesodermal cell differentiation (GO:0048321)	2018-09-01	0.0332547	0.140671	0.0441998	0.192347	3.72964	-12.6941	ITGB4
lateral mesodermal cell differentiation (GO:0048371)	2018-09-01	0.0332547	0.140671	0.0441998	0.192347	3.87992	-13.2055	ITGB4
embryonic organ morphogenesis (GO:0048562)	2018-09-01	0.0332547	0.140671	0.0441998	0.192347	3.95255	-13.4527	FGFR2
detection of light stimulus involved in sensory perception (GO:0050962)	2018-09-01	0.0332547	0.140671	0.0441998	0.192347	3.95712	-13.4683	CDH23
positive regulation of asymmetric cell division (GO:0045770)	2018-09-01	0.0332547	0.140671	0.0441998	0.192347	3.97143	-13.517	FGFR2
negative regulation of cilium-dependent cell motility (GO:1902020)	2018-09-01	0.0332547	0.140671	0.0441998	0.192347	4.0489	-13.7807	TACSTD2
negative regulation of amoeboid sperm motility (GO:1905417)	2018-09-01	0.0332547	0.140671	0.0441998	0.192347	4.06549	-13.8371	TACSTD2
negative regulation of organ growth (GO:0046621)	2018-09-01	0.0332547	0.140671	0.0441998	0.192347	4.14124	-14.095	FGFR3
negative regulation of bacterial-type flagellum-dependent cell motility (GO:1902201)	2018-09-01	0.0332547	0.140671	0.0441998	0.192347	4.1998	-14.2943	TACSTD2
trypsinogen activation (GO:0032023)	2018-09-01	0.0332547	0.140671	0.0441998	0.192347	4.20735	-14.32	CTSH
regulation of homophilic cell adhesion (GO:1903385)	2018-09-01	0.0332547	0.140671	0.0441998	0.192347	4.34158	-14.7768	LEF1
labyrinthine layer blood vessel development (GO:0060716)	2018-09-01	0.0332547	0.140671	0.0441998	0.192347	4.40208	-14.9828	FGFR2
negative regulation of skeletal muscle tissue regeneration (GO:0043417)	2018-09-01	0.0332547	0.140671	0.0441998	0.192347	4.40501	-14.9927	FGFR3
forebrain neuron fate commitment (GO:0021877)	2018-09-01	0.0332547	0.140671	0.0441998	0.192347	4.74744	-16.1582	LEF1
embryonic ectodermal digestive tract morphogenesis (GO:0048613)	2018-09-01	0.0332547	0.140671	0.0441998	0.192347	4.90644	-16.6994	FGFR2
negative regulation of protein processing in phagocytic vesicle (GO:1903922)	2018-09-01	0.0332547	0.140671	0.0441998	0.192347	4.97215	-16.923	CHAC1
globoside biosynthetic process (GO:0001576)	2018-09-01	0.0332547	0.140671	0.0441998	0.192347	5.0355	-17.1386	ST3GAL5
negative regulation of ruffle assembly (GO:1900028)	2018-09-01	0.0332547	0.140671	0.0441998	0.192347	5.08046	-17.2916	TACSTD2
zymogen inhibition (GO:0097341)	2018-09-01	0.0332547	0.140671	0.0441998	0.192347	5.11335	-17.4036	CHAC1
negative regulation of peptide hormone processing (GO:0060570)	2018-09-01	0.0332547	0.140671	0.0441998	0.192347	5.13266	-17.4693	CHAC1
negative regulation of collateral sprouting of intact axon in response to injury (GO:0048685)	2018-09-01	0.0332547	0.140671	0.0441998	0.192347	5.26491	-17.9194	FGF13
response to ozone (GO:0010193)	2018-09-01	0.0332547	0.140671	0.0441998	0.192347	5.2848	-17.9871	PTPRN
response to singlet oxygen (GO:0000304)	2018-09-01	0.0332547	0.140671	0.0441998	0.192347	5.33925	-18.1724	PTPRN
response to hypochlorite (GO:1901530)	2018-09-01	0.0332547	0.140671	0.0441998	0.192347	5.65259	-19.2389	PTPRN
response to reactive oxygen species (GO:0000302)	2018-09-01	0.0332547	0.140671	0.0441998	0.192347	5.90308	-20.0915	PTPRN
negative regulation of ERAD pathway (GO:1904293)	2018-09-01	0.0332547	0.140671	0.0441998	0.192347	5.91207	-20.1221	LAMP3
negative regulation of apoptotic process in bone marrow (GO:0071866)	4/325	0.0338247	0.141198	0.0608059	0.206996	-3.46025	11.7184	LTK;WNT11;LEF1;CTSH
negative regulation of apoptotic process involved in development (GO:1904746)	4/325	0.0338247	0.141198	0.0608059	0.206996	-3.4568	11.7067	LTK;WNT11;LEF1;CTSH
negative regulation of compound eye retinal cell apoptotic process (GO:1901693)	4/325	0.0338247	0.141198	0.0608059	0.206996	-3.45233	11.6915	LTK;WNT11;LEF1;CTSH
negative regulation of epithelial cell apoptotic process (GO:1904036)	4/325	0.0338247	0.141198	0.0608059	0.206996	-3.44955	11.6821	LTK;WNT11;LEF1;CTSH
negative regulation of fat cell apoptotic process (GO:1904650)	4/325	0.0338247	0.141198	0.0608059	0.206996	-3.44885	11.6798	LTK;WNT11;LEF1;CTSH
negative regulation of myofibroblast cell apoptotic process (GO:1904521)	4/325	0.0338247	0.141198	0.0608059	0.206996	-3.4451	11.6671	LTK;WNT11;LEF1;CTSH
peripheral nervous system neuron differentiation (GO:0048934)	1977-02-01	0.0338818	0.141198	0.049364	0.196724	-1.77184	5.99745	NTRK2;WNT11
negative regulation of muscle cell apoptotic process (GO:0010656)	4/326	0.0341505	0.141717	0.0613516	0.206996	-3.44147	11.6218	LTK;WNT11;LEF1;CTSH
negative regulation of fibroblast apoptotic process (GO:2000270)	4/326	0.0341505	0.141717	0.0613516	0.206996	-3.427	11.5729	LTK;WNT11;LEF1;CTSH
negative regulation of myeloid cell apoptotic process (GO:0033033)	4/327	0.0344782	0.141969	0.0619	0.208132	-3.48487	11.7351	LTK;WNT11;LEF1;CTSH
negative regulation of mesenchymal cell apoptotic process (GO:2001054)	4/327	0.0344782	0.141969	0.0619	0.208132	-3.47968	11.7176	LTK;WNT11;LEF1;CTSH
dopaminergic neuron differentiation (GO:0071542)	1978-02-01	0.0346905	0.141969	0.0504862	0.196724	-1.67749	5.63852	NTRK2;WNT11
negative regulation of glial cell apoptotic process (GO:0034351)	4/330	0.0354722	0.141969	0.0635607	0.212626	-3.48368	11.632	LTK;WNT11;LEF1;CTSH
negative regulation of execution phase of apoptosis (GO:1900118)	4/330	0.0354722	0.141969	0.0635607	0.212626	-3.46022	11.5537	LTK;WNT11;LEF1;CTSH
visual perception involved in equilibrioception (GO:0051356)	1979-02-01	0.0355068	0.141969	0.0516176	0.196724	-1.70848	5.70297	RGS16;CDH23
negative regulation of leukocyte apoptotic process (GO:2000107)	4/331	0.0358072	0.141969	0.0641196	0.214131	-3.48847	11.6152	LTK;WNT11;LEF1;CTSH
keratinocyte differentiation (GO:0030216)	1980-02-01	0.0363305	0.141969	0.0527582	0.196724	-1.69588	5.622	ITGB4;EPHA2
sympathetic nervous system development (GO:0048485)	1/okt	0.0368816	0.141969	0.0485126	0.195142	3.47102	-11.4545	SEMA3A
ear morphogenesis (GO:0042471)	1/okt	0.0368816	0.141969	0.0485126	0.195142	3.5261	-11.6363	FGFR2
regulation of cell adhesion mediated by integrin (GO:0033628)	1/okt	0.0368816	0.141969	0.0485126	0.195142	3.70721	-12.234	EPHA2
mesenchymal cell development (GO:0014031)	1/okt	0.0368816	0.141969	0.0485126	0.195142	3.71759	-12.2682	FGFR2
mammary gland development (GO:0030879)	1/okt	0.0368816	0.141969	0.0485126	0.195142	3.85884	-12.7343	LEF1
positive regulation of hippo signaling (GO:0035332)	1/okt	0.0368816	0.141969	0.0485126	0.195142	3.88117	-12.808	TNFSF11
regulation of multicellular organism growth (GO:0040014)	1/okt	0.0368816	0.141969	0.0485126	0.195142	3.98509	-13.151	FGFR2
positive regulation of mesenchymal cell proliferation involved in lung development (GO:2000792)	1/okt	0.0368816	0.141969	0.0485126	0.195142	4.06854	-13.4263	FGFR2
negative regulation of T cell differentiation in thymus (GO:0033085)	1/okt	0.0368816	0.141969	0.0485126	0.195142	4.08142	-13.4689	IHH
positive regulation of metanephric cap mesenchymal cell proliferation (GO:0090096)	1/okt	0.0368816	0.141969	0.0485126	0.195142	4.13404	-13.6425	FGFR2
thelarche (GO:0042695)	1/okt	0.0368816	0.141969	0.0485126	0.195142	4.156	-13.715	LEF1
regulation of prostatic bud formation (GO:0060685)	1/okt	0.0368816	0.141969	0.0485126	0.195142	4.19036	-13.8284	FGFR2
bone trabecula formation (GO:0060346)	1/okt	0.0368816	0.141969	0.0485126	0.195142	4.22491	-13.9424	FGFR2
paraxial mesoderm formation (GO:0048341)	1/okt	0.0368816	0.141969	0.0485126	0.195142	4.23015	-13.9597	LEF1
adrenal gland development (GO:0030325)	1/okt	0.0368816	0.141969	0.0485126	0.195142	4.23258	-13.9677	WNT11
complement receptor mediated signaling pathway (GO:0002430)	1/okt	0.0368816	0.141969	0.0485126	0.195142	4.24366	-14.0043	FPR1
positive regulation of TRAIL receptor 1 biosynthetic process (GO:0045566)	1/okt	0.0368816	0.141969	0.0485126	0.195142	4.2719	-14.0975	KLF2
positive regulation of protein activation cascade (GO:2000259)	1/okt	0.0368816	0.141969	0.0485126	0.195142	4.3002	-14.1908	KLF2
positive regulation of TRAIL receptor 2 biosynthetic process (GO:0045568)	1/okt	0.0368816	0.141969	0.0485126	0.195142	4.30278	-14.1994	KLF2
positive regulation of corticotropin-releasing hormone secretion (GO:0051466)	1/okt	0.0368816	0.141969	0.0485126	0.195142	4.30577	-14.2092	TNFSF11
T-helper 1 cell differentiation (GO:0045063)	1/okt	0.0368816	0.141969	0.0485126	0.195142	4.37703	-14.4444	LEF1
regulation of lamellipodium assembly (GO:0010591)	1/okt	0.0368816	0.141969	0.0485126	0.195142	4.42938	-14.6171	EPHA2
endochondral ossification (GO:0001958)	1/okt	0.0368816	0.141969	0.0485126	0.195142	4.46924	-14.7487	FGFR3
negative regulation of sterol regulatory element binding protein cleavage (GO:1901309)	1/okt	0.0368816	0.141969	0.0485126	0.195142	4.47685	-14.7738	CHAC1
vascular smooth muscle cell development (GO:0097084)	1/okt	0.0368816	0.141969	0.0485126	0.195142	4.47746	-14.7758	MEGF10
hypophysis morphogenesis (GO:0048850)	1/okt	0.0368816	0.141969	0.0485126	0.195142	4.49105	-14.8206	FGFR2
age-dependent response to reactive oxygen species (GO:0001315)	1/okt	0.0368816	0.141969	0.0485126	0.195142	4.67827	-15.4385	PTPRN
positive regulation of homotypic cell-cell adhesion (GO:0034112)	1/okt	0.0368816	0.141969	0.0485126	0.195142	4.94944	-16.3334	TNFSF11
trunk neural crest cell migration (GO:0036484)	1/okt	0.0368816	0.141969	0.0485126	0.195142	6.04964	-19.964	LEF1
visual perception (GO:0007601)	1981-02-01	0.0371615	0.142767	0.0539078	0.200447	-1.63625	5.38731	RGS16;CDH23
negative regulation of anoikis (GO:2000811)	4/336	0.03751	0.143825	0.0669529	0.21768	-3.39902	11.1595	LTK;WNT11;LEF1;CTSH
transforming growth factor beta receptor signaling pathway involved in regulation of multicellular organism growth (GO:1901048)	1982-02-01	0.0379999	0.144856	0.0550663	0.2036	-1.69247	5.53468	GDF15;FGFR2
regulation of phosphatidylinositol 3-kinase signaling (GO:0014066)	1982-02-01	0.0379999	0.144856	0.0550663	0.2036	-1.66353	5.44002	FGFR3;FGFR2
positive regulation of collateral sprouting (GO:0048672)	1982-02-01	0.0379999	0.144856	0.0550663	0.2036	-1.60152	5.23725	NTRK2;LEF1
negative regulation of apoptotic signaling pathway (GO:2001234)	4/338	0.038204	0.145353	0.0681045	0.219948	-3.36274	10.9787	LTK;WNT11;LEF1;CTSH
activation of Janus kinase activity (GO:0042976)	1983-02-01	0.0388455	0.145354	0.0562336	0.204514	-1.69101	5.49269	FGFR3;FGFR2
negative regulation by organism of programmed cell death in other organism involved in symbiotic interaction (GO:0052490)	2018-11-01	0.0404951	0.145354	0.0528063	0.196724	2.97199	-9.52992	AMIGO2
negative regulation of autophagic cell death (GO:1904093)	2018-11-01	0.0404951	0.145354	0.0528063	0.196724	2.97673	-9.54511	AMIGO2
negative regulation of retinal cell programmed cell death (GO:0046671)	2018-11-01	0.0404951	0.145354	0.0528063	0.196724	3.09505	-9.92452	AMIGO2
cAMP catabolic process (GO:0006198)	2018-11-01	0.0404951	0.145354	0.0528063	0.196724	3.19817	-10.2552	EPHA2
neural crest cell migration involved in sympathetic nervous system development (GO:1903045)	2018-11-01	0.0404951	0.145354	0.0528063	0.196724	3.2337	-10.3691	SEMA3A
regulation of axon extension involved in axon guidance (GO:0048841)	2018-11-01	0.0404951	0.145354	0.0528063	0.196724	3.4667	-11.1162	SEMA3A
positive regulation of protein metabolic process (GO:0051247)	2018-11-01	0.0404951	0.145354	0.0528063	0.196724	3.52688	-11.3092	KLF2
metanephric juxtaglomerular apparatus development (GO:0072206)	2018-11-01	0.0404951	0.145354	0.0528063	0.196724	3.60019	-11.5443	CTSH
negative regulation of flagellated sperm motility (GO:1901318)	2018-11-01	0.0404951	0.145354	0.0528063	0.196724	3.63598	-11.659	TACSTD2
negative regulation of protein processing involved in protein targeting to mitochondrion (GO:1903217)	2018-11-01	0.0404951	0.145354	0.0528063	0.196724	3.63976	-11.6711	CHAC1
positive regulation of mesenchymal cell proliferation involved in ureter development (GO:2000729)	2018-11-01	0.0404951	0.145354	0.0528063	0.196724	3.66551	-11.7537	FGFR2
cell-cell signaling involved in metanephros development (GO:0072204)	2018-11-01	0.0404951	0.145354	0.0528063	0.196724	3.66918	-11.7655	CTSH
cell differentiation involved in metanephros development (GO:0072202)	2018-11-01	0.0404951	0.145354	0.0528063	0.196724	3.67024	-11.7689	CTSH
positive regulation of thymidylate synthase biosynthetic process (GO:0050759)	2018-11-01	0.0404951	0.145354	0.0528063	0.196724	3.67061	-11.7701	KLF2
negative regulation of astral microtubule depolymerization (GO:0032932)	2018-11-01	0.0404951	0.145354	0.0528063	0.196724	3.67123	-11.7721	FGF13
negative regulation of axonemal microtubule depolymerization (GO:0007027)	2018-11-01	0.0404951	0.145354	0.0528063	0.196724	3.70548	-11.8819	FGF13
regulation of border follicle cell delamination (GO:0030710)	2018-11-01	0.0404951	0.145354	0.0528063	0.196724	3.72577	-11.947	LEF1
metanephric pyramids development (GO:0072211)	2018-11-01	0.0404951	0.145354	0.0528063	0.196724	3.72854	-11.9558	CTSH
metanephric nephron development (GO:0072210)	2018-11-01	0.0404951	0.145354	0.0528063	0.196724	3.73088	-11.9633	CTSH
positive regulation of amyloid precursor protein catabolic process (GO:1902993)	2018-11-01	0.0404951	0.145354	0.0528063	0.196724	3.75175	-12.0303	KLF2
positive regulation of platelet aggregation (GO:1901731)	2018-11-01	0.0404951	0.145354	0.0528063	0.196724	3.75691	-12.0468	TNFSF11
regulation of metanephric glomerulus development (GO:0072298)	2018-11-01	0.0404951	0.145354	0.0528063	0.196724	3.83124	-12.2852	CTSH
regulation of transcription from RNA polymerase II promoter involved in metanephros development (GO:0072212)	2018-11-01	0.0404951	0.145354	0.0528063	0.196724	3.88286	-12.4507	CTSH
urethra development (GO:0061068)	2018-11-01	0.0404951	0.145354	0.0528063	0.196724	3.91313	-12.5477	ITGB4
renal filtration cell differentiation (GO:0061318)	2018-11-01	0.0404951	0.145354	0.0528063	0.196724	3.93843	-12.6289	ITGB4
hemidesmosome assembly (GO:0031581)	2018-11-01	0.0404951	0.145354	0.0528063	0.196724	3.95334	-12.6767	ITGB4
adrenal chromaffin cell differentiation (GO:0061104)	2018-11-01	0.0404951	0.145354	0.0528063	0.196724	4.16497	-13.3553	WNT11
negative regulation of retrograde protein transport, ER to cytosol (GO:1904153)	2018-11-01	0.0404951	0.145354	0.0528063	0.196724	4.28592	-13.7431	DERL3
sympathetic neuron projection extension (GO:0097490)	2018-11-01	0.0404951	0.145354	0.0528063	0.196724	4.97796	-15.9622	SEMA3A
neural crest cell migration involved in heart formation (GO:0003147)	2018-11-01	0.0404951	0.145354	0.0528063	0.196724	5.40155	-17.3205	LEF1
neuron development (GO:0048666)	1986-02-01	0.0414251	0.147882	0.0597874	0.206996	-1.7154	5.46161	NTRK2;WNT11
planar cell polarity pathway involved in cardiac muscle cell fate commitment (GO:0061345)	1986-02-01	0.0414251	0.147882	0.0597874	0.206996	-1.48762	4.73639	WNT11;ROR2
planar cell polarity pathway involved in gastrula mediolateral intercalation (GO:0060775)	1986-02-01	0.0414251	0.147882	0.0597874	0.206996	-1.48562	4.73003	WNT11;ROR2
negative regulation of MAPK cascade (GO:0043409)	1987-02-01	0.042299	0.149644	0.060989	0.206996	-1.63691	5.17755	GDF15;BMP8B
focal adhesion assembly (GO:0048041)	1987-02-01	0.042299	0.149644	0.060989	0.206996	-1.56878	4.96205	ITGB4;L1CAM
planar cell polarity pathway involved in midbrain dopaminergic neuron differentiation (GO:1904955)	1987-02-01	0.042299	0.149644	0.060989	0.206996	-1.52625	4.82753	WNT11;ROR2
planar cell polarity pathway involved in axis elongation (GO:0003402)	1987-02-01	0.042299	0.149644	0.060989	0.206996	-1.51575	4.7943	WNT11;ROR2
Wnt signaling pathway, planar cell polarity pathway (GO:0060071)	1987-02-01	0.042299	0.149644	0.060989	0.206996	-1.50185	4.75035	WNT11;ROR2
positive regulation of transcription from RNA polymerase II promoter in response to hypoxia (GO:0061419)	1989-02-01	0.0440675	0.151371	0.063417	0.212626	-1.51912	4.74274	CA9;KLF2
positive regulation of intracellular signal transduction (GO:1902533)	2018-12-01	0.0440953	0.151371	0.057081	0.204514	2.6426	-8.24863	TNFSF11
positive regulation of alpha-beta T cell differentiation (GO:0046638)	2018-12-01	0.0440953	0.151371	0.057081	0.204514	3.08755	-9.6375	IHH
positive regulation of amyloid fibril formation (GO:1905908)	2018-12-01	0.0440953	0.151371	0.057081	0.204514	3.11324	-9.71769	KLF2
positive regulation of lipoprotein metabolic process (GO:0050747)	2018-12-01	0.0440953	0.151371	0.057081	0.204514	3.14935	-9.83038	KLF2
cardiac muscle fiber development (GO:0048739)	2018-12-01	0.0440953	0.151371	0.057081	0.204514	3.18309	-9.93572	LEF1
urinary bladder development (GO:0060157)	2018-12-01	0.0440953	0.151371	0.057081	0.204514	3.18407	-9.93875	ITGB4
muscle cell development (GO:0055001)	2018-12-01	0.0440953	0.151371	0.057081	0.204514	3.19382	-9.9692	MEGF10
cell migration involved in metanephros development (GO:0035788)	2018-12-01	0.0440953	0.151371	0.057081	0.204514	3.2738	-10.2188	CTSH
negative regulation of microtubule depolymerization (GO:0007026)	2018-12-01	0.0440953	0.151371	0.057081	0.204514	3.29766	-10.2933	FGF13
metanephric capsule development (GO:0072213)	2018-12-01	0.0440953	0.151371	0.057081	0.204514	3.3467	-10.4464	CTSH
pattern specification involved in metanephros development (GO:0072268)	2018-12-01	0.0440953	0.151371	0.057081	0.204514	3.3743	-10.5325	CTSH
mesenchymal cell apoptotic process involved in metanephros development (GO:1900200)	2018-12-01	0.0440953	0.151371	0.057081	0.204514	3.41258	-10.652	CTSH
response to oxygen radical (GO:0000305)	2018-12-01	0.0440953	0.151371	0.057081	0.204514	3.46114	-10.8036	PTPRN
response to nitric oxide (GO:0071731)	2018-12-01	0.0440953	0.151371	0.057081	0.204514	3.70196	-11.5553	PTPRN
T-tubule organization (GO:0033292)	2018-12-01	0.0440953	0.151371	0.057081	0.204514	3.8047	-11.876	MEGF10
positive regulation of transcription from RNA polymerase II promoter in response to cold (GO:0061411)	2018-12-01	0.0440953	0.151371	0.057081	0.204514	3.90616	-12.1927	KLF2
positive regulation of neuron projection development (GO:0010976)	1991-02-01	0.0458632	0.153594	0.0658776	0.214538	-1.79126	5.52082	NTRK2;LTK
negative regulation of phosphatidylinositol 3-kinase signaling (GO:0014067)	1991-02-01	0.0458632	0.153594	0.0658776	0.214538	-1.70901	5.26732	FGFR3;FGFR2
calcium ion transport into cytosol (GO:0060402)	1992-02-01	0.0467711	0.153594	0.0671198	0.217862	-1.72836	5.29307	JPH3;FPR1
embryonic viscerocranium morphogenesis (GO:0048703)	2013-01-01	0.0476821	0.153594	0.0613367	0.206996	2.49559	-7.59457	FGFR2
sclerotome development (GO:0061056)	2013-01-01	0.0476821	0.153594	0.0613367	0.206996	2.50576	-7.62554	IHH
embryonic neurocranium morphogenesis (GO:0048702)	2013-01-01	0.0476821	0.153594	0.0613367	0.206996	2.52096	-7.67179	FGFR2
axonal fasciculation (GO:0007413)	2013-01-01	0.0476821	0.153594	0.0613367	0.206996	2.52544	-7.68543	L1CAM
positive regulation of hemoglobin biosynthetic process (GO:0046985)	2013-01-01	0.0476821	0.153594	0.0613367	0.206996	2.58717	-7.87327	KLF2
negative regulation of plasminogen activation (GO:0010757)	2013-01-01	0.0476821	0.153594	0.0613367	0.206996	2.60089	-7.91503	CHAC1
metanephric cortex development (GO:0072214)	2013-01-01	0.0476821	0.153594	0.0613367	0.206996	2.71581	-8.26476	CTSH
negative regulation of interleukin-13 secretion (GO:2000666)	2013-01-01	0.0476821	0.153594	0.0613367	0.206996	2.81311	-8.56084	LEF1
ureter development (GO:0072189)	2013-01-01	0.0476821	0.153594	0.0613367	0.206996	2.81908	-8.57903	ITGB4
negative regulation of interleukin-5 secretion (GO:2000663)	2013-01-01	0.0476821	0.153594	0.0613367	0.206996	2.8383	-8.6375	LEF1
positive regulation of cell division (GO:0051781)	2013-01-01	0.0476821	0.153594	0.0613367	0.206996	2.85598	-8.69132	FGFR2
metanephric smooth muscle tissue development (GO:0072208)	2013-01-01	0.0476821	0.153594	0.0613367	0.206996	2.87753	-8.75689	CTSH
heparan sulfate proteoglycan biosynthetic process, linkage to polypeptide (GO:0015013)	2013-01-01	0.0476821	0.153594	0.0613367	0.206996	2.91145	-8.86013	GALNT3
negative regulation of lamellipodium assembly (GO:0010593)	2013-01-01	0.0476821	0.153594	0.0613367	0.206996	2.99268	-9.10733	EPHA2
GSI anchor biosynthetic process (GO:0042082)	2013-01-01	0.0476821	0.153594	0.0613367	0.206996	3.04656	-9.27129	ST3GAL5
embryonic skeletal joint development (GO:0072498)	2013-01-01	0.0476821	0.153594	0.0613367	0.206996	3.11577	-9.4819	WNT11
positive regulation of bone resorption (GO:0045780)	2013-01-01	0.0476821	0.153594	0.0613367	0.206996	3.19052	-9.7094	TNFSF11
somite development (GO:0061053)	2013-01-01	0.0476821	0.153594	0.0613367	0.206996	3.26512	-9.93641	IHH
protein processing (GO:0016485)	3/218	0.0486856	0.153594	0.0776825	0.220924	-2.39586	7.24118	CAPN6;KLK4;CTSH
negative regulation of epithelial cell migration (GO:0010633)	1995-02-01	0.0495342	0.153594	0.0708932	0.219948	-1.59706	4.79932	WNT11;TACSTD2
axonogenesis (GO:0007409)	1995-02-01	0.0495342	0.153594	0.0708932	0.219948	-1.49507	4.49283	L1CAM;FGFR2
granulocyte-macrophage colony-stimulating factor signaling pathway (GO:0038157)	1995-02-01	0.0495342	0.153594	0.0708932	0.219948	-1.46653	4.40705	CHAD;TNFSF11
interleukin-11-mediated signaling pathway (GO:0038154)	1995-02-01	0.0495342	0.153594	0.0708932	0.219948	-1.46389	4.39911	CHAD;TNFSF11
interleukin-17-mediated signaling pathway (GO:0097400)	1995-02-01	0.0495342	0.153594	0.0708932	0.219948	-1.46349	4.39791	CHAD;TNFSF11
interleukin-17A-mediated signaling pathway (GO:0038173)	1995-02-01	0.0495342	0.153594	0.0708932	0.219948	-1.45871	4.38355	CHAD;TNFSF11
interleukin-21-mediated signaling pathway (GO:0038114)	1995-02-01	0.0495342	0.153594	0.0708932	0.219948	-1.45785	4.38097	CHAD;TNFSF11
interleukin-23-mediated signaling pathway (GO:0038155)	1995-02-01	0.0495342	0.153594	0.0708932	0.219948	-1.45511	4.37272	CHAD;TNFSF11
interleukin-27-mediated signaling pathway (GO:0070106)	1995-02-01	0.0495342	0.153594	0.0708932	0.219948	-1.4543	4.37029	CHAD;TNFSF11
interleukin-3-mediated signaling pathway (GO:0038156)	1995-02-01	0.0495342	0.153594	0.0708932	0.219948	-1.45168	4.36244	CHAD;TNFSF11
interleukin-32-mediated signaling pathway (GO:0097399)	1995-02-01	0.0495342	0.153594	0.0708932	0.219948	-1.44905	4.35452	CHAD;TNFSF11
interleukin-33-mediated signaling pathway (GO:0038172)	1995-02-01	0.0495342	0.153594	0.0708932	0.219948	-1.4465	4.34686	CHAD;TNFSF11
interleukin-34-mediated signaling pathway (GO:0061514)	1995-02-01	0.0495342	0.153594	0.0708932	0.219948	-1.44222	4.33399	CHAD;TNFSF11
interleukin-35-mediated signaling pathway (GO:0070757)	1995-02-01	0.0495342	0.153594	0.0708932	0.219948	-1.44182	4.33281	CHAD;TNFSF11
interleukin-7-mediated signaling pathway (GO:0038111)	1995-02-01	0.0495342	0.153594	0.0708932	0.219948	-1.43814	4.32173	CHAD;TNFSF11
interleukin-5-mediated signaling pathway (GO:0038043)	1995-02-01	0.0495342	0.153594	0.0708932	0.219948	-1.43631	4.31625	CHAD;TNFSF11
interleukin-9-mediated signaling pathway (GO:0038113)	1995-02-01	0.0495342	0.153594	0.0708932	0.219948	-1.43491	4.31203	CHAD;TNFSF11
macrophage migration inhibitory factor signaling pathway (GO:0035691)	1995-02-01	0.0495342	0.153594	0.0708932	0.219948	-1.4319	4.30299	CHAD;TNFSF11
type III interferon signaling pathway (GO:0038196)	1995-02-01	0.0495342	0.153594	0.0708932	0.219948	-1.42723	4.28896	CHAD;TNFSF11
interleukin-8-mediated signaling pathway (GO:0038112)	1996-02-01	0.0504682	0.153594	0.0721663	0.220924	-1.43797	4.29437	CHAD;TNFSF11
interleukin-2-mediated signaling pathway (GO:0038110)	1996-02-01	0.0504682	0.153594	0.0721663	0.220924	-1.43286	4.27911	CHAD;TNFSF11
interleukin-12-mediated signaling pathway (GO:0035722)	1996-02-01	0.0504682	0.153594	0.0721663	0.220924	-1.42289	4.24935	CHAD;TNFSF11
canonical Wnt signaling pathway involved in negative regulation of apoptotic process (GO:0044336)	4/371	0.0507238	0.153594	0.088578	0.230251	-3.3419	9.9634	LTK;WNT11;LEF1;CTSH
positive regulation of transcription from RNA polymerase II promoter in response to arsenic-containing substance (GO:0061395)	2014-01-01	0.0512556	0.153594	0.0655735	0.214258	2.49344	-7.40784	KLF2
branching involved in mammary gland duct morphogenesis (GO:0060444)	2014-01-01	0.0512556	0.153594	0.0655735	0.214258	2.51993	-7.48654	EPHA2
positive regulation of axon extension involved in regeneration (GO:0048691)	2014-01-01	0.0512556	0.153594	0.0655735	0.214258	2.55075	-7.57809	L1CAM
positive regulation of endopeptidase activity (GO:0010950)	2014-01-01	0.0512556	0.153594	0.0655735	0.214258	2.56875	-7.63157	CTSH
positive regulation of transcription from RNA polymerase II promoter in response to hydrostatic pressure (GO:0061405)	2014-01-01	0.0512556	0.153594	0.0655735	0.214258	2.57532	-7.65109	KLF2
embryonic eye morphogenesis (GO:0048048)	2014-01-01	0.0512556	0.153594	0.0655735	0.214258	2.60853	-7.74977	FGFR2
histidine transmembrane import into vacuole (GO:0090457)	2014-01-01	0.0512556	0.153594	0.0655735	0.214258	2.66014	-7.90308	SLC38A3
anterior/posterior pattern specification involved in ureteric bud development (GO:0072099)	2014-01-01	0.0512556	0.153594	0.0655735	0.214258	2.73763	-8.13331	FGFR2
otolith morphogenesis (GO:0032474)	2014-01-01	0.0512556	0.153594	0.0655735	0.214258	2.75766	-8.1928	FGFR2
semicircular canal morphogenesis (GO:0048752)	2014-01-01	0.0512556	0.153594	0.0655735	0.214258	2.81992	-8.37779	FGFR2
negative regulation of gluconeogenesis (GO:0045721)	2014-01-01	0.0512556	0.153594	0.0655735	0.214258	2.83592	-8.42531	C1QTNF3
negative regulation of axon extension involved in axon guidance (GO:0048843)	2014-01-01	0.0512556	0.153594	0.0655735	0.214258	2.84335	-8.44741	SEMA3A
cardiac neural crest cell migration involved in outflow tract morphogenesis (GO:0003253)	2014-01-01	0.0512556	0.153594	0.0655735	0.214258	3.2052	-9.52243	LEF1
canonical Wnt signaling pathway (GO:0060070)	1997-02-01	0.0514085	0.153594	0.0734468	0.220924	-1.53521	4.55641	WNT11;LEF1
prolactin signaling pathway (GO:0038161)	1997-02-01	0.0514085	0.153594	0.0734468	0.220924	-1.4344	4.25724	CHAD;TNFSF11
oncostatin-M-mediated signaling pathway (GO:0038165)	1997-02-01	0.0514085	0.153594	0.0734468	0.220924	-1.42606	4.23248	CHAD;TNFSF11
ciliary neurotrophic factor-mediated signaling pathway (GO:0070120)	1997-02-01	0.0514085	0.153594	0.0734468	0.220924	-1.41657	4.2043	CHAD;TNFSF11
granulocyte colony-stimulating factor signaling pathway (GO:0038158)	1997-02-01	0.0514085	0.153594	0.0734468	0.220924	-1.40917	4.18234	CHAD;TNFSF11
negative regulation of protein kinase activity by protein phosphorylation (GO:0100002)	4/374	0.0519618	0.153594	0.0905738	0.230251	-2.94318	8.7037	LTK;WNT11;CHAD;RUNX3
interleukin-13-mediated signaling pathway (GO:0035772)	1998-02-01	0.0523552	0.153594	0.0747347	0.220924	-1.46583	4.32378	CHAD;TNFSF11
adiponectin-activated signaling pathway (GO:0033211)	1998-02-01	0.0523552	0.153594	0.0747347	0.220924	-1.45247	4.28436	CHAD;TNFSF11
erythropoietin-mediated signaling pathway (GO:0038162)	1998-02-01	0.0523552	0.153594	0.0747347	0.220924	-1.44751	4.26973	CHAD;TNFSF11
interleukin-18-mediated signaling pathway (GO:0035655)	1998-02-01	0.0523552	0.153594	0.0747347	0.220924	-1.44156	4.25218	CHAD;TNFSF11
macrophage colony-stimulating factor signaling pathway (GO:0038145)	1998-02-01	0.0523552	0.153594	0.0747347	0.220924	-1.43767	4.2407	CHAD;TNFSF11
interleukin-15-mediated signaling pathway (GO:0035723)	1998-02-01	0.0523552	0.153594	0.0747347	0.220924	-1.41211	4.1653	CHAD;TNFSF11
positive regulation of ergosterol biosynthetic process by positive regulation of transcription from RNA polymerase II promoter (GO:0035961)	6/720	0.0530083	0.153594	0.107669	0.238058	-4.31774	12.6825	PTPRN;LEF1;TNFSF11;SP7;FGFR2;KLF2
positive regulation of cellular alcohol catabolic process by positive regulation of transcription from RNA polymerase II promoter (GO:1900422)	6/720	0.0530083	0.153594	0.107669	0.238058	-4.31764	12.6822	PTPRN;LEF1;TNFSF11;SP7;FGFR2;KLF2
positive regulation of ethanol catabolic process by positive regulation of transcription from RNA polymerase II promoter (GO:0061425)	6/720	0.0530083	0.153594	0.107669	0.238058	-4.31475	12.6737	PTPRN;LEF1;TNFSF11;SP7;FGFR2;KLF2
positive regulation of filamentous growth of a population of unicellular organisms in response to starvation by positive regulation of transcription from RNA polymerase II promoter (GO:1904741)	6/720	0.0530083	0.153594	0.107669	0.238058	-4.30991	12.6595	PTPRN;LEF1;TNFSF11;SP7;FGFR2;KLF2
positive regulation of flocculation via cell wall protein-carbohydrate interaction by positive regulation of transcription from RNA polymerase II promoter (GO:1900524)	6/720	0.0530083	0.153594	0.107669	0.238058	-4.30052	12.6319	PTPRN;LEF1;TNFSF11;SP7;FGFR2;KLF2
positive regulation of mating type switching by positive regulation of transcription from RNA polymerase II promoter (GO:1900423)	6/720	0.0530083	0.153594	0.107669	0.238058	-4.29911	12.6278	PTPRN;LEF1;TNFSF11;SP7;FGFR2;KLF2
positive regulation of invasive growth in response to glucose limitation by positive regulation of transcription from RNA polymerase II promoter (GO:0036095)	6/720	0.0530083	0.153594	0.107669	0.238058	-4.29235	12.608	PTPRN;LEF1;TNFSF11;SP7;FGFR2;KLF2
positive regulation of purine nucleotide biosynthetic process by positive regulation of transcription from RNA polymerase II promoter (GO:1900418)	6/720	0.0530083	0.153594	0.107669	0.238058	-4.28712	12.5926	PTPRN;LEF1;TNFSF11;SP7;FGFR2;KLF2
positive regulation of pseudohyphal growth by positive regulation of transcription from RNA polymerase II promoter (GO:1900461)	6/720	0.0530083	0.153594	0.107669	0.238058	-4.28606	12.5895	PTPRN;LEF1;TNFSF11;SP7;FGFR2;KLF2
positive regulation of peroxisome organization by positive regulation of transcription from RNA polymerase II promoter (GO:0061424)	6/720	0.0530083	0.153594	0.107669	0.238058	-4.28214	12.5779	PTPRN;LEF1;TNFSF11;SP7;FGFR2;KLF2
positive regulation of oligopeptide transport by positive regulation of transcription from RNA polymerase II promoter (GO:0035951)	6/720	0.0530083	0.153594	0.107669	0.238058	-4.28086	12.5742	PTPRN;LEF1;TNFSF11;SP7;FGFR2;KLF2
positive regulation of ribosomal protein gene transcription from RNA polymerase II promoter (GO:0060963)	6/720	0.0530083	0.153594	0.107669	0.238058	-4.27848	12.5672	PTPRN;LEF1;TNFSF11;SP7;FGFR2;KLF2
positive regulation of pyrimidine-containing compound salvage by positive regulation of transcription from RNA polymerase II promoter (GO:1904001)	6/720	0.0530083	0.153594	0.107669	0.238058	-4.27476	12.5563	PTPRN;LEF1;TNFSF11;SP7;FGFR2;KLF2
positive regulation of snRNA transcription from RNA polymerase II promoter (GO:1905382)	6/720	0.0530083	0.153594	0.107669	0.238058	-4.26852	12.5379	PTPRN;LEF1;TNFSF11;SP7;FGFR2;KLF2
positive regulation of starch catabolic process by positive regulation of transcription from RNA polymerase II promoter (GO:0035957)	6/720	0.0530083	0.153594	0.107669	0.238058	-4.26751	12.535	PTPRN;LEF1;TNFSF11;SP7;FGFR2;KLF2
positive regulation of sulfate assimilation by positive regulation of transcription from RNA polymerase II promoter (GO:1900478)	6/720	0.0530083	0.153594	0.107669	0.238058	-4.26746	12.5348	PTPRN;LEF1;TNFSF11;SP7;FGFR2;KLF2
positive regulation of sulfite transport by positive regulation of transcription from RNA polymerase II promoter (GO:0061426)	6/720	0.0530083	0.153594	0.107669	0.238058	-4.26736	12.5346	PTPRN;LEF1;TNFSF11;SP7;FGFR2;KLF2
positive regulation of telomeric RNA transcription from RNA pol II promoter (GO:1901582)	6/720	0.0530083	0.153594	0.107669	0.238058	-4.26471	12.5268	PTPRN;LEF1;TNFSF11;SP7;FGFR2;KLF2
positive regulation of termination of RNA polymerase II transcription (GO:1904595)	6/720	0.0530083	0.153594	0.107669	0.238058	-4.25808	12.5073	PTPRN;LEF1;TNFSF11;SP7;FGFR2;KLF2
positive regulation of transcription from RNA polymerase II promoter by histone modification (GO:1903757)	6/720	0.0530083	0.153594	0.107669	0.238058	-4.25167	12.4885	PTPRN;LEF1;TNFSF11;SP7;FGFR2;KLF2
positive regulation of transcription from RNA polymerase II promoter by calcium-mediated signaling (GO:1900622)	6/720	0.0530083	0.153594	0.107669	0.238058	-4.24842	12.4789	PTPRN;LEF1;TNFSF11;SP7;FGFR2;KLF2
positive regulation of transcription from RNA polymerase II promoter involved in heart development (GO:1901228)	6/720	0.0530083	0.153594	0.107669	0.238058	-4.2434	12.4642	PTPRN;LEF1;TNFSF11;SP7;FGFR2;KLF2
positive regulation of transcription from RNA polymerase II promoter involved in meiotic cell cycle (GO:0010673)	6/720	0.0530083	0.153594	0.107669	0.238058	-4.24236	12.4611	PTPRN;LEF1;TNFSF11;SP7;FGFR2;KLF2
regulation of cellular ketone metabolic process by positive regulation of transcription from RNA polymerase II promoter (GO:0072366)	6/720	0.0530083	0.153594	0.107669	0.238058	-4.23616	12.4429	PTPRN;LEF1;TNFSF11;SP7;FGFR2;KLF2
positive regulation of transcription from RNA polymerase II promoter involved in stress response to cadmium ion (GO:1902901)	6/720	0.0530083	0.153594	0.107669	0.238058	-4.23162	12.4296	PTPRN;LEF1;TNFSF11;SP7;FGFR2;KLF2
regulation of glycolytic process by positive regulation of transcription from RNA polymerase II promoter (GO:0072363)	6/720	0.0530083	0.153594	0.107669	0.238058	-4.2295	12.4233	PTPRN;LEF1;TNFSF11;SP7;FGFR2;KLF2
regulation of lipid transport by positive regulation of transcription from RNA polymerase II promoter (GO:0072369)	6/720	0.0530083	0.153594	0.107669	0.238058	-4.22772	12.4181	PTPRN;LEF1;TNFSF11;SP7;FGFR2;KLF2
transcriptional activation by promoter-terminator looping (GO:0090203)	6/720	0.0530083	0.153594	0.107669	0.238058	-4.22001	12.3954	PTPRN;LEF1;TNFSF11;SP7;FGFR2;KLF2
positive regulation of phospholipid biosynthetic process by positive regulation of transcription from RNA polymerase II promoter (GO:1900413)	6/721	0.0532992	0.153594	0.108197	0.238058	-4.28889	12.5743	PTPRN;LEF1;TNFSF11;SP7;FGFR2;KLF2
positive regulation of posterior gap gene transcription (GO:0007360)	6/721	0.0532992	0.153594	0.108197	0.238058	-4.28506	12.5631	PTPRN;LEF1;TNFSF11;SP7;FGFR2;KLF2
positive regulation of inositol biosynthetic process by positive regulation of transcription from RNA polymerase II promoter (GO:1900375)	6/721	0.0532992	0.153594	0.108197	0.238058	-4.2846	12.5617	PTPRN;LEF1;TNFSF11;SP7;FGFR2;KLF2
positive regulation of terminal gap gene transcription (GO:0007363)	6/721	0.0532992	0.153594	0.108197	0.238058	-4.27761	12.5412	PTPRN;LEF1;TNFSF11;SP7;FGFR2;KLF2
positive regulation of transcription from RNA polymerase II promoter during mitotic cell cycle (GO:0046022)	6/721	0.0532992	0.153594	0.108197	0.238058	-4.27199	12.5248	PTPRN;LEF1;TNFSF11;SP7;FGFR2;KLF2
positive regulation of transcription via serum response element binding (GO:0010735)	6/721	0.0532992	0.153594	0.108197	0.238058	-4.26024	12.4903	PTPRN;LEF1;TNFSF11;SP7;FGFR2;KLF2
positive regulation of transcription from RNA polymerase II promoter involved in smooth muscle cell differentiation (GO:2000721)	6/721	0.0532992	0.153594	0.108197	0.238058	-4.2591	12.487	PTPRN;LEF1;TNFSF11;SP7;FGFR2;KLF2
positive regulation of transcription involved in G2/M transition of mitotic cell cycle (GO:0090282)	6/721	0.0532992	0.153594	0.108197	0.238058	-4.25654	12.4795	PTPRN;LEF1;TNFSF11;SP7;FGFR2;KLF2
transcriptional activation by promoter-enhancer looping (GO:0071733)	6/721	0.0532992	0.153594	0.108197	0.238058	-4.25267	12.4681	PTPRN;LEF1;TNFSF11;SP7;FGFR2;KLF2
phosphatidylinositol-mediated signaling (GO:0048015)	1999-02-01	0.0533081	0.153594	0.0760299	0.220924	-1.43492	4.2067	FGFR3;FGFR2
positive regulation of transcription from RNA polymerase II promoter in response to stress (GO:0036003)	6/722	0.0535911	0.153594	0.108727	0.238262	-4.27096	12.4984	PTPRN;LEF1;TNFSF11;SP7;FGFR2;KLF2
positive regulation of gluconeogenesis by positive regulation of transcription from RNA polymerase II promoter (GO:0035948)	6/723	0.053884	0.153594	0.109258	0.238262	-4.24525	12.4001	PTPRN;LEF1;TNFSF11;SP7;FGFR2;KLF2
positive regulation of transcription from RNA polymerase II promoter involved in cellular response to chemical stimulus (GO:1901522)	6/724	0.0541778	0.153594	0.10979	0.238262	-4.24817	12.3855	PTPRN;LEF1;TNFSF11;SP7;FGFR2;KLF2
positive regulation of angiogenesis (GO:0045766)	2/100	0.0542672	0.153594	0.0773323	0.220924	-1.41465	4.12206	CTSH;EPHA2
positive regulation of canonical Wnt signaling pathway involved in heart development (GO:1905068)	2/100	0.0542672	0.153594	0.0773323	0.220924	-1.38027	4.02189	LGR6;FGFR2
positive regulation of canonical Wnt signaling pathway involved in neural crest cell differentiation (GO:0072381)	2/100	0.0542672	0.153594	0.0773323	0.220924	-1.37769	4.01436	LGR6;FGFR2
positive regulation of SREBP signaling pathway (GO:2000640)	6/725	0.0544727	0.153594	0.110323	0.238262	-4.28918	12.4817	PTPRN;LEF1;TNFSF11;SP7;FGFR2;KLF2
positive regulation of pri-miRNA transcription from RNA polymerase II promoter (GO:1902895)	6/725	0.0544727	0.153594	0.110323	0.238262	-4.28783	12.4778	PTPRN;LEF1;TNFSF11;SP7;FGFR2;KLF2
positive regulation of central gap gene transcription (GO:0007357)	6/725	0.0544727	0.153594	0.110323	0.238262	-4.28008	12.4553	PTPRN;LEF1;TNFSF11;SP7;FGFR2;KLF2
positive regulation of transcription from RNA polymerase II promoter involved in norepinephrine biosynthetic process (GO:2000763)	6/725	0.0544727	0.153594	0.110323	0.238262	-4.27395	12.4374	PTPRN;LEF1;TNFSF11;SP7;FGFR2;KLF2
positive regulation of transcription from RNA polymerase II promoter in response to nitrogen starvation (GO:0036278)	6/725	0.0544727	0.153594	0.110323	0.238262	-4.263	12.4056	PTPRN;LEF1;TNFSF11;SP7;FGFR2;KLF2
SREBP signaling pathway (GO:0032933)	6/725	0.0544727	0.153594	0.110323	0.238262	-4.23163	12.3143	PTPRN;LEF1;TNFSF11;SP7;FGFR2;KLF2
positive regulation of transcription initiation from RNA polymerase II promoter (GO:0060261)	6/726	0.0547685	0.153594	0.110858	0.238262	-4.21434	12.2411	PTPRN;LEF1;TNFSF11;SP7;FGFR2;KLF2
positive regulation of fibroblast growth factor receptor signaling pathway (GO:0045743)	2015-01-01	0.0548159	0.153594	0.0697915	0.219948	2.49818	-7.25414	FGFR2
positive regulation of transcription from RNA polymerase II promoter in response to menadione (GO:0036252)	2015-01-01	0.0548159	0.153594	0.0697915	0.219948	2.57095	-7.46545	KLF2
inner ear morphogenesis (GO:0042472)	2015-01-01	0.0548159	0.153594	0.0697915	0.219948	2.66344	-7.73405	FGFR2
regulation of cell-cell adhesion involved in gastrulation (GO:0070587)	2015-01-01	0.0548159	0.153594	0.0697915	0.219948	2.72767	-7.92056	LEF1
ureter part of ureteric bud development (GO:0035503)	2015-01-01	0.0548159	0.153594	0.0697915	0.219948	2.93267	-8.51581	FGFR2
metanephros morphogenesis (GO:0003338)	2015-01-01	0.0548159	0.153594	0.0697915	0.219948	2.99739	-8.70375	CTSH
renal tubule development (GO:0061326)	2015-01-01	0.0548159	0.153594	0.0697915	0.219948	3.07727	-8.9357	ITGB4
cellular response to laminar fluid shear stress (GO:0071499)	2015-01-01	0.0548159	0.153594	0.0697915	0.219948	3.19648	-9.28187	KLF2
positive regulation of transcription from RNA polymerase II promoter in response to acidic pH (GO:0061402)	6/727	0.0550653	0.154073	0.111395	0.238946	-4.23145	12.268	PTPRN;LEF1;TNFSF11;SP7;FGFR2;KLF2
leptin-mediated signaling pathway (GO:0033210)	2/101	0.0552324	0.154321	0.0786419	0.221935	-1.37161	3.97247	CHAD;TNFSF11
regulation of potassium ion concentration by positive regulation of transcription from RNA polymerase II promoter (GO:0097301)	6/728	0.0553631	0.154467	0.111932	0.239837	-4.2523	12.3055	PTPRN;LEF1;TNFSF11;SP7;FGFR2;KLF2
regulation of reactive oxygen species metabolic process by positive regulation of transcription from RNA polymerase II promoter (GO:1904488)	6/729	0.0556619	0.155081	0.112471	0.24072	-4.22731	12.2104	PTPRN;LEF1;TNFSF11;SP7;FGFR2;KLF2
positive regulation of transcription from RNA polymerase II promoter involved in defense response to fungus (GO:1901244)	6/730	0.0559616	0.155695	0.113012	0.24072	-4.12487	11.8924	PTPRN;LEF1;TNFSF11;SP7;FGFR2;KLF2
peptidyl-glycine cholesteryl ester biosynthesis from peptidyl-glycine (GO:0019708)	2/102	0.0562037	0.15609	0.0799585	0.225243	-1.25148	3.60273	CH25H;NRN1
positive regulation of sodium ion transport by positive regulation of transcription from RNA polymerase II promoter (GO:0061423)	6/731	0.0562624	0.15609	0.113553	0.24072	-4.24833	12.2256	PTPRN;LEF1;TNFSF11;SP7;FGFR2;KLF2
ERK5 cascade (GO:0070375)	3/232	0.0566223	0.156208	0.0895206	0.230251	-2.24373	6.44254	FGF13;FGFR3;FGFR2
MAPK cascade (GO:0000165)	3/232	0.0566223	0.156208	0.0895206	0.230251	-2.241	6.43471	FGF13;FGFR3;FGFR2
MAPK cascade involved in innate immune response (GO:0035420)	3/232	0.0566223	0.156208	0.0895206	0.230251	-2.23765	6.42508	FGF13;FGFR3;FGFR2
MAPK cascade involved in osmosensory signaling pathway (GO:0000161)	3/232	0.0566223	0.156208	0.0895206	0.230251	-2.23612	6.42069	FGF13;FGFR3;FGFR2
positive regulation of transcription elongation from RNA polymerase II promoter (GO:0032968)	6/733	0.0568668	0.156663	0.114641	0.24072	-4.2311	12.1307	PTPRN;LEF1;TNFSF11;SP7;FGFR2;KLF2
negative regulation of chondrocyte hypertrophy (GO:1903042)	2/104	0.0581643	0.15726	0.0826123	0.225379	-1.42272	4.04689	WNT11;FGFR3
negative regulation of unidimensional cell growth (GO:0051511)	2/104	0.0581643	0.15726	0.0826123	0.225379	-1.42091	4.04176	WNT11;FGFR3
regulation of BMP signaling pathway involved in spinal cord association neuron specification (GO:1902878)	2016-01-01	0.058363	0.15726	0.0739907	0.220924	2.22427	-6.3193	FGFR2
positive regulation of T cell differentiation in thymus (GO:0033089)	2016-01-01	0.058363	0.15726	0.0739907	0.220924	2.26971	-6.4484	IHH
negative regulation of keratinocyte migration (GO:0051548)	2016-01-01	0.058363	0.15726	0.0739907	0.220924	2.27326	-6.4585	TACSTD2
bone cell development (GO:0098751)	2016-01-01	0.058363	0.15726	0.0739907	0.220924	2.29619	-6.52366	FGFR2
baculum development (GO:1990375)	2016-01-01	0.058363	0.15726	0.0739907	0.220924	2.30718	-6.55487	FGFR2
regulation of cardiac muscle cell action potential involved in regulation of contraction (GO:0098909)	2016-01-01	0.058363	0.15726	0.0739907	0.220924	2.34282	-6.65612	FGF13
metanephric collecting duct development (GO:0072205)	2016-01-01	0.058363	0.15726	0.0739907	0.220924	2.38015	-6.76218	CTSH
sympathetic ganglion development (GO:0061549)	2016-01-01	0.058363	0.15726	0.0739907	0.220924	2.39261	-6.79759	SEMA3A
positive regulation of smoothened signaling pathway involved in dorsal/ventral neural tube patterning (GO:1901622)	2016-01-01	0.058363	0.15726	0.0739907	0.220924	2.48986	-7.07388	IHH
ureteric bud development (GO:0001657)	2016-01-01	0.058363	0.15726	0.0739907	0.220924	2.61378	-7.42595	FGFR2
negative regulation of developmental growth (GO:0048640)	2016-01-01	0.058363	0.15726	0.0739907	0.220924	2.62991	-7.47176	FGFR3
neuropeptide catabolic process (GO:0010813)	2016-01-01	0.058363	0.15726	0.0739907	0.220924	2.64941	-7.52716	CTSH
plasminogen activation (GO:0031639)	2016-01-01	0.058363	0.15726	0.0739907	0.220924	2.71101	-7.70218	CTSH
insulin secretion (GO:0030073)	2016-01-01	0.058363	0.15726	0.0739907	0.220924	2.83406	-8.05176	PTPRN
positive regulation of DNA repair by positive regulation of transcription from RNA polymerase II promoter (GO:1900404)	6/739	0.0587039	0.157963	0.117936	0.241748	-4.14526	11.7528	PTPRN;LEF1;TNFSF11;SP7;FGFR2;KLF2
negative regulation of root hair elongation (GO:1902891)	2/105	0.0591535	0.158738	0.0839495	0.226197	-1.37064	3.87564	WNT11;FGFR3
interleukin-6-mediated signaling pathway (GO:0070102)	2/105	0.0591535	0.158738	0.0839495	0.226197	-1.33013	3.7611	CHAD;TNFSF11
MAPK cascade involved in axon regeneration (GO:1903616)	3/237	0.0595977	0.158944	0.0939238	0.235218	-2.21049	6.23388	FGF13;FGFR3;FGFR2
planar cell polarity pathway involved in heart morphogenesis (GO:0061346)	2/106	0.0601486	0.158944	0.0852933	0.226197	-1.25276	3.52144	WNT11;ROR2
positive regulation of transcription of Notch receptor target (GO:0007221)	6/744	0.0602621	0.158944	0.120719	0.244294	-4.14056	11.631	PTPRN;LEF1;TNFSF11;SP7;FGFR2;KLF2
peptidyl-serine autophosphorylation (GO:0036289)	3/240	0.0614179	0.158944	0.0966085	0.238058	-2.25661	6.29608	NTRK2;FGFR3;FGFR2
regulation of smoothened signaling pathway involved in dorsal/ventral neural tube patterning (GO:1901620)	2017-01-01	0.0618969	0.158944	0.0781714	0.220924	1.95765	-5.44675	FGFR2
axon regeneration (GO:0031103)	2017-01-01	0.0618969	0.158944	0.0781714	0.220924	2.1013	-5.8464	L1CAM
negative regulation of cornification (GO:1905716)	2017-01-01	0.0618969	0.158944	0.0781714	0.220924	2.17129	-6.04116	AMIGO2
cellular response to granulocyte colony-stimulating factor (GO:1990643)	2017-01-01	0.0618969	0.158944	0.0781714	0.220924	2.17424	-6.04934	LEF1
cellular response to interleukin-17 (GO:0097398)	2017-01-01	0.0618969	0.158944	0.0781714	0.220924	2.17446	-6.04997	LEF1
cellular response to interleukin-32 (GO:0097397)	2017-01-01	0.0618969	0.158944	0.0781714	0.220924	2.20002	-6.12107	LEF1
cellular response to interleukin-18 (GO:0071351)	2017-01-01	0.0618969	0.158944	0.0781714	0.220924	2.20361	-6.13106	LEF1
cellular response to stem cell factor stimulus (GO:0036216)	2017-01-01	0.0618969	0.158944	0.0781714	0.220924	2.20608	-6.13794	LEF1
mesodermal cell differentiation (GO:0048333)	2017-01-01	0.0618969	0.158944	0.0781714	0.220924	2.21053	-6.15031	ITGB4
cellular response to interleukin-7 (GO:0098761)	2017-01-01	0.0618969	0.158944	0.0781714	0.220924	2.2134	-6.1583	LEF1
negative regulation of cell fate commitment (GO:0010454)	2017-01-01	0.0618969	0.158944	0.0781714	0.220924	2.21764	-6.1701	FGFR2
positive regulation of lipid kinase activity (GO:0090218)	2017-01-01	0.0618969	0.158944	0.0781714	0.220924	2.23651	-6.22262	EEF1A2
mammary gland fat development (GO:0060611)	2017-01-01	0.0618969	0.158944	0.0781714	0.220924	2.24501	-6.24625	LEF1
positive regulation of glycoprotein metabolic process (GO:1903020)	2017-01-01	0.0618969	0.158944	0.0781714	0.220924	2.28746	-6.36437	KLF2
embryonic cranial skeleton morphogenesis (GO:0048701)	2017-01-01	0.0618969	0.158944	0.0781714	0.220924	2.30908	-6.42451	FGFR2
renal system vasculature development (GO:0061437)	2017-01-01	0.0618969	0.158944	0.0781714	0.220924	2.31009	-6.42734	ITGB4
renal system development (GO:0072001)	2017-01-01	0.0618969	0.158944	0.0781714	0.220924	2.36855	-6.58999	ITGB4
positive regulation of cAMP-mediated signaling (GO:0043950)	2017-01-01	0.0618969	0.158944	0.0781714	0.220924	2.40471	-6.6906	TNFSF11
mammary gland epithelium development (GO:0061180)	2017-01-01	0.0618969	0.158944	0.0781714	0.220924	2.44224	-6.795	LEF1
metanephric epithelium development (GO:0072207)	2017-01-01	0.0618969	0.158944	0.0781714	0.220924	2.45009	-6.81686	CTSH
microtubule bundle formation (GO:0001578)	2017-01-01	0.0618969	0.158944	0.0781714	0.220924	2.50134	-6.95944	CAPN6
embryonic limb morphogenesis (GO:0030326)	2017-01-01	0.0618969	0.158944	0.0781714	0.220924	2.57468	-7.16349	LEF1
positive regulation of cardiac muscle cell myoblast differentiation (GO:2000700)	2017-01-01	0.0618969	0.158944	0.0781714	0.220924	2.6035	-7.24367	RANBP3L
metanephric part of ureteric bud development (GO:0035502)	2017-01-01	0.0618969	0.158944	0.0781714	0.220924	2.62038	-7.29064	FGFR2
semaphorin-plexin signaling pathway (GO:0071526)	2017-01-01	0.0618969	0.158944	0.0781714	0.220924	2.63801	-7.33971	SEMA3A
semaphorin-plexin signaling pathway involved in regulation of photoreceptor cell axon guidance (GO:2000305)	2017-01-01	0.0618969	0.158944	0.0781714	0.220924	2.64687	-7.36434	SEMA3A
semaphorin-plexin signaling pathway involved in bone trabecula morphogenesis (GO:1900220)	2017-01-01	0.0618969	0.158944	0.0781714	0.220924	2.64991	-7.3728	SEMA3A
semaphorin-plexin signaling pathway involved in outflow tract morphogenesis (GO:0071527)	2017-01-01	0.0618969	0.158944	0.0781714	0.220924	2.67647	-7.44671	SEMA3A
positive regulation of osteoclast development (GO:2001206)	2017-01-01	0.0618969	0.158944	0.0781714	0.220924	2.72449	-7.5803	TNFSF11
positive regulation of transcription from RNA polymerase II promoter involved in defense response to Gram-negative bacterium (GO:1902097)	6/756	0.0641026	0.162882	0.127533	0.246907	-3.97514	10.9208	PTPRN;LEF1;TNFSF11;SP7;FGFR2;KLF2
negative regulation of sprouting of injured axon (GO:0048688)	2/111	0.0652095	0.162882	0.0921097	0.233479	-1.34088	3.66081	WNT11;FGFR3
planar cell polarity pathway involved in neural tube closure (GO:0090179)	2/111	0.0652095	0.162882	0.0921097	0.233479	-1.31054	3.57798	WNT11;ROR2
cellular response to interleukin-8 (GO:0098759)	2018-01-01	0.0654178	0.162882	0.0823334	0.225243	2.05156	-5.59452	LEF1
cellular response to interleukin-15 (GO:0071350)	2018-01-01	0.0654178	0.162882	0.0823334	0.225243	2.08949	-5.69795	LEF1
cellular response to interleukin-12 (GO:0071349)	2018-01-01	0.0654178	0.162882	0.0823334	0.225243	2.12594	-5.79737	LEF1
cellular response to type III interferon (GO:0071358)	2018-01-01	0.0654178	0.162882	0.0823334	0.225243	2.13138	-5.8122	LEF1
cochlea morphogenesis (GO:0090103)	2018-01-01	0.0654178	0.162882	0.0823334	0.225243	2.14363	-5.8456	FGFR2
cellular response to leukemia inhibitory factor (GO:1990830)	2018-01-01	0.0654178	0.162882	0.0823334	0.225243	2.15079	-5.86513	LEF1
skin development (GO:0043588)	2018-01-01	0.0654178	0.162882	0.0823334	0.225243	2.18846	-5.96785	ITGB4
mannosyl-inositol phosphorylceramide biosynthetic process (GO:0051999)	2018-01-01	0.0654178	0.162882	0.0823334	0.225243	2.23743	-6.10138	ST3GAL5
cAMP biosynthetic process (GO:0006171)	2018-01-01	0.0654178	0.162882	0.0823334	0.225243	2.24449	-6.12063	EPHA2
metanephric mesenchyme development (GO:0072075)	2018-01-01	0.0654178	0.162882	0.0823334	0.225243	2.29152	-6.24888	CTSH
negative regulation of border follicle cell migration (GO:1903687)	2018-01-01	0.0654178	0.162882	0.0823334	0.225243	2.31822	-6.32168	TACSTD2
vestibular receptor cell morphogenesis (GO:0060116)	2018-01-01	0.0654178	0.162882	0.0823334	0.225243	2.33505	-6.3676	FGFR2
embryonic hindlimb morphogenesis (GO:0035116)	2018-01-01	0.0654178	0.162882	0.0823334	0.225243	2.3446	-6.39364	LEF1
outflow tract septum morphogenesis (GO:0003148)	2018-01-01	0.0654178	0.162882	0.0823334	0.225243	2.35717	-6.42791	FGFR2
embryonic skeletal limb joint morphogenesis (GO:0036023)	2018-01-01	0.0654178	0.162882	0.0823334	0.225243	2.36408	-6.44676	LEF1
squamous basal epithelial stem cell differentiation involved in prostate gland acinus development (GO:0060529)	2018-01-01	0.0654178	0.162882	0.0823334	0.225243	2.40091	-6.5472	FGFR2
positive regulation of alpha-beta T cell activation (GO:0046635)	2018-01-01	0.0654178	0.162882	0.0823334	0.225243	2.47634	-6.75289	TNFSF11
positive regulation of memory T cell activation (GO:2000568)	2018-01-01	0.0654178	0.162882	0.0823334	0.225243	2.51148	-6.8487	TNFSF11
microtubule polymerization (GO:0046785)	2018-01-01	0.0654178	0.162882	0.0823334	0.225243	2.59771	-7.08385	FGF13
negative regulation of G-quadruplex DNA binding (GO:1905494)	2018-01-01	0.0654178	0.162882	0.0823334	0.225243	2.87372	-7.83652	LEF1
negative regulation of triplex DNA binding (GO:1905497)	2018-01-01	0.0654178	0.162882	0.0823334	0.225243	2.89008	-7.88114	LEF1
positive regulation of cytosolic calcium ion concentration (GO:0007204)	2/113	0.0672729	0.165136	0.0948801	0.235346	-1.29266	3.48889	CDH23;FPR1
stress-activated MAPK cascade (GO:0051403)	3/250	0.0676713	0.165136	0.105783	0.238058	-2.15436	5.80188	FGF13;FGFR3;FGFR2
positive regulation of guanyl-nucleotide exchange factor activity (GO:1905099)	2/114	0.0683127	0.165136	0.0962744	0.238058	-1.22647	3.29143	WNT11;RGS16
regulation of sevenless signaling pathway (GO:0045501)	2019-01-01	0.0689256	0.165136	0.086477	0.226197	1.92517	-5.14931	FGFR2
cellular response to interleukin-13 (GO:0035963)	2019-01-01	0.0689256	0.165136	0.086477	0.226197	1.97598	-5.28521	LEF1
cellular response to interleukin-9 (GO:0071355)	2019-01-01	0.0689256	0.165136	0.086477	0.226197	1.98041	-5.29707	LEF1
cellular response to interleukin-2 (GO:0071352)	2019-01-01	0.0689256	0.165136	0.086477	0.226197	1.99133	-5.32627	LEF1
liver morphogenesis (GO:0072576)	2019-01-01	0.0689256	0.165136	0.086477	0.226197	2.00636	-5.36648	FGFR2
auditory receptor cell morphogenesis (GO:0002093)	2019-01-01	0.0689256	0.165136	0.086477	0.226197	2.01476	-5.38893	FGFR2
cellular response to interleukin-11 (GO:0071348)	2019-01-01	0.0689256	0.165136	0.086477	0.226197	2.01867	-5.3994	LEF1
positive regulation of multicellular organism growth (GO:0040018)	2019-01-01	0.0689256	0.165136	0.086477	0.226197	2.02039	-5.40399	FGFR2
L-alanine transmembrane transport (GO:1904557)	2019-01-01	0.0689256	0.165136	0.086477	0.226197	2.02442	-5.41476	SLC38A3
lateral sprouting involved in ureteric bud morphogenesis (GO:0060680)	2019-01-01	0.0689256	0.165136	0.086477	0.226197	2.02959	-5.4286	FGFR2
cellular response to erythropoietin (GO:0036018)	2019-01-01	0.0689256	0.165136	0.086477	0.226197	2.04774	-5.47714	LEF1
sebaceous gland development (GO:0048733)	2019-01-01	0.0689256	0.165136	0.086477	0.226197	2.11621	-5.66028	ITGB4
positive regulation by symbiont of host cytokine secretion (GO:0036523)	2019-01-01	0.0689256	0.165136	0.086477	0.226197	2.14034	-5.72481	C1QTNF3
nitric oxide mediated signal transduction (GO:0007263)	2019-01-01	0.0689256	0.165136	0.086477	0.226197	2.14794	-5.74514	FPR1
positive regulation of endothelin secretion (GO:1904472)	2019-01-01	0.0689256	0.165136	0.086477	0.226197	2.15965	-5.77647	C1QTNF3
positive regulation of transforming growth factor-beta secretion (GO:2001203)	2019-01-01	0.0689256	0.165136	0.086477	0.226197	2.18629	-5.84774	C1QTNF3
bradykinin catabolic process (GO:0010815)	2019-01-01	0.0689256	0.165136	0.086477	0.226197	2.19526	-5.87173	CTSH
otic vesicle morphogenesis (GO:0071600)	2019-01-01	0.0689256	0.165136	0.086477	0.226197	2.26858	-6.06784	FGFR2
negative regulation of muscle cell differentiation (GO:0051148)	2019-01-01	0.0689256	0.165136	0.086477	0.226197	2.38971	-6.39181	MEGF10
positive regulation of gamma-delta T cell activation (GO:0046645)	2019-01-01	0.0689256	0.165136	0.086477	0.226197	2.40066	-6.42111	TNFSF11
negative regulation of cytoskeleton organization (GO:0051494)	2019-01-01	0.0689256	0.165136	0.086477	0.226197	2.44169	-6.53085	CAPN6
negative regulation of Notch signaling pathway involved in somitogenesis (GO:1902367)	2019-01-01	0.0689256	0.165136	0.086477	0.226197	2.45461	-6.56541	CHAC1
positive regulation of T cell costimulation (GO:2000525)	2019-01-01	0.0689256	0.165136	0.086477	0.226197	2.45665	-6.57088	TNFSF11
semaphorin-plexin signaling pathway involved in neuron projection guidance (GO:1902285)	2019-01-01	0.0689256	0.165136	0.086477	0.226197	2.47738	-6.62633	SEMA3A
regulation of intermediate filament polymerization or depolymerization (GO:0045108)	2019-01-01	0.0689256	0.165136	0.086477	0.226197	2.53059	-6.76863	CAPN6
microtubule nucleation (GO:0007020)	2019-01-01	0.0689256	0.165136	0.086477	0.226197	2.5749	-6.88716	FGF13
negative regulation of telomeric DNA binding (GO:1904743)	2019-01-01	0.0689256	0.165136	0.086477	0.226197	2.73675	-7.32007	LEF1
negative regulation of SREBP signaling pathway by negative regulation of DNA binding (GO:1901294)	2019-01-01	0.0689256	0.165136	0.086477	0.226197	2.87015	-7.67686	LEF1
negative regulation of canonical Wnt signaling pathway involved in controlling type B pancreatic cell proliferation (GO:2000080)	4/413	0.0695496	0.166428	0.118448	0.241748	-2.93351	7.8199	WNT11;LEF1;ROR2;ZBTB7C
protein kinase B signaling (GO:0043491)	2020-01-01	0.0724205	0.169989	0.0906022	0.230251	1.68633	-4.42705	EPHA2
cellular response to glial cell derived neurotrophic factor (GO:1990792)	2020-01-01	0.0724205	0.169989	0.0906022	0.230251	1.87064	-4.91093	IBSP
neurotrophin signaling pathway (GO:0038179)	2020-01-01	0.0724205	0.169989	0.0906022	0.230251	1.9076	-5.00795	IBSP
cellular response to interleukin-3 (GO:0036016)	2020-01-01	0.0724205	0.169989	0.0906022	0.230251	1.96669	-5.16309	LEF1
cellular response to chemokine (GO:1990869)	2020-01-01	0.0724205	0.169989	0.0906022	0.230251	1.99395	-5.23466	LEF1
bone marrow development (GO:0048539)	2020-01-01	0.0724205	0.169989	0.0906022	0.230251	2.0111	-5.27968	FGFR2
nitric oxide-cGMP-mediated signaling pathway (GO:0038060)	2020-01-01	0.0724205	0.169989	0.0906022	0.230251	2.01319	-5.28517	FPR1
gap junction assembly (GO:0016264)	2020-01-01	0.0724205	0.169989	0.0906022	0.230251	2.08878	-5.48361	GJB2
sensory perception of light stimulus (GO:0050953)	2020-01-01	0.0724205	0.169989	0.0906022	0.230251	2.12138	-5.56918	CDH23
negative regulation of plant-type hypersensitive response (GO:0034051)	2020-01-01	0.0724205	0.169989	0.0906022	0.230251	2.12715	-5.58433	AMIGO2
positive regulation of transcription from RNA polymerase II promoter in response to oxidative stress (GO:0036091)	2020-01-01	0.0724205	0.169989	0.0906022	0.230251	2.18173	-5.72762	KLF2
positive regulation of establishment of T cell polarity (GO:1903905)	2020-01-01	0.0724205	0.169989	0.0906022	0.230251	2.19745	-5.76888	TNFSF11
negative regulation of proteasomal protein catabolic process (GO:1901799)	2020-01-01	0.0724205	0.169989	0.0906022	0.230251	2.24744	-5.90013	LAMP3
positive regulation of osteoclast differentiation (GO:0045672)	2020-01-01	0.0724205	0.169989	0.0906022	0.230251	2.30701	-6.0565	TNFSF11
cohesin unloading (GO:0061774)	2020-01-01	0.0724205	0.169989	0.0906022	0.230251	2.38256	-6.25486	LEF1
negative regulation of DNA replication origin binding (GO:1902596)	2020-01-01	0.0724205	0.169989	0.0906022	0.230251	2.6137	-6.86166	LEF1
positive regulation of transcription from RNA polymerase II promoter (GO:0045944)	8/1175	0.0725588	0.170111	0.160682	0.266772	-4.54652	11.9271	WNT11;PTPRN;LEF1;TNFSF11;SP7;RUNX3;FGFR2;KLF2
cellular response to macrophage colony-stimulating factor stimulus (GO:0036006)	2021-01-01	0.0759024	0.174824	0.0947091	0.235218	1.71005	-4.40904	LEF1
embryonic camera-type eye development (GO:0031076)	2021-01-01	0.0759024	0.174824	0.0947091	0.235218	1.81862	-4.68895	FGFR2
positive regulation of interleukin-1 secretion (GO:0050716)	2021-01-01	0.0759024	0.174824	0.0947091	0.235218	1.83167	-4.72261	C1QTNF3
positive regulation of glial cell-derived neurotrophic factor secretion (GO:1900168)	2021-01-01	0.0759024	0.174824	0.0947091	0.235218	1.87761	-4.84105	C1QTNF3
positive regulation of protein kinase A signaling (GO:0010739)	2021-01-01	0.0759024	0.174824	0.0947091	0.235218	1.93082	-4.97823	TNFSF11
positive regulation of lamellipodium assembly (GO:0010592)	2021-01-01	0.0759024	0.174824	0.0947091	0.235218	1.95447	-5.03922	EPHA2
activation of cysteine-type endopeptidase activity (GO:0097202)	2021-01-01	0.0759024	0.174824	0.0947091	0.235218	1.97633	-5.0956	CTSH
embryonic forelimb morphogenesis (GO:0035115)	2021-01-01	0.0759024	0.174824	0.0947091	0.235218	1.97948	-5.1037	LEF1
sprouting angiogenesis (GO:0002040)	2021-01-01	0.0759024	0.174824	0.0947091	0.235218	2.00375	-5.16628	LEF1
positive regulation of low-density lipoprotein particle receptor biosynthetic process (GO:0045716)	2021-01-01	0.0759024	0.174824	0.0947091	0.235218	2.03895	-5.25705	KLF2
protein localization to cleavage furrow (GO:1905345)	2021-01-01	0.0759024	0.174824	0.0947091	0.235218	2.04906	-5.2831	WNT11
lung cell differentiation (GO:0060479)	2021-01-01	0.0759024	0.174824	0.0947091	0.235218	2.18202	-5.62592	FGFR2
left lung development (GO:0060459)	2021-01-01	0.0759024	0.174824	0.0947091	0.235218	2.19062	-5.64808	FGFR2
right lung development (GO:0060458)	2021-01-01	0.0759024	0.174824	0.0947091	0.235218	2.23717	-5.76812	FGFR2
regulation of cytoskeleton organization (GO:0051493)	2021-01-01	0.0759024	0.174824	0.0947091	0.235218	2.25048	-5.80242	CAPN6
negative regulation of hydrogen peroxide-mediated programmed cell death (GO:1901299)	2022-01-01	0.0793714	0.178524	0.0987977	0.238058	1.66076	-4.20773	AMIGO2
endothelial stalk cell fate specification (GO:0097103)	2022-01-01	0.0793714	0.178524	0.0987977	0.238058	1.81799	-4.60609	LEF1
response to retinoic acid (GO:0032526)	2022-01-01	0.0793714	0.178524	0.0987977	0.238058	1.87697	-4.75553	CTSH
odontogenesis (GO:0042476)	2022-01-01	0.0793714	0.178524	0.0987977	0.238058	1.89715	-4.80665	FGFR2
neural crest cell migration (GO:0001755)	2022-01-01	0.0793714	0.178524	0.0987977	0.238058	1.89764	-4.80788	LEF1
skin morphogenesis (GO:0043589)	2022-01-01	0.0793714	0.178524	0.0987977	0.238058	1.90256	-4.82037	ITGB4
tooth replacement (GO:0061648)	2022-01-01	0.0793714	0.178524	0.0987977	0.238058	1.91109	-4.84196	FGFR2
lung connective tissue development (GO:0060427)	2022-01-01	0.0793714	0.178524	0.0987977	0.238058	1.92288	-4.87183	FGFR2
positive regulation of NIK/NF-kappaB signaling (GO:1901224)	2022-01-01	0.0793714	0.178524	0.0987977	0.238058	1.93051	-4.89118	TNFSF11
calcium ion import into cytosol (GO:1902656)	2022-01-01	0.0793714	0.178524	0.0987977	0.238058	2.02801	-5.13819	JPH3
negative regulation of cell migration (GO:0030336)	2/126	0.0811927	0.178524	0.113447	0.24072	-1.31316	3.29726	WNT11;TACSTD2
positive regulation of transcription, DNA-templated (GO:0045893)	7/1004	0.0819714	0.178524	0.168445	0.270867	-4.10902	10.2782	NTRK2;WNT11;LAMP3;LEF1;CTSH;RUNX3;KLF2
negative regulation of axon extension (GO:0030517)	2/127	0.082298	0.178524	0.114912	0.24072	-1.16009	2.89723	WNT11;FGFR3
neurogenesis (GO:0022008)	3/272	0.0824023	0.178524	0.127111	0.246333	-1.94587	4.85716	CHAC1;FGF13;L1CAM
alpha-beta T cell differentiation (GO:0046632)	2023-01-01	0.0828276	0.178524	0.102868	0.238058	1.45767	-3.63104	LEF1
cellular response to granulocyte macrophage colony-stimulating factor stimulus (GO:0097011)	2023-01-01	0.0828276	0.178524	0.102868	0.238058	1.59385	-3.97027	LEF1
cellular response to type I interferon (GO:0071357)	2023-01-01	0.0828276	0.178524	0.102868	0.238058	1.61572	-4.02474	LEF1
positive regulation of interleukin-5 secretion (GO:2000664)	2023-01-01	0.0828276	0.178524	0.102868	0.238058	1.67085	-4.16208	C1QTNF3
branching involved in blood vessel morphogenesis (GO:0001569)	2023-01-01	0.0828276	0.178524	0.102868	0.238058	1.68146	-4.18851	LEF1
regulation of cardiocyte differentiation (GO:1905207)	2023-01-01	0.0828276	0.178524	0.102868	0.238058	1.69503	-4.22232	RUNX3
positive regulation of nucleotide-binding oligomerization domain containing signaling pathway (GO:0070426)	2023-01-01	0.0828276	0.178524	0.102868	0.238058	1.70265	-4.24129	TNFSF11
regulation of antipodal cell differentiation (GO:0045688)	2023-01-01	0.0828276	0.178524	0.102868	0.238058	1.70402	-4.24469	RUNX3
regulation of cell development (GO:0060284)	2023-01-01	0.0828276	0.178524	0.102868	0.238058	1.71177	-4.264	RUNX3
regulation of cell differentiation (GO:0045595)	2023-01-01	0.0828276	0.178524	0.102868	0.238058	1.71325	-4.26771	RUNX3
regulation of embryo sac egg cell differentiation (GO:0045694)	2023-01-01	0.0828276	0.178524	0.102868	0.238058	1.72196	-4.28938	RUNX3
endothelial tip cell fate specification (GO:0097102)	2023-01-01	0.0828276	0.178524	0.102868	0.238058	1.73477	-4.3213	LEF1
regulation of mesodermal cell differentiation (GO:1905770)	2023-01-01	0.0828276	0.178524	0.102868	0.238058	1.73559	-4.32334	RUNX3
regulation of embryo sac central cell differentiation (GO:0045691)	2023-01-01	0.0828276	0.178524	0.102868	0.238058	1.73739	-4.32783	RUNX3
regulation of cell differentiation involved in phenotypic switching (GO:1905915)	2023-01-01	0.0828276	0.178524	0.102868	0.238058	1.73976	-4.33374	RUNX3
regulation of leukocyte differentiation (GO:1902105)	2023-01-01	0.0828276	0.178524	0.102868	0.238058	1.74267	-4.34099	RUNX3
regulation of hemocyte differentiation (GO:0045610)	2023-01-01	0.0828276	0.178524	0.102868	0.238058	1.74383	-4.34388	RUNX3
regulation of metanephric DCT cell differentiation (GO:2000592)	2023-01-01	0.0828276	0.178524	0.102868	0.238058	1.76017	-4.38458	RUNX3
regulation of myofibroblast differentiation (GO:1904760)	2023-01-01	0.0828276	0.178524	0.102868	0.238058	1.76228	-4.38983	RUNX3
regulation of plant epidermal cell differentiation (GO:1903888)	2023-01-01	0.0828276	0.178524	0.102868	0.238058	1.76507	-4.39678	RUNX3
regulation of pigment cell differentiation (GO:0050932)	2023-01-01	0.0828276	0.178524	0.102868	0.238058	1.76823	-4.40466	RUNX3
regulation of sorocarp spore cell differentiation (GO:1901261)	2023-01-01	0.0828276	0.178524	0.102868	0.238058	1.77113	-4.41187	RUNX3
regulation of sporulation resulting in formation of a cellular spore (GO:0042173)	2023-01-01	0.0828276	0.178524	0.102868	0.238058	1.77289	-4.41626	RUNX3
regulation of sclerenchyma cell differentiation (GO:1904368)	2023-01-01	0.0828276	0.178524	0.102868	0.238058	1.78002	-4.43403	RUNX3
regulation of sorocarp stalk cell differentiation (GO:0031285)	2023-01-01	0.0828276	0.178524	0.102868	0.238058	1.78153	-4.43779	RUNX3
regulation of tendon cell differentiation (GO:2001049)	2023-01-01	0.0828276	0.178524	0.102868	0.238058	1.78158	-4.4379	RUNX3
regulation of synergid differentiation (GO:0045697)	2023-01-01	0.0828276	0.178524	0.102868	0.238058	1.79216	-4.46427	RUNX3
regulation of timing of cell differentiation (GO:0048505)	2023-01-01	0.0828276	0.178524	0.102868	0.238058	1.8056	-4.49774	RUNX3
regulation of transdifferentiation (GO:1903618)	2023-01-01	0.0828276	0.178524	0.102868	0.238058	1.80767	-4.5029	RUNX3
ventricular compact myocardium morphogenesis (GO:0003223)	2023-01-01	0.0828276	0.178524	0.102868	0.238058	1.81815	-4.529	FGFR2
membrane protein intracellular domain proteolysis (GO:0031293)	2023-01-01	0.0828276	0.178524	0.102868	0.238058	1.82101	-4.53613	CTSH
positive regulation of T cell activation via T cell receptor contact with antigen bound to MHC molecule on antigen presenting cell (GO:2001190)	2023-01-01	0.0828276	0.178524	0.102868	0.238058	1.90463	-4.74442	TNFSF11
negative regulation of DNA binding (GO:0043392)	2023-01-01	0.0828276	0.178524	0.102868	0.238058	1.95284	-4.86453	LEF1
negative regulation of substrate adhesion-dependent cell spreading (GO:1900025)	2023-01-01	0.0828276	0.178524	0.102868	0.238058	1.9858	-4.94662	TACSTD2
anterior/posterior axon guidance (GO:0033564)	2/128	0.083408	0.178524	0.116383	0.24072	-1.11062	2.7588	SEMA3A;L1CAM
axon choice point recognition (GO:0016198)	2/128	0.083408	0.178524	0.116383	0.24072	-1.10888	2.75446	SEMA3A;L1CAM
corticospinal neuron axon guidance through spinal cord (GO:0021972)	2/128	0.083408	0.178524	0.116383	0.24072	-1.1067	2.74905	SEMA3A;L1CAM
corticospinal neuron axon guidance through the basilar pons (GO:0021970)	2/128	0.083408	0.178524	0.116383	0.24072	-1.10357	2.74128	SEMA3A;L1CAM
corticospinal neuron axon guidance through the cerebral cortex (GO:0021967)	2/128	0.083408	0.178524	0.116383	0.24072	-1.10064	2.73401	SEMA3A;L1CAM
corticospinal neuron axon guidance through the cerebral peduncle (GO:0021969)	2/128	0.083408	0.178524	0.116383	0.24072	-1.09953	2.73126	SEMA3A;L1CAM
corticospinal neuron axon guidance through the internal capsule (GO:0021968)	2/128	0.083408	0.178524	0.116383	0.24072	-1.09696	2.72487	SEMA3A;L1CAM
corticospinal neuron axon guidance through the medullary pyramid (GO:0021971)	2/128	0.083408	0.178524	0.116383	0.24072	-1.09528	2.72068	SEMA3A;L1CAM
dopaminergic neuron axon guidance (GO:0036514)	2/128	0.083408	0.178524	0.116383	0.24072	-1.095	2.72	SEMA3A;L1CAM
dorsal/ventral axon guidance (GO:0033563)	2/128	0.083408	0.178524	0.116383	0.24072	-1.09044	2.70865	SEMA3A;L1CAM
interneuron axon guidance (GO:0097376)	2/128	0.083408	0.178524	0.116383	0.24072	-1.08818	2.70305	SEMA3A;L1CAM
olfactory bulb axon guidance (GO:0071678)	2/128	0.083408	0.178524	0.116383	0.24072	-1.08516	2.69554	SEMA3A;L1CAM
photoreceptor cell axon guidance (GO:0072499)	2/128	0.083408	0.178524	0.116383	0.24072	-1.08399	2.69263	SEMA3A;L1CAM
semaphorin-plexin signaling pathway involved in axon guidance (GO:1902287)	2/128	0.083408	0.178524	0.116383	0.24072	-1.08034	2.68358	SEMA3A;L1CAM
sensory neuron axon guidance (GO:0097374)	2/128	0.083408	0.178524	0.116383	0.24072	-1.07901	2.68028	SEMA3A;L1CAM
serotonergic neuron axon guidance (GO:0036515)	2/128	0.083408	0.178524	0.116383	0.24072	-1.07787	2.67745	SEMA3A;L1CAM
sympathetic neuron axon guidance (GO:0097492)	2/128	0.083408	0.178524	0.116383	0.24072	-1.07389	2.66756	SEMA3A;L1CAM
corticospinal neuron axon guidance (GO:0021966)	2/129	0.0845226	0.180335	0.117858	0.241748	-1.12362	2.77617	SEMA3A;L1CAM
VEGF-activated neuropilin signaling pathway involved in axon guidance (GO:1902378)	2/129	0.0845226	0.180335	0.117858	0.241748	-1.1103	2.74327	SEMA3A;L1CAM
commissural neuron axon guidance (GO:0071679)	2/130	0.0856418	0.180335	0.119338	0.241748	-1.11573	2.74201	SEMA3A;L1CAM
retinal ganglion cell axon guidance (GO:0031290)	2/130	0.0856418	0.180335	0.119338	0.241748	-1.11465	2.73934	SEMA3A;L1CAM
Roundabout signaling pathway involved in axon guidance (GO:2001266)	2/130	0.0856418	0.180335	0.119338	0.241748	-1.10678	2.72	SEMA3A;L1CAM
negative regulation of fibroblast growth factor receptor signaling pathway (GO:0040037)	2024-01-01	0.0862709	0.180335	0.106921	0.238058	1.46591	-3.59188	FGFR2
regulation of fibroblast growth factor receptor signaling pathway (GO:0040036)	2024-01-01	0.0862709	0.180335	0.106921	0.238058	1.49003	-3.65097	FGFR2
negative regulation of cell cycle checkpoint (GO:1901977)	2024-01-01	0.0862709	0.180335	0.106921	0.238058	1.64416	-4.02861	FGFR2
lactation (GO:0007595)	2024-01-01	0.0862709	0.180335	0.106921	0.238058	1.65373	-4.05206	LEF1
regulation of cell differentiation involved in tissue homeostasis (GO:0060786)	2024-01-01	0.0862709	0.180335	0.106921	0.238058	1.69848	-4.16172	RUNX3
regulation of macrophage derived foam cell differentiation (GO:0010743)	2024-01-01	0.0862709	0.180335	0.106921	0.238058	1.71625	-4.20526	RUNX3
positive regulation of meiotic cell cycle (GO:0051446)	2024-01-01	0.0862709	0.180335	0.106921	0.238058	1.72293	-4.22164	FGFR2
regulation of myeloid cell differentiation (GO:0045637)	2024-01-01	0.0862709	0.180335	0.106921	0.238058	1.74618	-4.2786	RUNX3
regulation of angiogenesis (GO:0045765)	2024-01-01	0.0862709	0.180335	0.106921	0.238058	1.77538	-4.35016	EPHA2
lung morphogenesis (GO:0060425)	2024-01-01	0.0862709	0.180335	0.106921	0.238058	1.77823	-4.35714	FGFR2
regulation of stem cell differentiation (GO:2000736)	2024-01-01	0.0862709	0.180335	0.106921	0.238058	1.78134	-4.36475	RUNX3
membrane protein ectodomain proteolysis (GO:0006509)	2024-01-01	0.0862709	0.180335	0.106921	0.238058	1.79959	-4.40946	CTSH
JAK-STAT cascade (GO:0007259)	2024-01-01	0.0862709	0.180335	0.106921	0.238058	1.82005	-4.4596	FGFR3
lung smooth muscle development (GO:0061145)	2024-01-01	0.0862709	0.180335	0.106921	0.238058	1.87779	-4.60107	FGFR2
positive regulation of calcium-mediated signaling (GO:0050850)	2024-01-01	0.0862709	0.180335	0.106921	0.238058	1.89657	-4.64711	TNFSF11
bronchiole development (GO:0060435)	2024-01-01	0.0862709	0.180335	0.106921	0.238058	1.92669	-4.7209	FGFR2
response to hydrogen peroxide (GO:0042542)	2024-01-01	0.0862709	0.180335	0.106921	0.238058	1.93524	-4.74185	PTPRN
positive regulation of canonical Wnt signaling pathway involved in osteoblast differentiation (GO:1905241)	2/133	0.0890263	0.184757	0.123806	0.246193	-1.1317	2.73738	LGR6;FGFR2
motor neuron axon guidance (GO:0008045)	2/133	0.0890263	0.184757	0.123806	0.246193	-1.06196	2.56869	SEMA3A;L1CAM
neural crest cell differentiation (GO:0014033)	2025-01-01	0.0897015	0.184757	0.110955	0.238262	1.60629	-3.8732	FGFR2
histidine transport (GO:0015817)	2025-01-01	0.0897015	0.184757	0.110955	0.238262	1.6109	-3.88432	SLC38A3
cellular response to hepatocyte growth factor stimulus (GO:0035729)	2025-01-01	0.0897015	0.184757	0.110955	0.238262	1.61272	-3.8887	IBSP
positive regulation of cytokine secretion involved in immune response (GO:0002741)	2025-01-01	0.0897015	0.184757	0.110955	0.238262	1.63211	-3.93545	C1QTNF3
cellular response to interleukin-4 (GO:0071353)	2025-01-01	0.0897015	0.184757	0.110955	0.238262	1.64286	-3.96138	LEF1
cellular response to platelet-derived growth factor stimulus (GO:0036120)	2025-01-01	0.0897015	0.184757	0.110955	0.238262	1.64633	-3.96974	IBSP
regulation of hematopoietic progenitor cell differentiation (GO:1901532)	2025-01-01	0.0897015	0.184757	0.110955	0.238262	1.64833	-3.97456	RUNX3
in utero embryonic development (GO:0001701)	2025-01-01	0.0897015	0.184757	0.110955	0.238262	1.65996	-4.00261	FGFR2
regulation of canonical Wnt signaling pathway involved in osteoblast differentiation (GO:1905239)	2025-01-01	0.0897015	0.184757	0.110955	0.238262	1.72189	-4.15195	FGFR2
asparagine transmembrane transport (GO:1903713)	2025-01-01	0.0897015	0.184757	0.110955	0.238262	1.7283	-4.1674	SLC38A3
lung development (GO:0030324)	2025-01-01	0.0897015	0.184757	0.110955	0.238262	1.78059	-4.29349	FGFR2
positive regulation of cytoskeleton organization (GO:0051495)	2025-01-01	0.0897015	0.184757	0.110955	0.238262	1.90568	-4.59512	CAPN6
chemorepulsion of axon (GO:0061643)	2/134	0.0901633	0.185514	0.125305	0.246193	-1.07631	2.58974	SEMA3A;L1CAM
negative regulation of trophectodermal cell proliferation (GO:1904074)	3/284	0.0909746	0.186987	0.139354	0.252403	-2.03678	4.88251	ROR2;FGFR3;ZBTB7C
platelet degranulation (GO:0002576)	2/136	0.0924503	0.189137	0.128315	0.247501	-1.05678	2.51628	F13A1;CTSW
positive regulation of peptidase activity (GO:0010952)	2026-01-01	0.0931194	0.189137	0.114971	0.24072	1.5078	-3.57934	CTSH
regulation of vasculogenesis (GO:2001212)	2026-01-01	0.0931194	0.189137	0.114971	0.24072	1.51412	-3.59432	RUNX3
regulation of chondrocyte differentiation (GO:0032330)	2026-01-01	0.0931194	0.189137	0.114971	0.24072	1.51596	-3.59868	RUNX3
regulation of epithelial cell differentiation (GO:0030856)	2026-01-01	0.0931194	0.189137	0.114971	0.24072	1.53814	-3.65135	RUNX3
equilibrioception (GO:0050957)	2026-01-01	0.0931194	0.189137	0.114971	0.24072	1.59128	-3.77749	CDH23
embryonic digit morphogenesis (GO:0042733)	2026-01-01	0.0931194	0.189137	0.114971	0.24072	1.59346	-3.78268	LEF1
mesenchymal cell differentiation involved in lung development (GO:0060915)	2026-01-01	0.0931194	0.189137	0.114971	0.24072	1.61429	-3.83212	FGFR2
regulation of heart contraction (GO:0008016)	2026-01-01	0.0931194	0.189137	0.114971	0.24072	1.61857	-3.84228	S100A1
regulation of sprouting angiogenesis (GO:1903670)	2026-01-01	0.0931194	0.189137	0.114971	0.24072	1.6314	-3.87275	EPHA2
positive regulation of T cell activation (GO:0050870)	2026-01-01	0.0931194	0.189137	0.114971	0.24072	1.72235	-4.08865	TNFSF11
negative regulation of growth plate cartilage chondrocyte proliferation (GO:0061914)	3/287	0.0931742	0.189137	0.142477	0.253826	-2.01401	4.77981	WNT11;ROR2;ZBTB7C
activation of MAPK activity (GO:0000187)	2/137	0.0936002	0.189806	0.129827	0.247501	-1.05522	2.49952	FPR1;TNFSF11
negative regulation of osteoblast proliferation (GO:0033689)	3/290	0.095396	0.19256	0.145623	0.257463	-2.03418	4.77974	ROR2;FGFR2;ZBTB7C
axon extension involved in axon guidance (GO:0048846)	2/139	0.0959126	0.19256	0.132863	0.248479	-1.0732	2.51592	SEMA3A;L1CAM
chemokine-mediated signaling pathway (GO:0070098)	2/139	0.0959126	0.19256	0.132863	0.248479	-0.98171	2.30144	CHAD;TNFSF11
regulation of smoothened signaling pathway (GO:0008589)	2027-01-01	0.0965246	0.19256	0.11897	0.241748	1.27952	-2.99145	FGFR2
embryonic digestive tract morphogenesis (GO:0048557)	2027-01-01	0.0965246	0.19256	0.11897	0.241748	1.38485	-3.23772	FGFR2
blood vessel endothelial cell proliferation involved in sprouting angiogenesis (GO:0002043)	2027-01-01	0.0965246	0.19256	0.11897	0.241748	1.41509	-3.30842	LEF1
positive regulation of interleukin-13 secretion (GO:2000667)	2027-01-01	0.0965246	0.19256	0.11897	0.241748	1.42019	-3.32035	C1QTNF3
regulation of fat cell differentiation (GO:0045598)	2027-01-01	0.0965246	0.19256	0.11897	0.241748	1.4362	-3.35778	RUNX3
negative regulation of necroptotic process (GO:0060546)	2027-01-01	0.0965246	0.19256	0.11897	0.241748	1.51339	-3.53824	AMIGO2
positive regulation of nitric oxide biosynthetic process (GO:0045429)	2027-01-01	0.0965246	0.19256	0.11897	0.241748	1.52097	-3.55597	KLF2
negative regulation of protein processing (GO:0010955)	2027-01-01	0.0965246	0.19256	0.11897	0.241748	1.53951	-3.5993	CHAC1
negative regulation of heart contraction (GO:0045822)	2027-01-01	0.0965246	0.19256	0.11897	0.241748	1.54977	-3.6233	S100A1
lung epithelium development (GO:0060428)	2027-01-01	0.0965246	0.19256	0.11897	0.241748	1.58672	-3.70969	FGFR2
positive regulation of smooth muscle cell differentiation (GO:0051152)	2027-01-01	0.0965246	0.19256	0.11897	0.241748	1.63674	-3.82664	FGFR2
positive regulation of cytotoxic T cell degranulation (GO:0043319)	2027-01-01	0.0965246	0.19256	0.11897	0.241748	1.64913	-3.85558	TNFSF11
protein destabilization (GO:0031648)	2027-01-01	0.0965246	0.19256	0.11897	0.241748	1.73184	-4.04897	CTSH
positive regulation of canonical Wnt signaling pathway (GO:0090263)	2/141	0.0982414	0.19351	0.135916	0.250325	-1.01284	2.35011	LGR6;FGFR2
chemoattraction of axon (GO:0061642)	2/142	0.0994118	0.19351	0.137448	0.251911	-1.04188	2.40517	SEMA3A;L1CAM
negative regulation of canonical Wnt signaling pathway involved in heart development (GO:1905067)	2/142	0.0994118	0.19351	0.137448	0.251911	-1.00303	2.31547	WNT11;LEF1
negative regulation of canonical Wnt signaling pathway involved in neural crest cell differentiation (GO:0072336)	2/142	0.0994118	0.19351	0.137448	0.251911	-1.00066	2.31001	WNT11;LEF1
nitrogen catabolite activation of transcription (GO:0090294)	4/469	0.0994865	0.19351	0.164132	0.268368	-2.37425	5.47914	WNT11;LEF1;RUNX3;KLF2
positive regulation of antisense RNA transcription (GO:0060196)	4/469	0.0994865	0.19351	0.164132	0.268368	-2.372	5.47394	WNT11;LEF1;RUNX3;KLF2
positive regulation of chromatin-mediated maintenance of transcription (GO:1904501)	4/469	0.0994865	0.19351	0.164132	0.268368	-2.36779	5.46423	WNT11;LEF1;RUNX3;KLF2
positive regulation of mating-type specific transcription, DNA-templated (GO:0045895)	4/469	0.0994865	0.19351	0.164132	0.268368	-2.36573	5.45948	WNT11;LEF1;RUNX3;KLF2
positive regulation of transcription by pheromones (GO:0009371)	4/469	0.0994865	0.19351	0.164132	0.268368	-2.36221	5.45135	WNT11;LEF1;RUNX3;KLF2
positive regulation of transcription during mitotic cell cycle (GO:0045897)	4/469	0.0994865	0.19351	0.164132	0.268368	-2.36094	5.44843	WNT11;LEF1;RUNX3;KLF2
positive regulation of transcription from a mobile element promoter (GO:0061435)	4/469	0.0994865	0.19351	0.164132	0.268368	-2.35659	5.43839	WNT11;LEF1;RUNX3;KLF2
positive regulation of transcription from mitochondrial promoter (GO:1903109)	4/469	0.0994865	0.19351	0.164132	0.268368	-2.35343	5.43109	WNT11;LEF1;RUNX3;KLF2
positive regulation of transcription from RNA polymerase V promoter (GO:1904281)	4/469	0.0994865	0.19351	0.164132	0.268368	-2.35159	5.42685	WNT11;LEF1;RUNX3;KLF2
positive regulation of border follicle cell migration (GO:1903688)	2028-01-01	0.0999172	0.19351	0.122951	0.245527	1.43026	-3.29448	CTSH
branching involved in ureteric bud morphogenesis (GO:0001658)	2028-01-01	0.0999172	0.19351	0.122951	0.245527	1.43805	-3.31242	WNT11
positive regulation of 1-phosphatidylinositol-3-kinase activity (GO:0061903)	2028-01-01	0.0999172	0.19351	0.122951	0.245527	1.44161	-3.32062	FGFR3
cellular triglyceride homeostasis (GO:0035356)	2028-01-01	0.0999172	0.19351	0.122951	0.245527	1.44513	-3.32874	C1QTNF3
calcium-dependent cell-cell adhesion via plasma membrane cell adhesion molecules (GO:0016339)	2028-01-01	0.0999172	0.19351	0.122951	0.245527	1.47905	-3.40687	CDH23
cellular response to interleukin-6 (GO:0071354)	2028-01-01	0.0999172	0.19351	0.122951	0.245527	1.48623	-3.4234	LEF1
lactosylceramide biosynthetic process (GO:0001572)	2028-01-01	0.0999172	0.19351	0.122951	0.245527	1.56737	-3.6103	ST3GAL5
positive regulation of mitochondrial outer membrane permeabilization involved in apoptotic signaling pathway (GO:1901030)	2028-01-01	0.0999172	0.19351	0.122951	0.245527	1.58203	-3.64407	CTSH
positive regulation of cell fate commitment (GO:0010455)	2028-01-01	0.0999172	0.19351	0.122951	0.245527	1.58822	-3.65833	FGFR2
lung vasculature development (GO:0060426)	2028-01-01	0.0999172	0.19351	0.122951	0.245527	1.60179	-3.68958	FGFR2
microtubule bundle formation involved in mitotic spindle midzone assembly (GO:1903562)	2028-01-01	0.0999172	0.19351	0.122951	0.245527	1.60681	-3.70115	CAPN6
B cell homeostatic proliferation (GO:0002358)	2028-01-01	0.0999172	0.19351	0.122951	0.245527	1.63392	-3.7636	LEF1
B-1 B cell proliferation (GO:0002359)	2028-01-01	0.0999172	0.19351	0.122951	0.245527	1.64589	-3.79116	LEF1
carbon catabolite activation of transcription (GO:0045991)	4/470	0.100069	0.19351	0.165001	0.268742	-2.31744	5.3345	WNT11;LEF1;RUNX3;KLF2
positive regulation of heart induction by negative regulation of canonical Wnt signaling pathway (GO:0090082)	2/143	0.100586	0.19351	0.138984	0.251965	-0.964469	2.21513	WNT11;LEF1
negative regulation of canonical Wnt signaling pathway involved in neural plate anterior/posterior pattern formation (GO:0060829)	2/143	0.100586	0.19351	0.138984	0.251965	-0.954687	2.19267	WNT11;LEF1
positive regulation of DNA-templated transcription, termination (GO:0060566)	4/472	0.101238	0.19351	0.166745	0.270394	-2.32755	5.33073	WNT11;LEF1;RUNX3;KLF2
peptidyl-arginine phosphorylation (GO:0018109)	3/298	0.101427	0.19351	0.154127	0.261615	-1.67117	3.82433	LTK;WNT11;RUNX3
peptidyl-aspartic acid phosphorylation (GO:0018217)	3/298	0.101427	0.19351	0.154127	0.261615	-1.66909	3.81958	LTK;WNT11;RUNX3
peptidyl-cysteine phosphorylation (GO:0018218)	3/298	0.101427	0.19351	0.154127	0.261615	-1.66678	3.81428	LTK;WNT11;RUNX3
peptidyl-histidine phosphorylation (GO:0018106)	3/298	0.101427	0.19351	0.154127	0.261615	-1.66467	3.80946	LTK;WNT11;RUNX3
protein phosphorylation involved in protein localization to spindle microtubule (GO:1990803)	3/298	0.101427	0.19351	0.154127	0.261615	-1.66246	3.80441	LTK;WNT11;RUNX3
regulation of translational initiation by eIF2 alpha phosphorylation (GO:0010998)	3/298	0.101427	0.19351	0.154127	0.261615	-1.65992	3.79858	LTK;WNT11;RUNX3
inhibitory G-protein coupled receptor phosphorylation (GO:0002030)	3/299	0.102191	0.19351	0.155201	0.262268	-1.67066	3.81062	LTK;WNT11;RUNX3
actin phosphorylation (GO:0031289)	3/299	0.102191	0.19351	0.155201	0.262268	-1.66404	3.79552	LTK;WNT11;RUNX3
negative regulation of interleukin-6 secretion (GO:1900165)	2029-01-01	0.103297	0.19351	0.126914	0.246193	1.40271	-3.18435	C1QTNF3
negative regulation of chondrocyte differentiation (GO:0032331)	2029-01-01	0.103297	0.19351	0.126914	0.246193	1.40603	-3.19189	WNT11
negative regulation of acinar cell proliferation (GO:1904698)	2029-01-01	0.103297	0.19351	0.126914	0.246193	1.41662	-3.21592	RUNX3
negative regulation of cholangiocyte proliferation (GO:1904055)	2029-01-01	0.103297	0.19351	0.126914	0.246193	1.42108	-3.22606	RUNX3
right ventricular cardiac muscle tissue morphogenesis (GO:0003221)	2029-01-01	0.103297	0.19351	0.126914	0.246193	1.42196	-3.22805	FGFR2
modulation by host of symbiont G-protein coupled receptor protein signal transduction (GO:0075087)	2029-01-01	0.103297	0.19351	0.126914	0.246193	1.42289	-3.23017	RGS16
modulation by symbiont of host G-protein coupled receptor protein signal transduction (GO:0075118)	2029-01-01	0.103297	0.19351	0.126914	0.246193	1.42471	-3.23431	RGS16
negative regulation of epithelial cell proliferation involved in prostate gland development (GO:0060770)	2029-01-01	0.103297	0.19351	0.126914	0.246193	1.43756	-3.26347	RUNX3
negative regulation of granulosa cell proliferation (GO:1904196)	2029-01-01	0.103297	0.19351	0.126914	0.246193	1.44394	-3.27796	RUNX3
negative regulation of lens epithelial cell proliferation (GO:2001110)	2029-01-01	0.103297	0.19351	0.126914	0.246193	1.44563	-3.2818	RUNX3
negative regulation of thyroid gland epithelial cell proliferation (GO:1904442)	2029-01-01	0.103297	0.19351	0.126914	0.246193	1.46104	-3.31676	RUNX3
negative regulation of urothelial cell proliferation (GO:0050676)	2029-01-01	0.103297	0.19351	0.126914	0.246193	1.46392	-3.3233	RUNX3
regulation of adrenergic receptor signaling pathway (GO:0071877)	2029-01-01	0.103297	0.19351	0.126914	0.246193	1.48029	-3.36047	RGS16
regulation of adenosine receptor signaling pathway (GO:0060167)	2029-01-01	0.103297	0.19351	0.126914	0.246193	1.48477	-3.37063	RGS16
regulation of octopamine or tyramine signaling pathway (GO:2000125)	2029-01-01	0.103297	0.19351	0.126914	0.246193	1.4869	-3.37547	RGS16
regulation of G-protein coupled receptor protein signaling pathway in response to host (GO:0075156)	2029-01-01	0.103297	0.19351	0.126914	0.246193	1.48818	-3.37839	RGS16
positive regulation of T cell differentiation (GO:0045582)	2029-01-01	0.103297	0.19351	0.126914	0.246193	1.48977	-3.382	TNFSF11
regulation of pheromone-dependent signal transduction involved in conjugation with cellular fusion (GO:0010969)	2029-01-01	0.103297	0.19351	0.126914	0.246193	1.49148	-3.38587	RGS16
neuropore closure (GO:0021995)	2029-01-01	0.103297	0.19351	0.126914	0.246193	1.49534	-3.39464	FGFR2
regulation of phospholipase C-activating G-protein coupled receptor signaling pathway (GO:1900736)	2029-01-01	0.103297	0.19351	0.126914	0.246193	1.49722	-3.3989	RGS16
regulation of vascular wound healing (GO:0061043)	2029-01-01	0.103297	0.19351	0.126914	0.246193	1.49812	-3.40095	EPHA2
progression of neural tube closure (GO:0021994)	2029-01-01	0.103297	0.19351	0.126914	0.246193	1.50341	-3.41296	FGFR2
regulation of thrombin-activated receptor signaling pathway (GO:0070494)	2029-01-01	0.103297	0.19351	0.126914	0.246193	1.50387	-3.414	RGS16
negative regulation of stress fiber assembly (GO:0051497)	2029-01-01	0.103297	0.19351	0.126914	0.246193	1.51446	-3.43805	TACSTD2
tooth mineralization (GO:0034505)	2029-01-01	0.103297	0.19351	0.126914	0.246193	1.60988	-3.65466	FGFR2
negative regulation of transcription regulatory region DNA binding (GO:2000678)	2029-01-01	0.103297	0.19351	0.126914	0.246193	1.71205	-3.88661	LEF1
negative regulation of epithelial cell proliferation (GO:0050680)	3/302	0.104499	0.194809	0.158438	0.264332	-1.88991	4.26851	ROR2;RUNX3;ZBTB7C
histone phosphorylation (GO:0016572)	3/303	0.105273	0.194809	0.159521	0.265689	-1.6173	3.64087	LTK;WNT11;RUNX3
common-partner SMAD protein phosphorylation (GO:0007182)	3/303	0.105273	0.194809	0.159521	0.265689	-1.60717	3.61807	LTK;WNT11;RUNX3
type I interferon signaling pathway (GO:0060337)	2/148	0.106516	0.194809	0.146722	0.257681	-0.896234	2.00708	CHAD;TNFSF11
positive regulation of transcription involved in exit from mitosis (GO:0007072)	4/481	0.10658	0.194809	0.174676	0.27465	-2.21973	4.96966	WNT11;LEF1;RUNX3;KLF2
regulation of cell differentiation involved in embryonic placenta development (GO:0060800)	1930-01-01	0.106665	0.194809	0.13086	0.247501	1.36055	-3.04499	RUNX3
cross-receptor inhibition within G-protein coupled receptor heterodimer (GO:0038041)	1930-01-01	0.106665	0.194809	0.13086	0.247501	1.39836	-3.12962	RGS16
positive regulation of interferon-alpha secretion (GO:1902741)	1930-01-01	0.106665	0.194809	0.13086	0.247501	1.41112	-3.15818	C1QTNF3
negative regulation of epithelial cell proliferation involved in lung morphogenesis (GO:2000795)	1930-01-01	0.106665	0.194809	0.13086	0.247501	1.4181	-3.1738	RUNX3
regulation of endodermal cell differentiation (GO:1903224)	1930-01-01	0.106665	0.194809	0.13086	0.247501	1.4245	-3.18813	RUNX3
regulation of endocannabinoid signaling pathway (GO:2000124)	1930-01-01	0.106665	0.194809	0.13086	0.247501	1.43924	-3.22111	RGS16
regulation of proteinase activated receptor activity (GO:1900276)	1930-01-01	0.106665	0.194809	0.13086	0.247501	1.43933	-3.22131	RGS16
protein kinase C deactivation (GO:0042313)	1930-01-01	0.106665	0.194809	0.13086	0.247501	1.4417	-3.22661	RGS16
negative regulation by symbiont of host cell cycle (GO:0044072)	1930-01-01	0.106665	0.194809	0.13086	0.247501	1.44599	-3.23621	RUNX3
negative regulation of blood vessel endothelial cell migration (GO:0043537)	1930-01-01	0.106665	0.194809	0.13086	0.247501	1.45137	-3.24826	EPHA2
regulation of ryanodine-sensitive calcium-release channel activity (GO:0060314)	1930-01-01	0.106665	0.194809	0.13086	0.247501	1.4728	-3.29622	JPH3
glycosylceramide biosynthetic process (GO:0046476)	1930-01-01	0.106665	0.194809	0.13086	0.247501	1.49637	-3.34897	ST3GAL5
positive regulation of heart contraction (GO:0045823)	1930-01-01	0.106665	0.194809	0.13086	0.247501	1.52069	-3.40339	S100A1
B cell proliferation involved in immune response (GO:0002322)	1930-01-01	0.106665	0.194809	0.13086	0.247501	1.58655	-3.55081	LEF1
negative regulation of proteasomal ubiquitin-dependent protein catabolic process (GO:0032435)	1930-01-01	0.106665	0.194809	0.13086	0.247501	1.62572	-3.63847	LAMP3
signal transduction downstream of smoothened (GO:0007227)	1930-01-01	0.106665	0.194809	0.13086	0.247501	1.66593	-3.72847	IHH
smoothened signaling pathway (GO:0007224)	1930-01-01	0.106665	0.194809	0.13086	0.247501	1.6668	-3.73041	IHH
smoothened signaling pathway involved in dorsal/ventral neural tube patterning (GO:0060831)	1930-01-01	0.106665	0.194809	0.13086	0.247501	1.66883	-3.73494	IHH
smoothened signaling pathway involved in lung development (GO:0060506)	1930-01-01	0.106665	0.194809	0.13086	0.247501	1.67697	-3.75316	IHH
smoothened signaling pathway involved in growth plate cartilage chondrocyte development (GO:0003435)	1930-01-01	0.106665	0.194809	0.13086	0.247501	1.68433	-3.76964	IHH
smoothened signaling pathway involved in regulation of cerebellar granule cell precursor cell proliferation (GO:0021938)	1930-01-01	0.106665	0.194809	0.13086	0.247501	1.68433	-3.76965	IHH
smoothened signaling pathway involved in ventral spinal cord patterning (GO:0021910)	1930-01-01	0.106665	0.194809	0.13086	0.247501	1.6892	-3.78055	IHH
positive regulation of transcription from RNA polymerase I promoter (GO:0045943)	4/482	0.107181	0.195571	0.175565	0.275454	-2.17179	4.85011	WNT11;LEF1;RUNX3;KLF2
positive regulation of transcription from RNA polymerase III promoter (GO:0045945)	4/485	0.108995	0.195655	0.178243	0.277227	-2.21345	4.90602	WNT11;LEF1;RUNX3;KLF2
pathway-restricted SMAD protein phosphorylation (GO:0060389)	3/308	0.109176	0.195655	0.164975	0.268742	-1.59265	3.52739	LTK;WNT11;RUNX3
ventricular trabecula myocardium morphogenesis (GO:0003222)	1931-01-01	0.11002	0.195655	0.134788	0.248479	1.36934	-3.02226	FGFR2
acidic amino acid transport (GO:0015800)	1931-01-01	0.11002	0.195655	0.134788	0.248479	1.38768	-3.06274	SLC38A3
amino acid export (GO:0032973)	1931-01-01	0.11002	0.195655	0.134788	0.248479	1.3908	-3.06963	SLC38A3
negative regulation of hepatocyte proliferation (GO:2000346)	1931-01-01	0.11002	0.195655	0.134788	0.248479	1.39524	-3.07942	RUNX3
branched-chain amino acid transport (GO:0015803)	1931-01-01	0.11002	0.195655	0.134788	0.248479	1.3972	-3.08375	SLC38A3
cellular response to nerve growth factor stimulus (GO:1990090)	1931-01-01	0.11002	0.195655	0.134788	0.248479	1.39831	-3.08619	IBSP
aromatic amino acid transport (GO:0015801)	1931-01-01	0.11002	0.195655	0.134788	0.248479	1.39894	-3.0876	SLC38A3
positive regulation of cell cycle process (GO:0090068)	1931-01-01	0.11002	0.195655	0.134788	0.248479	1.39989	-3.0897	FGFR2
amino acid import (GO:0043090)	1931-01-01	0.11002	0.195655	0.134788	0.248479	1.40094	-3.09202	SLC38A3
basic amino acid transport (GO:0015802)	1931-01-01	0.11002	0.195655	0.134788	0.248479	1.40984	-3.11165	SLC38A3
extracellular amino acid transport (GO:0006860)	1931-01-01	0.11002	0.195655	0.134788	0.248479	1.41566	-3.1245	SLC38A3
cholesterol ester hydrolysis involved in cholesterol transport (GO:0090122)	1931-01-01	0.11002	0.195655	0.134788	0.248479	1.41726	-3.12804	CH25H
D-amino acid transport (GO:0042940)	1931-01-01	0.11002	0.195655	0.134788	0.248479	1.41786	-3.12935	SLC38A3
hydroxyproline transport (GO:0034589)	1931-01-01	0.11002	0.195655	0.134788	0.248479	1.4221	-3.13872	SLC38A3
L-amino acid transport (GO:0015807)	1931-01-01	0.11002	0.195655	0.134788	0.248479	1.42231	-3.13917	SLC38A3
left ventricular cardiac muscle tissue morphogenesis (GO:0003220)	1931-01-01	0.11002	0.195655	0.134788	0.248479	1.43359	-3.16408	FGFR2
peripheral nervous system neuron development (GO:0048935)	1931-01-01	0.11002	0.195655	0.134788	0.248479	1.44673	-3.19307	RUNX3
sulfur amino acid transport (GO:0000101)	1931-01-01	0.11002	0.195655	0.134788	0.248479	1.46184	-3.22643	SLC38A3
negative regulation of ryanodine-sensitive calcium-release channel activity (GO:0060315)	1931-01-01	0.11002	0.195655	0.134788	0.248479	1.4654	-3.23427	JPH3
positive regulation of interleukin-2 secretion (GO:1900042)	1931-01-01	0.11002	0.195655	0.134788	0.248479	1.48551	-3.27865	C1QTNF3
regulation of opioid receptor signaling pathway (GO:2000474)	1931-01-01	0.11002	0.195655	0.134788	0.248479	1.48965	-3.28779	RGS16
regulation of postsynaptic cytosolic calcium ion concentration (GO:0099566)	1931-01-01	0.11002	0.195655	0.134788	0.248479	1.53195	-3.38117	CDH23
regulation of presynaptic cytosolic calcium ion concentration (GO:0099509)	1931-01-01	0.11002	0.195655	0.134788	0.248479	1.53763	-3.3937	CDH23
smoothened signaling pathway involved in regulation of secondary heart field cardioblast proliferation (GO:0003271)	1931-01-01	0.11002	0.195655	0.134788	0.248479	1.64085	-3.62151	IHH
skeletal muscle fiber development (GO:0048741)	1931-01-01	0.11002	0.195655	0.134788	0.248479	1.70722	-3.768	LEF1
ephrin receptor signaling pathway (GO:0048013)	2/151	0.110119	0.195655	0.151408	0.261615	-0.827596	1.82584	SHC4;EPHA2
positive regulation of spinal cord association neuron differentiation by negative regulation of canonical Wnt signaling pathway (GO:1902844)	2/151	0.110119	0.195655	0.151408	0.261615	-0.802529	1.77054	WNT11;LEF1
positive regulation of transcription involved in G1/S transition of mitotic cell cycle (GO:0071931)	4/487	0.110211	0.195655	0.180037	0.278376	-2.11339	4.66079	WNT11;LEF1;RUNX3;KLF2
protein phosphorylation involved in cellular protein catabolic process (GO:1902002)	3/310	0.110753	0.196103	0.167172	0.270741	-1.49615	3.2922	LTK;WNT11;RUNX3
positive regulation of DNA-templated transcription, elongation (GO:0032786)	4/488	0.110822	0.196103	0.180936	0.2787	-2.10491	4.63045	WNT11;LEF1;RUNX3;KLF2
positive regulation of transcription by transcription factor localization (GO:0061586)	4/490	0.112048	0.196103	0.182738	0.279491	-2.10671	4.61122	WNT11;LEF1;RUNX3;KLF2
protein phosphorylation involved in DNA double-strand break processing (GO:1990802)	3/312	0.112339	0.196103	0.169378	0.270867	-1.54205	3.37128	LTK;WNT11;RUNX3
modulation of apoptotic process in other organism (GO:0044532)	2/153	0.112539	0.196103	0.154548	0.261615	-0.814927	1.78018	GDF15;BMP8B
regulation of apoptotic process (GO:0042981)	2/153	0.112539	0.196103	0.154548	0.261615	-0.812705	1.77532	GDF15;BMP8B
regulation of apoptotic process in bone marrow (GO:0071865)	2/153	0.112539	0.196103	0.154548	0.261615	-0.810939	1.77146	GDF15;BMP8B
regulation of apoptotic process involved in development (GO:1904748)	2/153	0.112539	0.196103	0.154548	0.261615	-0.807829	1.76467	GDF15;BMP8B
regulation of compound eye retinal cell apoptotic process (GO:1901692)	2/153	0.112539	0.196103	0.154548	0.261615	-0.806893	1.76262	GDF15;BMP8B
regulation of epithelial cell apoptotic process (GO:1904035)	2/153	0.112539	0.196103	0.154548	0.261615	-0.803637	1.75551	GDF15;BMP8B
regulation of fat cell apoptotic process (GO:1904649)	2/153	0.112539	0.196103	0.154548	0.261615	-0.801495	1.75083	GDF15;BMP8B
regulation of glial cell apoptotic process (GO:0034350)	2/153	0.112539	0.196103	0.154548	0.261615	-0.799681	1.74687	GDF15;BMP8B
regulation of leukocyte apoptotic process (GO:2000106)	2/153	0.112539	0.196103	0.154548	0.261615	-0.79663	1.74021	GDF15;BMP8B
regulation of mesenchymal cell apoptotic process (GO:2001053)	2/153	0.112539	0.196103	0.154548	0.261615	-0.794918	1.73647	GDF15;BMP8B
regulation of muscle cell apoptotic process (GO:0010660)	2/153	0.112539	0.196103	0.154548	0.261615	-0.792146	1.73041	GDF15;BMP8B
regulation of myeloid cell apoptotic process (GO:0033032)	2/153	0.112539	0.196103	0.154548	0.261615	-0.790111	1.72597	GDF15;BMP8B
regulation of myofibroblast cell apoptotic process (GO:1904520)	2/153	0.112539	0.196103	0.154548	0.261615	-0.786507	1.71809	GDF15;BMP8B
clearance of cells from fusion plate by epithelial to mesenchymal transition (GO:0060886)	1932-01-01	0.113362	0.196103	0.138698	0.251911	1.39403	-3.03503	LEF1
epicardial cell to mesenchymal cell transition (GO:0003347)	1932-01-01	0.113362	0.196103	0.138698	0.251911	1.40552	-3.06005	LEF1
amino acid transport (GO:0006865)	1932-01-01	0.113362	0.196103	0.138698	0.251911	1.42033	-3.09228	SLC38A3
positive regulation of interleukin-17 secretion (GO:1905078)	1932-01-01	0.113362	0.196103	0.138698	0.251911	1.42893	-3.11102	C1QTNF3
B cell chemotaxis (GO:0035754)	1932-01-01	0.113362	0.196103	0.138698	0.251911	1.43408	-3.12224	CH25H
positive regulation of apoptosome assembly (GO:1905102)	1932-01-01	0.113362	0.196103	0.138698	0.251911	1.44714	-3.15065	CTSH
creatine transport (GO:0015881)	1932-01-01	0.113362	0.196103	0.138698	0.251911	1.45904	-3.17656	SLC38A3
negative regulation of type B pancreatic cell proliferation (GO:1904691)	1932-01-01	0.113362	0.196103	0.138698	0.251911	1.46675	-3.19336	RUNX3
positive regulation of keratinocyte migration (GO:0051549)	1932-01-01	0.113362	0.196103	0.138698	0.251911	1.46758	-3.19517	CTSH
positive regulation of transcription from RNA polymerase II promoter in response to heat stress (GO:0061408)	1932-01-01	0.113362	0.196103	0.138698	0.251911	1.47028	-3.20103	KLF2
regulation of dopamine receptor signaling pathway (GO:0060159)	1932-01-01	0.113362	0.196103	0.138698	0.251911	1.49464	-3.25408	RGS16
gliogenesis (GO:0042063)	1932-01-01	0.113362	0.196103	0.138698	0.251911	1.5508	-3.37635	CHAC1
regulation of execution phase of apoptosis (GO:1900117)	2/154	0.113754	0.196103	0.156123	0.262923	-0.780782	1.6972	GDF15;BMP8B
regulation of apoptosis involved in tissue homeostasis (GO:0060785)	2/154	0.113754	0.196103	0.156123	0.262923	-0.778544	1.69234	GDF15;BMP8B
regulation of anoikis (GO:2000209)	2/154	0.113754	0.196103	0.156123	0.262923	-0.773772	1.68196	GDF15;BMP8B
regulation of fibroblast apoptotic process (GO:2000269)	2/154	0.113754	0.196103	0.156123	0.262923	-0.766981	1.6672	GDF15;BMP8B
positive regulation of DNA-templated transcription, initiation (GO:2000144)	4/493	0.113899	0.196181	0.185454	0.280495	-2.07853	4.51551	WNT11;LEF1;RUNX3;KLF2
negative regulation of neuron apoptotic process by transcription from RNA polymerase II promoter (GO:0100069)	3/317	0.116342	0.197704	0.174931	0.274832	-1.50367	3.23473	NTRK2;LEF1;RUNX3
positive regulation of mitotic centrosome separation (GO:0046604)	1933-01-01	0.116693	0.197704	0.142591	0.253826	1.4091	-3.02705	RANBP3L
positive regulation of acinar cell proliferation (GO:1904699)	1933-01-01	0.116693	0.197704	0.142591	0.253826	1.44841	-3.11148	FGFR2
positive regulation of cholangiocyte proliferation (GO:1904056)	1933-01-01	0.116693	0.197704	0.142591	0.253826	1.4486	-3.1119	FGFR2
positive regulation of epithelial cell proliferation involved in prostate gland development (GO:0060769)	1933-01-01	0.116693	0.197704	0.142591	0.253826	1.45514	-3.12595	FGFR2
positive regulation of granulosa cell proliferation (GO:1904197)	1933-01-01	0.116693	0.197704	0.142591	0.253826	1.46107	-3.1387	FGFR2
positive regulation of urothelial cell proliferation (GO:0050677)	1933-01-01	0.116693	0.197704	0.142591	0.253826	1.46657	-3.15051	FGFR2
positive regulation of thyroid gland epithelial cell proliferation (GO:1904443)	1933-01-01	0.116693	0.197704	0.142591	0.253826	1.46794	-3.15345	FGFR2
regulation of adenylate cyclase-activating glucose-activated G-protein coupled receptor signaling pathway (GO:0110033)	1933-01-01	0.116693	0.197704	0.142591	0.253826	1.472	-3.16216	RGS16
central nervous system neuron development (GO:0021954)	1933-01-01	0.116693	0.197704	0.142591	0.253826	1.47518	-3.169	NTRK2
negative regulation of protein kinase B signaling (GO:0051898)	1933-01-01	0.116693	0.197704	0.142591	0.253826	1.47866	-3.17648	EPHA2
establishment of skin barrier (GO:0061436)	1933-01-01	0.116693	0.197704	0.142591	0.253826	1.48112	-3.18177	ITGB4
regulation of G-protein coupled receptor internalization (GO:1904020)	1933-01-01	0.116693	0.197704	0.142591	0.253826	1.48118	-3.18188	RGS16
negative regulation of meiotic cell cycle (GO:0051447)	1933-01-01	0.116693	0.197704	0.142591	0.253826	1.49675	-3.21533	RUNX3
negative regulation of neuron projection regeneration (GO:0070571)	1933-01-01	0.116693	0.197704	0.142591	0.253826	1.52185	-3.26926	SEMA3A
positive regulation of myoblast differentiation (GO:0045663)	1933-01-01	0.116693	0.197704	0.142591	0.253826	1.54609	-3.32133	RANBP3L
insulin secretion involved in cellular response to glucose stimulus (GO:0035773)	1933-01-01	0.116693	0.197704	0.142591	0.253826	1.62683	-3.49477	PTPRN
negative regulation of cell adhesion (GO:0007162)	1933-01-01	0.116693	0.197704	0.142591	0.253826	1.65004	-3.54465	ADAM22
negative regulation of cell adhesion in ventricular zone (GO:0021804)	1933-01-01	0.116693	0.197704	0.142591	0.253826	1.65696	-3.5595	ADAM22
interleukin-1-mediated signaling pathway (GO:0070498)	2/157	0.117419	0.198764	0.160868	0.266772	-0.706434	1.51318	CHAD;TNFSF11
peptidyl-threonine phosphorylation (GO:0018107)	3/320	0.11877	0.200561	0.178288	0.277227	-1.4276	3.04159	LTK;WNT11;RUNX3
regulation of apoptosis by sphingosine-1-phosphate signaling pathway (GO:0003377)	2/159	0.11988	0.200561	0.164045	0.268368	-0.738397	1.56634	GDF15;BMP8B
negative regulation of smoothened signaling pathway (GO:0045879)	1934-01-01	0.120011	0.200561	0.146467	0.257463	1.35654	-2.87611	FGFR2
diaminopimelate transport (GO:0015830)	1934-01-01	0.120011	0.200561	0.146467	0.257463	1.39211	-2.95153	SLC38A3
positive regulation of cellular protein metabolic process (GO:0032270)	1934-01-01	0.120011	0.200561	0.146467	0.257463	1.39319	-2.9538	KLF2
positive regulation of endocardial cushion to mesenchymal transition (GO:0140051)	1934-01-01	0.120011	0.200561	0.146467	0.257463	1.39331	-2.95407	LEF1
negative regulation of mammary gland epithelial cell proliferation (GO:0033600)	1934-01-01	0.120011	0.200561	0.146467	0.257463	1.42362	-3.01832	RUNX3
positive regulation of epithelial cell proliferation involved in lung morphogenesis (GO:0060501)	1934-01-01	0.120011	0.200561	0.146467	0.257463	1.42429	-3.01975	FGFR2
negative regulation of endothelial cell migration (GO:0010596)	1934-01-01	0.120011	0.200561	0.146467	0.257463	1.46318	-3.1022	TACSTD2
hematopoietic stem cell differentiation (GO:0060218)	1934-01-01	0.120011	0.200561	0.146467	0.257463	1.4732	-3.12345	SP7
ganglioside biosynthetic process (GO:0001574)	1934-01-01	0.120011	0.200561	0.146467	0.257463	1.53522	-3.25494	ST3GAL5
positive regulation of extrinsic apoptotic signaling pathway (GO:2001238)	1934-01-01	0.120011	0.200561	0.146467	0.257463	1.54674	-3.27937	CTSH
positive regulation of adiponectin secretion (GO:0070165)	1934-01-01	0.120011	0.200561	0.146467	0.257463	1.55744	-3.30204	C1QTNF3
histone H4-K12 acetylation (GO:0043983)	1934-01-01	0.120011	0.200561	0.146467	0.257463	1.58792	-3.36666	LEF1
protein O-linked glycosylation via serine (GO:0018242)	1934-01-01	0.120011	0.200561	0.146467	0.257463	1.73919	-3.68739	GALNT3
protein phosphorylation involved in mitotic spindle assembly (GO:1990801)	3/323	0.121216	0.202405	0.181663	0.279491	-1.39672	2.94733	LTK;WNT11;RUNX3
regulation of cysteine-type endopeptidase activity involved in apoptotic process (GO:0043281)	2/161	0.122353	0.20413	0.167235	0.270741	-0.744022	1.56307	GDF15;BMP8B
regulation of epithelial to mesenchymal transition (GO:0010717)	1935-01-01	0.123316	0.204349	0.150326	0.261615	1.35398	-2.83388	RUNX3
positive regulation of hepatocyte proliferation (GO:2000347)	1935-01-01	0.123316	0.204349	0.150326	0.261615	1.36045	-2.84742	FGFR2
neutral amino acid transport (GO:0015804)	1935-01-01	0.123316	0.204349	0.150326	0.261615	1.36471	-2.85634	SLC38A3
positive regulation of lens epithelial cell proliferation (GO:2001111)	1935-01-01	0.123316	0.204349	0.150326	0.261615	1.38429	-2.89733	FGFR2
ventricular cardiac muscle tissue morphogenesis (GO:0055010)	1935-01-01	0.123316	0.204349	0.150326	0.261615	1.39757	-2.92512	FGFR2
hemopoiesis (GO:0030097)	1935-01-01	0.123316	0.204349	0.150326	0.261615	1.41991	-2.97187	RUNX3
histone H4 acetylation (GO:0043967)	1935-01-01	0.123316	0.204349	0.150326	0.261615	1.52592	-3.19375	LEF1
protein O-linked glycosylation via threonine (GO:0018243)	1935-01-01	0.123316	0.204349	0.150326	0.261615	1.63358	-3.41908	GALNT3
negative regulation of chromatin silencing (GO:0031936)	4/509	0.123997	0.205305	0.200162	0.287596	-1.89467	3.95512	WNT11;LEF1;RUNX3;KLF2
JUN phosphorylation (GO:0007258)	3/328	0.125336	0.207016	0.187328	0.280495	-1.39966	2.90675	LTK;WNT11;RUNX3
protein deubiquitination involved in ubiquitin-dependent protein catabolic process (GO:0071947)	3/329	0.126166	0.207016	0.188467	0.280495	-1.31784	2.72813	RANBP3L;CTSH;CTSW
JAK-STAT cascade involved in growth hormone signaling pathway (GO:0060397)	1936-01-01	0.126609	0.207016	0.154167	0.261615	1.30779	-2.70274	FGFR3
glutamine transport (GO:0006868)	1936-01-01	0.126609	0.207016	0.154167	0.261615	1.30853	-2.70427	SLC38A3
positive regulation of cell adhesion (GO:0045785)	1936-01-01	0.126609	0.207016	0.154167	0.261615	1.33652	-2.76211	IBSP
positive regulation of epithelial to mesenchymal transition involved in endocardial cushion formation (GO:1905007)	1936-01-01	0.126609	0.207016	0.154167	0.261615	1.34565	-2.78099	LEF1
negative regulation of Notch signaling pathway (GO:0045746)	1936-01-01	0.126609	0.207016	0.154167	0.261615	1.35883	-2.80822	CHAC1
leukocyte differentiation (GO:0002521)	1936-01-01	0.126609	0.207016	0.154167	0.261615	1.39411	-2.88113	RUNX3
generation of neurons (GO:0048699)	1936-01-01	0.126609	0.207016	0.154167	0.261615	1.40976	-2.91348	CHAC1
cellular response to interferon-beta (GO:0035458)	1936-01-01	0.126609	0.207016	0.154167	0.261615	1.42205	-2.93888	LEF1
positive regulation of axon guidance (GO:1902669)	1936-01-01	0.126609	0.207016	0.154167	0.261615	1.43124	-2.95786	NTRK2
neuron intrinsic apoptotic signaling pathway in response to endoplasmic reticulum stress (GO:0036483)	1936-01-01	0.126609	0.207016	0.154167	0.261615	1.44476	-2.98581	CHAC1
platelet aggregation (GO:0070527)	1936-01-01	0.126609	0.207016	0.154167	0.261615	1.44794	-2.99238	MEGF10
protein heterotrimerization (GO:0070208)	1936-01-01	0.126609	0.207016	0.154167	0.261615	1.48435	-3.06764	C1QTNF3
renal sodium ion transport (GO:0003096)	1936-01-01	0.126609	0.207016	0.154167	0.261615	1.62629	-3.36098	FGF13
central nervous system development (GO:0007417)	3/333	0.129506	0.210284	0.19304	0.282312	-1.3955	2.85245	ADAM22;FGF13;L1CAM
regulation of apoptotic signaling pathway (GO:2001233)	2/167	0.129848	0.210284	0.176868	0.275454	-0.716353	1.46235	GDF15;BMP8B
positive regulation of cytokine biosynthetic process (GO:0042108)	1937-01-01	0.129891	0.210284	0.157992	0.263811	1.22601	-2.50236	KLF2
negative regulation of cell differentiation (GO:0045596)	1937-01-01	0.129891	0.210284	0.157992	0.263811	1.2527	-2.55685	RUNX3
negative regulation of cell cycle process (GO:0010948)	1937-01-01	0.129891	0.210284	0.157992	0.263811	1.29056	-2.63411	RUNX3
gamma-aminobutyric acid transport (GO:0015812)	1937-01-01	0.129891	0.210284	0.157992	0.263811	1.3179	-2.68991	SLC38A3
cellular response to fibroblast growth factor stimulus (GO:0044344)	1937-01-01	0.129891	0.210284	0.157992	0.263811	1.32359	-2.70153	IBSP
negative regulation of BMP signaling pathway involved in spinal cord association neuron specification (GO:1902879)	1937-01-01	0.129891	0.210284	0.157992	0.263811	1.33253	-2.71978	IHH
amino acid transmembrane transport (GO:0003333)	1937-01-01	0.129891	0.210284	0.157992	0.263811	1.36098	-2.77785	SLC38A3
negative regulation of necrotic cell death (GO:0060547)	1937-01-01	0.129891	0.210284	0.157992	0.263811	1.40528	-2.86827	WNT11
negative regulation of oxidative stress-induced cell death (GO:1903202)	1937-01-01	0.129891	0.210284	0.157992	0.263811	1.40702	-2.87181	WNT11
cytosolic calcium signaling involved in initiation of cell movement in glial-mediated radial cell migration (GO:0021808)	1937-01-01	0.129891	0.210284	0.157992	0.263811	1.46173	-2.98349	TNFSF11
positive regulation of chemokine secretion (GO:0090197)	1938-01-01	0.13316	0.213816	0.161799	0.266772	1.23874	-2.49757	C1QTNF3
positive regulation of interleukin-10 secretion (GO:2001181)	1938-01-01	0.13316	0.213816	0.161799	0.266772	1.26597	-2.55246	C1QTNF3
odontogenesis of dentin-containing tooth (GO:0042475)	1938-01-01	0.13316	0.213816	0.161799	0.266772	1.27062	-2.56184	FGFR2
embryonic heart tube morphogenesis (GO:0003143)	1938-01-01	0.13316	0.213816	0.161799	0.266772	1.29115	-2.60323	FGFR2
positive regulation of transcription from RNA polymerase II promoter in response to glucose starvation (GO:0061406)	1938-01-01	0.13316	0.213816	0.161799	0.266772	1.30022	-2.62152	KLF2
cell migration involved in sprouting angiogenesis (GO:0002042)	1938-01-01	0.13316	0.213816	0.161799	0.266772	1.31081	-2.64287	LEF1
cholesterol catabolic process (GO:0006707)	1938-01-01	0.13316	0.213816	0.161799	0.266772	1.35571	-2.73338	CH25H
positive regulation of mammary gland epithelial cell proliferation (GO:0033601)	1938-01-01	0.13316	0.213816	0.161799	0.266772	1.3778	-2.77793	FGFR2
calcineurin-mediated signaling (GO:0097720)	1938-01-01	0.13316	0.213816	0.161799	0.266772	1.40862	-2.84007	TNFSF11
sodium ion transport (GO:0006814)	1938-01-01	0.13316	0.213816	0.161799	0.266772	1.52059	-3.06582	FGF13
regulation of transcription from RNA polymerase II promoter by calcium-mediated signaling (GO:1900621)	3/338	0.133726	0.21455	0.198797	0.286069	-1.36903	2.75443	TNFSF11;SP7;RUNX3
negative regulation of cell motility (GO:2000146)	1939-01-01	0.136416	0.217625	0.16559	0.268742	1.24183	-2.47379	TACSTD2
positive regulation of release of cytochrome c from mitochondria (GO:0090200)	1939-01-01	0.136416	0.217625	0.16559	0.268742	1.26045	-2.51087	CTSH
negative regulation of keratinocyte proliferation (GO:0010839)	1939-01-01	0.136416	0.217625	0.16559	0.268742	1.29852	-2.58672	RUNX3
CAMKK-AMPK signaling cascade (GO:0061762)	1939-01-01	0.136416	0.217625	0.16559	0.268742	1.36631	-2.72174	TNFSF11
calcium-mediated signaling using extracellular calcium source (GO:0035585)	1939-01-01	0.136416	0.217625	0.16559	0.268742	1.38211	-2.75322	TNFSF11
negative regulation of cytosolic calcium ion concentration (GO:0051481)	1939-01-01	0.136416	0.217625	0.16559	0.268742	1.41376	-2.81628	CDH23
regulation of microtubule cytoskeleton organization (GO:0070507)	1939-01-01	0.136416	0.217625	0.16559	0.268742	1.4683	-2.92491	CAPN6
protein phosphorylation involved in double-strand break repair via nonhomologous end joining (GO:1990804)	3/342	0.137136	0.218596	0.203433	0.290387	-1.30013	2.58307	LTK;WNT11;RUNX3
cellular response to vascular endothelial growth factor stimulus (GO:0035924)	1940-01-01	0.139661	0.220299	0.169363	0.270867	1.20565	-2.37336	IBSP
positive regulation of neural crest formation (GO:0090300)	1940-01-01	0.139661	0.220299	0.169363	0.270867	1.24763	-2.456	LEF1
definitive hemopoiesis (GO:0060216)	1940-01-01	0.139661	0.220299	0.169363	0.270867	1.25129	-2.4632	RUNX3
positive regulation by host of viral transcription (GO:0043923)	1940-01-01	0.139661	0.220299	0.169363	0.270867	1.32096	-2.60036	LEF1
mRNA-binding (hnRNP) protein import into nucleus (GO:0006609)	1940-01-01	0.139661	0.220299	0.169363	0.270867	1.32655	-2.61135	RANBP3L
protein import into nucleus, substrate release (GO:0000061)	1940-01-01	0.139661	0.220299	0.169363	0.270867	1.34267	-2.64309	RANBP3L
activation of phospholipase A2 activity by calcium-mediated signaling (GO:0043006)	1940-01-01	0.139661	0.220299	0.169363	0.270867	1.34278	-2.64331	TNFSF11
steroid hormone receptor import into nucleus (GO:0002146)	1940-01-01	0.139661	0.220299	0.169363	0.270867	1.3463	-2.65024	RANBP3L
negative regulation of dendrite development (GO:2000171)	1940-01-01	0.139661	0.220299	0.169363	0.270867	1.35569	-2.66873	SEMA3A
response to interferon-alpha (GO:0035455)	1940-01-01	0.139661	0.220299	0.169363	0.270867	1.37532	-2.70737	LAMP3
calcium-mediated signaling (GO:0019722)	1940-01-01	0.139661	0.220299	0.169363	0.270867	1.39476	-2.74563	TNFSF11
monocyte chemotaxis (GO:0002548)	1940-01-01	0.139661	0.220299	0.169363	0.270867	1.43076	-2.81651	TNFSF11
negative regulation of cell adhesion involved in substrate-bound cell migration (GO:0006933)	1940-01-01	0.139661	0.220299	0.169363	0.270867	1.43428	-2.82344	ADAM22
I-kappaB phosphorylation (GO:0007252)	3/346	0.140577	0.221566	0.208096	0.295165	-1.33941	2.62793	LTK;WNT11;RUNX3
mesodermal to mesenchymal transition involved in gastrulation (GO:0060809)	1941-01-01	0.142894	0.221666	0.17312	0.272422	1.1601	-2.25715	LEF1
asparagine transport (GO:0006867)	1941-01-01	0.142894	0.221666	0.17312	0.272422	1.18276	-2.30125	SLC38A3
positive regulation of G-protein coupled receptor protein signaling pathway (GO:0045745)	1941-01-01	0.142894	0.221666	0.17312	0.272422	1.20523	-2.34496	RGS16
positive regulation of mesodermal to mesenchymal transition involved in gastrulation (GO:0060808)	1941-01-01	0.142894	0.221666	0.17312	0.272422	1.2268	-2.38692	LEF1
catenin import into nucleus (GO:0035411)	1941-01-01	0.142894	0.221666	0.17312	0.272422	1.25054	-2.43313	RANBP3L
positive regulation of transcription from RNA polymerase II promoter in response to amino acid starvation (GO:0061412)	1941-01-01	0.142894	0.221666	0.17312	0.272422	1.26898	-2.469	KLF2
proteasome core complex import into nucleus (GO:1990236)	1941-01-01	0.142894	0.221666	0.17312	0.272422	1.29147	-2.51276	RANBP3L
histone H4-K16 acetylation (GO:0043984)	1941-01-01	0.142894	0.221666	0.17312	0.272422	1.3113	-2.55134	LEF1
splicing factor protein import into nucleus (GO:0035048)	1941-01-01	0.142894	0.221666	0.17312	0.272422	1.31556	-2.55962	RANBP3L
regulation of skeletal muscle contraction by calcium ion signaling (GO:0014722)	1941-01-01	0.142894	0.221666	0.17312	0.272422	1.32005	-2.56836	TNFSF11
transcription factor import into nucleus (GO:0042991)	1941-01-01	0.142894	0.221666	0.17312	0.272422	1.32934	-2.58643	RANBP3L
regulation of adenylate cyclase activity involved in G-protein coupled receptor signaling pathway (GO:0010578)	1941-01-01	0.142894	0.221666	0.17312	0.272422	1.36002	-2.64613	FPR1
regulation of heart contraction involved in acute-phase response (GO:0002531)	1941-01-01	0.142894	0.221666	0.17312	0.272422	1.37099	-2.66747	S100A1
histone H3-K18 acetylation (GO:0043971)	1941-01-01	0.142894	0.221666	0.17312	0.272422	1.4887	-2.89648	LEF1
histone H3-K27 acetylation (GO:0043974)	1941-01-01	0.142894	0.221666	0.17312	0.272422	1.49553	-2.90979	LEF1
histone H3-K23 acetylation (GO:0043972)	1941-01-01	0.142894	0.221666	0.17312	0.272422	1.49966	-2.91782	LEF1
histone H3-K36 acetylation (GO:0043975)	1941-01-01	0.142894	0.221666	0.17312	0.272422	1.50291	-2.92414	LEF1
histone H3-K56 acetylation (GO:0097043)	1941-01-01	0.142894	0.221666	0.17312	0.272422	1.50479	-2.9278	LEF1
histone H3-K79 acetylation (GO:0043976)	1941-01-01	0.142894	0.221666	0.17312	0.272422	1.50711	-2.93231	LEF1
histone H3-K9 acetylation (GO:0043970)	1941-01-01	0.142894	0.221666	0.17312	0.272422	1.50935	-2.93667	LEF1
negative regulation of canonical Wnt signaling pathway (GO:0090090)	2/179	0.145145	0.224713	0.196385	0.284874	-0.632497	1.22073	WNT11;LEF1
peptidyl-serine phosphorylation (GO:0018105)	3/352	0.145792	0.224713	0.215136	0.299062	-1.28092	2.46651	LTK;WNT11;RUNX3
cellular response to epidermal growth factor stimulus (GO:0071364)	1942-01-01	0.146115	0.224713	0.17686	0.275454	1.22316	-2.35259	IBSP
positive regulation of interferon-beta secretion (GO:0035549)	1942-01-01	0.146115	0.224713	0.17686	0.275454	1.22879	-2.3634	C1QTNF3
positive regulation of keratinocyte proliferation (GO:0010838)	1942-01-01	0.146115	0.224713	0.17686	0.275454	1.26033	-2.42406	FGFR2
protein localization to cell surface (GO:0034394)	1942-01-01	0.146115	0.224713	0.17686	0.275454	1.27738	-2.45687	WNT11
ribonucleoprotein complex import into nucleus (GO:0071167)	1942-01-01	0.146115	0.224713	0.17686	0.275454	1.31097	-2.52146	RANBP3L
regulation of autophagy (GO:0010506)	1942-01-01	0.146115	0.224713	0.17686	0.275454	1.32342	-2.54541	LAMP3
regulation of protein targeting to vacuole involved in autophagy (GO:1904051)	1942-01-01	0.146115	0.224713	0.17686	0.275454	1.32726	-2.5528	LAMP3
histone H3-K4 acetylation (GO:0043973)	1942-01-01	0.146115	0.224713	0.17686	0.275454	1.47953	-2.84568	LEF1
histone H3-K14 acetylation (GO:0044154)	1942-01-01	0.146115	0.224713	0.17686	0.275454	1.50488	-2.89443	LEF1
regulation of neuron apoptotic process (GO:0043523)	2/182	0.149027	0.227689	0.201309	0.289033	-0.617796	1.17605	GDF15;BMP8B
positive regulation of MDA-5 signaling pathway (GO:1900245)	1943-01-01	0.149323	0.227689	0.180584	0.278376	1.18329	-2.25019	TNFSF11
cellular response to BMP stimulus (GO:0071773)	1943-01-01	0.149323	0.227689	0.180584	0.278376	1.22927	-2.33763	IBSP
histone H4-K5 acetylation (GO:0043981)	1943-01-01	0.149323	0.227689	0.180584	0.278376	1.25236	-2.38153	LEF1
histone H4-K8 acetylation (GO:0043982)	1943-01-01	0.149323	0.227689	0.180584	0.278376	1.25243	-2.38167	LEF1
negative regulation of cell death (GO:0060548)	1943-01-01	0.149323	0.227689	0.180584	0.278376	1.26428	-2.40421	WNT11
positive regulation of cysteine-type endopeptidase activity involved in apoptotic signaling pathway (GO:2001269)	1943-01-01	0.149323	0.227689	0.180584	0.278376	1.26983	-2.41475	CTSH
B cell proliferation (GO:0042100)	1943-01-01	0.149323	0.227689	0.180584	0.278376	1.28113	-2.43626	LEF1
negative regulation of JAK-STAT cascade (GO:0046426)	1943-01-01	0.149323	0.227689	0.180584	0.278376	1.3245	-2.51872	CHAD
glutathione biosynthetic process (GO:0006750)	1943-01-01	0.149323	0.227689	0.180584	0.278376	1.33174	-2.5325	CHAC1
heart looping (GO:0001947)	1943-01-01	0.149323	0.227689	0.180584	0.278376	1.36425	-2.59432	IHH
positive regulation of interleukin-12 secretion (GO:2001184)	1944-01-01	0.15252	0.229364	0.184291	0.279491	1.16426	-2.18935	C1QTNF3
negative regulation of NF-kappaB import into nucleus (GO:0042347)	1944-01-01	0.15252	0.229364	0.184291	0.279491	1.25212	-2.35456	C1QTNF3
cellular response to thyroid hormone stimulus (GO:0097067)	1944-01-01	0.15252	0.229364	0.184291	0.279491	1.26688	-2.38231	CTSH
TIRAP-dependent toll-like receptor signaling pathway (GO:0035664)	1944-01-01	0.15252	0.229364	0.184291	0.279491	1.29464	-2.43452	S100A1
positive regulation of TOR signaling (GO:0032008)	1944-01-01	0.15252	0.229364	0.184291	0.279491	1.30047	-2.44548	TNFSF11
toll-like receptor 1 signaling pathway (GO:0034130)	1944-01-01	0.15252	0.229364	0.184291	0.279491	1.30077	-2.44605	S100A1
toll-like receptor 10 signaling pathway (GO:0034166)	1944-01-01	0.15252	0.229364	0.184291	0.279491	1.30081	-2.44611	S100A1
toll-like receptor 11 signaling pathway (GO:0034170)	1944-01-01	0.15252	0.229364	0.184291	0.279491	1.30313	-2.45048	S100A1
toll-like receptor 15 signaling pathway (GO:0035681)	1944-01-01	0.15252	0.229364	0.184291	0.279491	1.30899	-2.46149	S100A1
toll-like receptor 12 signaling pathway (GO:0034174)	1944-01-01	0.15252	0.229364	0.184291	0.279491	1.31081	-2.46492	S100A1
toll-like receptor 21 signaling pathway (GO:0035682)	1944-01-01	0.15252	0.229364	0.184291	0.279491	1.31269	-2.46845	S100A1
toll-like receptor 13 signaling pathway (GO:0034178)	1944-01-01	0.15252	0.229364	0.184291	0.279491	1.31345	-2.46988	S100A1
fat cell differentiation (GO:0045444)	1944-01-01	0.15252	0.229364	0.184291	0.279491	1.31575	-2.47421	C1QTNF3
toll-like receptor 8 signaling pathway (GO:0034158)	1944-01-01	0.15252	0.229364	0.184291	0.279491	1.31958	-2.48141	S100A1
toll-like receptor 6 signaling pathway (GO:0034150)	1944-01-01	0.15252	0.229364	0.184291	0.279491	1.32163	-2.48527	S100A1
toll-like receptor signaling pathway (GO:0002224)	1944-01-01	0.15252	0.229364	0.184291	0.279491	1.32265	-2.48718	S100A1
toll-like receptor TLR1:TLR2 signaling pathway (GO:0038123)	1944-01-01	0.15252	0.229364	0.184291	0.279491	1.32871	-2.49858	S100A1
toll-like receptor TLR6:TLR2 signaling pathway (GO:0038124)	1944-01-01	0.15252	0.229364	0.184291	0.279491	1.33624	-2.51275	S100A1
chromatin-mediated maintenance of transcription (GO:0048096)	4/554	0.154334	0.230298	0.243298	0.319684	-1.63832	3.06143	WNT11;LEF1;RUNX3;KLF2
negative regulation by organism of inflammatory response of other organism involved in symbiotic interaction (GO:0052260)	1945-01-01	0.155705	0.230298	0.187981	0.280495	1.13776	-2.116	C1QTNF3
negative regulation of inflammatory response to wounding (GO:0106015)	1945-01-01	0.155705	0.230298	0.187981	0.280495	1.14241	-2.12464	C1QTNF3
negative regulation of leukotriene production involved in inflammatory response (GO:0035492)	1945-01-01	0.155705	0.230298	0.187981	0.280495	1.14275	-2.12528	C1QTNF3
regulation of G-protein coupled receptor protein signaling pathway (GO:0008277)	1945-01-01	0.155705	0.230298	0.187981	0.280495	1.15088	-2.14039	RGS16
myeloid cell differentiation (GO:0030099)	1945-01-01	0.155705	0.230298	0.187981	0.280495	1.1939	-2.2204	RUNX3
negative regulation of cell-substrate adhesion (GO:0010812)	1945-01-01	0.155705	0.230298	0.187981	0.280495	1.2988	-2.41549	ADAM22
toll-like receptor 5 signaling pathway (GO:0034146)	1945-01-01	0.155705	0.230298	0.187981	0.280495	1.3025	-2.42238	S100A1
sterol regulatory element binding protein import into nucleus (GO:0035105)	1945-01-01	0.155705	0.230298	0.187981	0.280495	1.30342	-2.42408	RANBP3L
toll-like receptor 7 signaling pathway (GO:0034154)	1945-01-01	0.155705	0.230298	0.187981	0.280495	1.30373	-2.42466	S100A1
diphosphoinositol polyphosphate metabolic process (GO:0071543)	1945-01-01	0.155705	0.230298	0.187981	0.280495	1.32587	-2.46584	ITPKA
inositol trisphosphate metabolic process (GO:0032957)	1945-01-01	0.155705	0.230298	0.187981	0.280495	1.32773	-2.4693	ITPKA
myo-inositol hexakisphosphate metabolic process (GO:0033517)	1945-01-01	0.155705	0.230298	0.187981	0.280495	1.33518	-2.48315	ITPKA
negative regulation of STAT protein import into nucleus (GO:2000365)	1945-01-01	0.155705	0.230298	0.187981	0.280495	1.34291	-2.49753	CHAD
cellular protein metabolic process (GO:0044267)	2/188	0.156854	0.230298	0.2112	0.296313	-0.60345	1.11785	CTSH;MATN3
ferredoxin metabolic process (GO:0006124)	2/188	0.156854	0.230298	0.2112	0.296313	-0.600612	1.1126	CTSH;MATN3
prosthetic group metabolic process (GO:0051189)	2/188	0.156854	0.230298	0.2112	0.296313	-0.598561	1.1088	CTSH;MATN3
rhodopsin metabolic process (GO:0046154)	2/188	0.156854	0.230298	0.2112	0.296313	-0.596234	1.10449	CTSH;MATN3
negative regulation of chronic inflammatory response (GO:0002677)	1946-01-01	0.158879	0.230298	0.191655	0.280495	1.1291	-2.0771	C1QTNF3
negative regulation of cell cycle arrest (GO:0071157)	1946-01-01	0.158879	0.230298	0.191655	0.280495	1.23181	-2.26605	FGFR2
regulation of cardiac muscle contraction (GO:0055117)	1946-01-01	0.158879	0.230298	0.191655	0.280495	1.27528	-2.34602	S100A1
inositol phosphate catabolic process (GO:0071545)	1946-01-01	0.158879	0.230298	0.191655	0.280495	1.29167	-2.37617	ITPKA
inositol phosphate biosynthetic process (GO:0032958)	1946-01-01	0.158879	0.230298	0.191655	0.280495	1.31005	-2.40998	ITPKA
ribosomal protein import into nucleus (GO:0006610)	1946-01-01	0.158879	0.230298	0.191655	0.280495	1.31531	-2.41966	RANBP3L
isopeptide cross-linking (GO:0018262)	1946-01-01	0.158879	0.230298	0.191655	0.280495	1.342	-2.46876	F13A1
peptide cross-linking via (2S,3S,4Xi,6R)-3-methyl-lanthionine sulfoxide (GO:0046804)	1946-01-01	0.158879	0.230298	0.191655	0.280495	1.3495	-2.48256	F13A1
peptide cross-linking via 2-(S-L-cysteinyl)-D-allo-threonine (GO:0046926)	1946-01-01	0.158879	0.230298	0.191655	0.280495	1.35753	-2.49733	F13A1
peptide cross-linking via (2S,3S,6R)-3-methyl-lanthionine (GO:0018156)	1946-01-01	0.158879	0.230298	0.191655	0.280495	1.35917	-2.50035	F13A1
peptide cross-linking via 2'-(S-L-cysteinyl)-L-histidine (GO:0018233)	1946-01-01	0.158879	0.230298	0.191655	0.280495	1.36192	-2.50541	F13A1
peptide cross-linking via 2-(S-L-cysteinyl)-D-phenylalanine (GO:0046925)	1946-01-01	0.158879	0.230298	0.191655	0.280495	1.36424	-2.50968	F13A1
peptide cross-linking via 3'-(3'-L-tyrosinyl)-L-tyrosine (GO:0030959)	1946-01-01	0.158879	0.230298	0.191655	0.280495	1.37031	-2.52085	F13A1
peptide cross-linking via 2-(S-L-cysteinyl)-L-phenylalanine (GO:0046924)	1946-01-01	0.158879	0.230298	0.191655	0.280495	1.37198	-2.52392	F13A1
peptide cross-linking via 2-imino-glutaminyl-5-imidazolinone glycine (GO:0019729)	1946-01-01	0.158879	0.230298	0.191655	0.280495	1.37364	-2.52696	F13A1
peptide cross-linking via 3-(S-L-cysteinyl)-L-aspartic acid (GO:0019928)	1946-01-01	0.158879	0.230298	0.191655	0.280495	1.38024	-2.5391	F13A1
peptide cross-linking via 3'-(S-L-cysteinyl)-L-tyrosine (GO:0018234)	1946-01-01	0.158879	0.230298	0.191655	0.280495	1.3807	-2.53995	F13A1
peptide cross-linking via 3'-(O4'-L-tyrosinyl)-L-tyrosine (GO:0030960)	1946-01-01	0.158879	0.230298	0.191655	0.280495	1.38146	-2.54135	F13A1
peptide cross-linking via 4'-(L-tryptophan)-L-tryptophyl quinone (GO:0018069)	1946-01-01	0.158879	0.230298	0.191655	0.280495	1.38606	-2.54982	F13A1
peptide cross-linking via 4'-(S-L-cysteinyl)-L-tryptophyl quinone (GO:0019927)	1946-01-01	0.158879	0.230298	0.191655	0.280495	1.38877	-2.5548	F13A1
peptide cross-linking via 4-amino-3-isothiazolidinone (GO:0048108)	1946-01-01	0.158879	0.230298	0.191655	0.280495	1.39079	-2.55852	F13A1
peptide cross-linking via an oxazole or thiazole (GO:0018157)	1946-01-01	0.158879	0.230298	0.191655	0.280495	1.39448	-2.56531	F13A1
peptide cross-linking via 5-imidazolinone glycine (GO:0018253)	1946-01-01	0.158879	0.230298	0.191655	0.280495	1.39948	-2.5745	F13A1
peptide cross-linking via L-cysteinyl-L-selenocysteine (GO:0050837)	1946-01-01	0.158879	0.230298	0.191655	0.280495	1.40375	-2.58235	F13A1
peptide cross-linking via L-histidyl-L-tyrosine (GO:0018151)	1946-01-01	0.158879	0.230298	0.191655	0.280495	1.40687	-2.5881	F13A1
peptide cross-linking via L-cystine (GO:0018316)	1946-01-01	0.158879	0.230298	0.191655	0.280495	1.40697	-2.58829	F13A1
peptide cross-linking via S-(2-aminovinyl)-3-methyl-D-cysteine (GO:0018162)	1946-01-01	0.158879	0.230298	0.191655	0.280495	1.4101	-2.59404	F13A1
peptide cross-linking via lanthionine or 3-methyl-lanthionine (GO:0018081)	1946-01-01	0.158879	0.230298	0.191655	0.280495	1.41315	-2.59966	F13A1
peptide cross-linking via S-(2-aminovinyl)-D-cysteine (GO:0018096)	1946-01-01	0.158879	0.230298	0.191655	0.280495	1.41733	-2.60734	F13A1
peptide cross-linking via S-(L-isoglutamyl)-L-cysteine (GO:0018232)	1946-01-01	0.158879	0.230298	0.191655	0.280495	1.42016	-2.61254	F13A1
peptide cross-linking via S-glycyl-L-cysteine (GO:0018255)	1946-01-01	0.158879	0.230298	0.191655	0.280495	1.42598	-2.62325	F13A1
hematopoietic progenitor cell differentiation (GO:0002244)	1947-01-01	0.16204	0.233162	0.195313	0.283528	1.23039	-2.2392	RUNX3
positive regulation of stress fiber assembly (GO:0051496)	1947-01-01	0.16204	0.233162	0.195313	0.283528	1.2464	-2.26834	WNT11
Notch signaling pathway involved in forebrain neuroblast division (GO:0021876)	1947-01-01	0.16204	0.233162	0.195313	0.283528	1.28887	-2.34562	LEF1
ciliary receptor clustering involved in smoothened signaling pathway (GO:0060830)	1947-01-01	0.16204	0.233162	0.195313	0.283528	1.30997	-2.38403	IHH
toll-like receptor 3 signaling pathway (GO:0034138)	1947-01-01	0.16204	0.233162	0.195313	0.283528	1.31937	-2.40115	S100A1
toll-like receptor 2 signaling pathway (GO:0034134)	1947-01-01	0.16204	0.233162	0.195313	0.283528	1.3247	-2.41083	S100A1
heterophilic cell-cell adhesion via plasma membrane cell adhesion molecules (GO:0007157)	1947-01-01	0.16204	0.233162	0.195313	0.283528	1.36141	-2.47765	AMIGO2
peptide cross-linking via 2-imino-glutamic acid 5-imidazolinone glycine (GO:0051358)	1947-01-01	0.16204	0.233162	0.195313	0.283528	1.3806	-2.51256	F13A1
peptide cross-linking via 4-(S-L-cysteinyl)-L-glutamic acid (GO:0019929)	1947-01-01	0.16204	0.233162	0.195313	0.283528	1.38349	-2.51782	F13A1
histone H3 acetylation (GO:0043966)	1947-01-01	0.16204	0.233162	0.195313	0.283528	1.4593	-2.65579	LEF1
torso signaling pathway (GO:0008293)	3/371	0.162719	0.233968	0.23776	0.313923	-1.06587	1.93534	SHC4;SP7;RUNX3
protein repair (GO:0030091)	2/194	0.164759	0.235455	0.221142	0.301446	-0.542534	0.978335	CTSH;MATN3
positive regulation of RIG-I signaling pathway (GO:1900246)	1948-01-01	0.16519	0.235455	0.198954	0.286069	1.16992	-2.10663	TNFSF11
cellular response to thyroxine stimulus (GO:0097069)	1948-01-01	0.16519	0.235455	0.198954	0.286069	1.17774	-2.1207	CTSH
positive regulation of cell-substrate adhesion (GO:0010811)	1948-01-01	0.16519	0.235455	0.198954	0.286069	1.18066	-2.12597	IBSP
positive regulation of cell differentiation (GO:0045597)	1948-01-01	0.16519	0.235455	0.198954	0.286069	1.20608	-2.17174	RUNX3
cellular response to transforming growth factor beta stimulus (GO:0071560)	1948-01-01	0.16519	0.235455	0.198954	0.286069	1.21601	-2.18962	IBSP
toll-like receptor 9 signaling pathway (GO:0034162)	1948-01-01	0.16519	0.235455	0.198954	0.286069	1.30048	-2.34172	S100A1
bile acid biosynthetic process (GO:0006699)	1948-01-01	0.16519	0.235455	0.198954	0.286069	1.34003	-2.41294	CH25H
cholesterol metabolic process (GO:0008203)	1948-01-01	0.16519	0.235455	0.198954	0.286069	1.34046	-2.4137	CH25H
peptide cross-linking via 5'-(N6-L-lysine)-L-topaquinone (GO:0018124)	1948-01-01	0.16519	0.235455	0.198954	0.286069	1.35406	-2.43821	F13A1
peptide cross-linking via L-lysinoalanine (GO:0018274)	1948-01-01	0.16519	0.235455	0.198954	0.286069	1.35669	-2.44294	F13A1
peptide cross-linking via N6-(L-isoaspartyl)-L-lysine (GO:0018420)	1948-01-01	0.16519	0.235455	0.198954	0.286069	1.3615	-2.45159	F13A1
CAAX-box protein maturation (GO:0080120)	2/196	0.16741	0.238447	0.224466	0.305342	-0.518654	0.926996	CTSH;MATN3
negative regulation of acute inflammatory response (GO:0002674)	1949-01-01	0.168328	0.238545	0.202579	0.289378	1.1466	-2.04306	C1QTNF3
positive regulation of tumor necrosis factor secretion (GO:1904469)	1949-01-01	0.168328	0.238545	0.202579	0.289378	1.22873	-2.1894	C1QTNF3
RNA polymerase II complex import to nucleus (GO:0044376)	1949-01-01	0.168328	0.238545	0.202579	0.289378	1.23155	-2.19442	RANBP3L
bicarbonate transport (GO:0015701)	1949-01-01	0.168328	0.238545	0.202579	0.289378	1.27505	-2.27193	CA9
iron assimilation (GO:0033212)	1949-01-01	0.168328	0.238545	0.202579	0.289378	1.28013	-2.28098	SLC40A1
modulation by virus of host autophagy (GO:0039519)	1949-01-01	0.168328	0.238545	0.202579	0.289378	1.29064	-2.29972	LAMP3
sequestering of iron ion (GO:0097577)	1949-01-01	0.168328	0.238545	0.202579	0.289378	1.29193	-2.30202	SLC40A1
SMAD protein import into nucleus (GO:0007184)	1950-01-01	0.171454	0.241757	0.206188	0.292832	1.20701	-2.12849	RANBP3L
regulation of inhibitory G-protein coupled receptor phosphorylation (GO:1904323)	1950-01-01	0.171454	0.241757	0.206188	0.292832	1.21852	-2.14878	RGS16
brown fat cell differentiation (GO:0050873)	1950-01-01	0.171454	0.241757	0.206188	0.292832	1.28491	-2.26586	C1QTNF3
white fat cell differentiation (GO:0050872)	1950-01-01	0.171454	0.241757	0.206188	0.292832	1.28514	-2.26627	C1QTNF3
heterotrimeric G-protein complex cycle (GO:0031684)	1950-01-01	0.171454	0.241757	0.206188	0.292832	1.3159	-2.32051	NTRK2
regulation of GTPase activity (GO:0043087)	1950-01-01	0.171454	0.241757	0.206188	0.292832	1.32293	-2.33291	NTRK2
peptide cross-linking via chondroitin 4-sulfate glycosaminoglycan (GO:0019800)	1950-01-01	0.171454	0.241757	0.206188	0.292832	1.33234	-2.3495	F13A1
positive regulation of interleukin-6 secretion (GO:2000778)	1951-01-01	0.174569	0.244049	0.209781	0.295165	1.12232	-1.95893	C1QTNF3
negative regulation of G-protein coupled receptor protein signaling pathway (GO:0045744)	1951-01-01	0.174569	0.244049	0.209781	0.295165	1.14674	-2.00156	RGS16
canonical Wnt signaling pathway involved in heart development (GO:0061316)	1951-01-01	0.174569	0.244049	0.209781	0.295165	1.1787	-2.05735	LEF1
canonical Wnt signaling pathway involved in mesenchymal stem cell differentiation (GO:0044338)	1951-01-01	0.174569	0.244049	0.209781	0.295165	1.18001	-2.05963	LEF1
positive regulation of interferon-gamma secretion (GO:1902715)	1951-01-01	0.174569	0.244049	0.209781	0.295165	1.18168	-2.06254	C1QTNF3
canonical Wnt signaling pathway involved in mesonephros development (GO:0061292)	1951-01-01	0.174569	0.244049	0.209781	0.295165	1.18473	-2.06787	LEF1
positive regulation of spinal cord association neuron differentiation by canonical Wnt signaling pathway (GO:0100067)	1951-01-01	0.174569	0.244049	0.209781	0.295165	1.20334	-2.10035	LEF1
regulation of heart induction by canonical Wnt signaling pathway (GO:0100012)	1951-01-01	0.174569	0.244049	0.209781	0.295165	1.20721	-2.10711	LEF1
zymogen activation (GO:0031638)	1951-01-01	0.174569	0.244049	0.209781	0.295165	1.20733	-2.10732	CTSH
MyD88-independent toll-like receptor signaling pathway (GO:0002756)	1951-01-01	0.174569	0.244049	0.209781	0.295165	1.20844	-2.10925	S100A1
glutathione catabolic process (GO:0006751)	1951-01-01	0.174569	0.244049	0.209781	0.295165	1.25369	-2.18823	CHAC1
positive regulation of muscle cell differentiation (GO:0051149)	1951-01-01	0.174569	0.244049	0.209781	0.295165	1.27319	-2.22227	MEGF10
Notch receptor processing (GO:0007220)	2/202	0.175407	0.245046	0.23446	0.313768	-0.470744	0.819399	CTSH;MATN3
negative regulation of respiratory burst involved in inflammatory response (GO:0060266)	1952-01-01	0.177672	0.246114	0.213358	0.296801	1.09914	-1.89911	C1QTNF3
canonical Wnt signaling pathway involved in midbrain dopaminergic neuron differentiation (GO:1904954)	1952-01-01	0.177672	0.246114	0.213358	0.296801	1.12611	-1.94571	LEF1
canonical Wnt signaling pathway involved in metanephric kidney development (GO:0061290)	1952-01-01	0.177672	0.246114	0.213358	0.296801	1.14182	-1.97285	LEF1
canonical Wnt signaling pathway involved in neural plate anterior/posterior pattern formation (GO:0060823)	1952-01-01	0.177672	0.246114	0.213358	0.296801	1.15386	-1.99365	LEF1
negative regulation of histamine secretion by mast cell (GO:1903594)	1952-01-01	0.177672	0.246114	0.213358	0.296801	1.17102	-2.0233	C1QTNF3
canonical Wnt signaling pathway involved in osteoblast differentiation (GO:0044339)	1952-01-01	0.177672	0.246114	0.213358	0.296801	1.17267	-2.02615	LEF1
kidney development (GO:0001822)	1952-01-01	0.177672	0.246114	0.213358	0.296801	1.1901	-2.05627	ITGB4
homophilic cell adhesion via plasma membrane adhesion molecules (GO:0007156)	1952-01-01	0.177672	0.246114	0.213358	0.296801	1.19101	-2.05785	AMIGO2
regulation of rhodopsin mediated signaling pathway (GO:0022400)	1952-01-01	0.177672	0.246114	0.213358	0.296801	1.23906	-2.14086	RGS16
peptide cross-linking via 2-imino-methionine 5-imidazolinone glycine (GO:0051359)	1952-01-01	0.177672	0.246114	0.213358	0.296801	1.30074	-2.24744	F13A1
peptide cross-linking via 3-(2-methylthio)ethyl-6-(4-hydroxybenzylidene)-5-iminopiperazin-2-one (GO:0051357)	1952-01-01	0.177672	0.246114	0.213358	0.296801	1.30645	-2.25729	F13A1
peptide cross-linking via S-[5'-(L-tryptoph-6'-yl)-L-tyrosin-3'-yl]-L-methionin-S-ium (GO:0050739)	1952-01-01	0.177672	0.246114	0.213358	0.296801	1.30692	-2.25811	F13A1
interferon-gamma-mediated signaling pathway (GO:0060333)	2/204	0.178086	0.246514	0.237798	0.313923	-0.414661	0.715493	CHAD;TNFSF11
canonical Wnt signaling pathway involved in neural crest cell differentiation (GO:0044335)	1953-01-01	0.180764	0.248472	0.21692	0.299425	1.13527	-1.94195	LEF1
negative regulation of inflammatory response to antigenic stimulus (GO:0002862)	1953-01-01	0.180764	0.248472	0.21692	0.299425	1.14263	-1.95455	C1QTNF3
cytoplasmic sequestering of NF-kappaB (GO:0007253)	1953-01-01	0.180764	0.248472	0.21692	0.299425	1.18584	-2.02846	C1QTNF3
maintenance of protein location in plasma membrane (GO:0072660)	1953-01-01	0.180764	0.248472	0.21692	0.299425	1.21527	-2.07879	FGF13
metanephros development (GO:0001656)	1953-01-01	0.180764	0.248472	0.21692	0.299425	1.21833	-2.08402	CTSH
protein localization to T-tubule (GO:0036371)	1953-01-01	0.180764	0.248472	0.21692	0.299425	1.22747	-2.09967	FGF13
calcium-mediated signaling using intracellular calcium source (GO:0035584)	1953-01-01	0.180764	0.248472	0.21692	0.299425	1.25672	-2.1497	TNFSF11
toll-like receptor 4 signaling pathway (GO:0034142)	1953-01-01	0.180764	0.248472	0.21692	0.299425	1.28198	-2.19291	S100A1
phospholipase C-activating G-protein coupled receptor signaling pathway (GO:0007200)	1953-01-01	0.180764	0.248472	0.21692	0.299425	1.30045	-2.22451	FPR1
phospholipase C-activating serotonin receptor signaling pathway (GO:0007208)	1953-01-01	0.180764	0.248472	0.21692	0.299425	1.30211	-2.22734	FPR1
cardiac epithelial to mesenchymal transition (GO:0060317)	1954-01-01	0.183845	0.249739	0.220465	0.300731	1.08012	-1.82936	LEF1
negative regulation of endothelial cell proliferation (GO:0001937)	1954-01-01	0.183845	0.249739	0.220465	0.300731	1.16591	-1.97466	RUNX3
cellular response to cytokine stimulus (GO:0071345)	1954-01-01	0.183845	0.249739	0.220465	0.300731	1.20663	-2.04362	LEF1
regulation of cardiac muscle contraction by calcium ion signaling (GO:0010882)	1954-01-01	0.183845	0.249739	0.220465	0.300731	1.20927	-2.04809	TNFSF11
positive regulation of ryanodine-sensitive calcium-release channel activity (GO:0060316)	1954-01-01	0.183845	0.249739	0.220465	0.300731	1.2163	-2.06001	JPH3
ornithine transport (GO:0015822)	1954-01-01	0.183845	0.249739	0.220465	0.300731	1.24571	-2.10982	SLC38A3
negative regulation of axonogenesis (GO:0050771)	1954-01-01	0.183845	0.249739	0.220465	0.300731	1.29022	-2.1852	SEMA3A
sodium ion transmembrane transport (GO:0035725)	1954-01-01	0.183845	0.249739	0.220465	0.300731	1.31355	-2.22471	FGF13
columnar/cuboidal epithelial cell differentiation (GO:0002065)	1954-01-01	0.183845	0.249739	0.220465	0.300731	1.32151	-2.23819	FGFR2
epithelial cell development (GO:0002064)	1954-01-01	0.183845	0.249739	0.220465	0.300731	1.32327	-2.24117	FGFR2
epithelial cell differentiation involved in embryonic placenta development (GO:0060671)	1954-01-01	0.183845	0.249739	0.220465	0.300731	1.32609	-2.24595	FGFR2
epithelial cell differentiation involved in kidney development (GO:0035850)	1954-01-01	0.183845	0.249739	0.220465	0.300731	1.32936	-2.25149	FGFR2
epithelial cell differentiation involved in salivary gland development (GO:0060690)	1954-01-01	0.183845	0.249739	0.220465	0.300731	1.33218	-2.25627	FGFR2
granulosa cell differentiation (GO:0060014)	1954-01-01	0.183845	0.249739	0.220465	0.300731	1.3364	-2.26342	FGFR2
epithelial cell fate commitment (GO:0072148)	1954-01-01	0.183845	0.249739	0.220465	0.300731	1.33667	-2.26387	FGFR2
Malpighian tubule principal cell differentiation (GO:0061329)	1954-01-01	0.183845	0.249739	0.220465	0.300731	1.33943	-2.26855	FGFR2
Malpighian tubule stellate cell differentiation (GO:0061330)	1954-01-01	0.183845	0.249739	0.220465	0.300731	1.34161	-2.27224	FGFR2
phosphorylation of RNA polymerase II C-terminal domain (GO:0070816)	4/596	0.184935	0.251046	0.285352	0.361888	-1.34753	2.2743	LTK;WNT11;SP7;RUNX3
regulation of hair cycle by canonical Wnt signaling pathway (GO:0060901)	1955-01-01	0.186913	0.253383	0.223994	0.304911	1.17673	-1.9735	LEF1
leading edge cell differentiation (GO:0035026)	1955-01-01	0.186913	0.253383	0.223994	0.304911	1.28492	-2.15496	FGFR2
cellular iron ion homeostasis (GO:0006879)	1956-01-01	0.189971	0.256996	0.227508	0.308839	1.20135	-1.9953	SLC40A1
regulation of actin cytoskeleton organization (GO:0032956)	1956-01-01	0.189971	0.256996	0.227508	0.308839	1.24073	-2.06071	CAPN6
ureter epithelial cell differentiation (GO:0072192)	1956-01-01	0.189971	0.256996	0.227508	0.308839	1.29466	-2.15028	FGFR2
protein phosphorylation (GO:0006468)	3/401	0.190569	0.257628	0.274273	0.352611	-0.907298	1.50407	LTK;WNT11;RUNX3
positive regulation of interleukin-8 secretion (GO:2000484)	1957-01-01	0.193017	0.259157	0.231006	0.311439	1.13394	-1.8653	C1QTNF3
negative regulation of neuron projection development (GO:0010977)	1957-01-01	0.193017	0.259157	0.231006	0.311439	1.1384	-1.87264	SEMA3A
calcium ion export (GO:1901660)	1957-01-01	0.193017	0.259157	0.231006	0.311439	1.15678	-1.90287	CDH23
positive regulation of blood vessel endothelial cell migration (GO:0043536)	1957-01-01	0.193017	0.259157	0.231006	0.311439	1.17306	-1.92965	EPHA2
epithelial cell differentiation (GO:0030855)	1957-01-01	0.193017	0.259157	0.231006	0.311439	1.24584	-2.04938	FGFR2
phospholipase C-activating angiotensin-activated signaling pathway (GO:0086097)	1957-01-01	0.193017	0.259157	0.231006	0.311439	1.25339	-2.06179	FPR1
phospholipase C-activating tachykinin receptor signaling pathway (GO:0007209)	1957-01-01	0.193017	0.259157	0.231006	0.311439	1.26503	-2.08095	FPR1
phospholipase C-activating adrenergic receptor signaling pathway (GO:0071882)	1957-01-01	0.193017	0.259157	0.231006	0.311439	1.27116	-2.09103	FPR1
inositol phosphate metabolic process (GO:0043647)	1957-01-01	0.193017	0.259157	0.231006	0.311439	1.28234	-2.10941	ITPKA
polarized epithelial cell differentiation (GO:0030859)	1957-01-01	0.193017	0.259157	0.231006	0.311439	1.30154	-2.141	FGFR2
cellular protein catabolic process (GO:0044257)	2/216	0.194293	0.260691	0.257877	0.334216	-0.344435	0.564318	CTSH;MATN3
beta-catenin destruction complex disassembly (GO:1904886)	1958-01-01	0.196052	0.26127	0.234489	0.313768	1.10319	-1.79751	LEF1
calcium ion transport (GO:0006816)	1958-01-01	0.196052	0.26127	0.234489	0.313768	1.16449	-1.8974	CDH23
cytosolic calcium ion transport (GO:0060401)	1958-01-01	0.196052	0.26127	0.234489	0.313768	1.1673	-1.90197	CDH23
Golgi calcium ion transport (GO:0032472)	1958-01-01	0.196052	0.26127	0.234489	0.313768	1.16931	-1.90525	CDH23
calcium ion transmembrane import into cytosol (GO:0097553)	1958-01-01	0.196052	0.26127	0.234489	0.313768	1.20407	-1.96188	JPH3
axon arborization (GO:0140060)	1958-01-01	0.196052	0.26127	0.234489	0.313768	1.20684	-1.9664	FGFR2
negative regulation of chaperone-mediated autophagy (GO:1904715)	1958-01-01	0.196052	0.26127	0.234489	0.313768	1.24132	-2.02257	EEF1A2
protein trimerization (GO:0070206)	1958-01-01	0.196052	0.26127	0.234489	0.313768	1.25424	-2.04363	C1QTNF3
lens fiber cell differentiation (GO:0070306)	1958-01-01	0.196052	0.26127	0.234489	0.313768	1.2727	-2.07371	FGFR2
multi-ciliated epithelial cell differentiation (GO:1903251)	1958-01-01	0.196052	0.26127	0.234489	0.313768	1.27731	-2.08122	FGFR2
canonical Wnt signaling pathway involved in positive regulation of cell-cell adhesion (GO:0044329)	1959-01-01	0.199075	0.261927	0.237955	0.313923	1.13862	-1.83781	LEF1
cholesterol biosynthetic process (GO:0006695)	1959-01-01	0.199075	0.261927	0.237955	0.313923	1.16553	-1.88124	CH25H
intrinsic apoptotic signaling pathway in response to DNA damage by p53 class mediator (GO:0042771)	1959-01-01	0.199075	0.261927	0.237955	0.313923	1.17071	-1.88962	EPHA2
sarcoplasmic reticulum calcium ion transport (GO:0070296)	1959-01-01	0.199075	0.261927	0.237955	0.313923	1.18405	-1.91114	CDH23
collateral sprouting (GO:0048668)	1959-01-01	0.199075	0.261927	0.237955	0.313923	1.19165	-1.92341	FGFR2
negative regulation of tyrosine phosphorylation of STAT protein (GO:0042532)	1959-01-01	0.199075	0.261927	0.237955	0.313923	1.19685	-1.9318	CHAD
positive regulation of T cell proliferation (GO:0042102)	1959-01-01	0.199075	0.261927	0.237955	0.313923	1.2062	-1.94689	TNFSF11
keratinocyte development (GO:0003334)	1959-01-01	0.199075	0.261927	0.237955	0.313923	1.22188	-1.9722	EPHA2
limb granular cell differentiation (GO:0060891)	1959-01-01	0.199075	0.261927	0.237955	0.313923	1.22189	-1.97222	EPHA2
limb spinous cell differentiation (GO:0060890)	1959-01-01	0.199075	0.261927	0.237955	0.313923	1.22528	-1.97769	EPHA2
mesenchymal to epithelial transition (GO:0060231)	1959-01-01	0.199075	0.261927	0.237955	0.313923	1.23211	-1.98872	FGFR2
O-glycan processing, core 1 (GO:0016267)	1959-01-01	0.199075	0.261927	0.237955	0.313923	1.35552	-2.18791	GALNT3
O-glycan processing, core 2 (GO:0016268)	1959-01-01	0.199075	0.261927	0.237955	0.313923	1.35992	-2.19501	GALNT3
O-glycan processing, core 3 (GO:0016269)	1959-01-01	0.199075	0.261927	0.237955	0.313923	1.36552	-2.20404	GALNT3
O-glycan processing, core 4 (GO:0016270)	1959-01-01	0.199075	0.261927	0.237955	0.313923	1.36658	-2.20576	GALNT3
O-glycan processing, core 5 (GO:0031041)	1959-01-01	0.199075	0.261927	0.237955	0.313923	1.36837	-2.20865	GALNT3
O-glycan processing, core 6 (GO:0031042)	1959-01-01	0.199075	0.261927	0.237955	0.313923	1.37069	-2.21239	GALNT3
O-glycan processing, core 7 (GO:0031043)	1959-01-01	0.199075	0.261927	0.237955	0.313923	1.37553	-2.22021	GALNT3
O-glycan processing, core 8 (GO:0031044)	1959-01-01	0.199075	0.261927	0.237955	0.313923	1.37591	-2.22082	GALNT3
negative regulation of cytokine production involved in inflammatory response (GO:1900016)	1960-01-01	0.202088	0.265004	0.241407	0.317412	1.09715	-1.75441	C1QTNF3
positive regulation of protein catabolic process (GO:0045732)	1960-01-01	0.202088	0.265004	0.241407	0.317412	1.1385	-1.82052	KLF2
negative regulation of outer hair cell apoptotic process (GO:1905586)	1960-01-01	0.202088	0.265004	0.241407	0.317412	1.18637	-1.89707	NTRK2
MyD88-dependent toll-like receptor signaling pathway (GO:0002755)	1960-01-01	0.202088	0.265004	0.241407	0.317412	1.1955	-1.91167	S100A1
protein transport from ciliary membrane to plasma membrane (GO:1903445)	1960-01-01	0.202088	0.265004	0.241407	0.317412	1.23496	-1.97476	FGF13
intracellular signal transduction involved in positive regulation of cell growth (GO:1905427)	1961-01-01	0.205089	0.267691	0.244843	0.320217	1.13669	-1.80087	LEF1
positive regulation of direction of cell growth (GO:0061390)	1961-01-01	0.205089	0.267691	0.244843	0.320217	1.14997	-1.82192	LEF1
positive regulation of pseudohyphal growth (GO:2000222)	1961-01-01	0.205089	0.267691	0.244843	0.320217	1.15273	-1.82629	LEF1
positive regulation of cytokinesis (GO:0032467)	1961-01-01	0.205089	0.267691	0.244843	0.320217	1.16309	-1.8427	FGFR2
ncRNA export from nucleus (GO:0097064)	1961-01-01	0.205089	0.267691	0.244843	0.320217	1.19292	-1.88996	RANBP3L
NLS-bearing protein import into nucleus (GO:0006607)	1961-01-01	0.205089	0.267691	0.244843	0.320217	1.22705	-1.94403	RANBP3L
lung epithelial cell differentiation (GO:0060487)	1961-01-01	0.205089	0.267691	0.244843	0.320217	1.2638	-2.00225	FGFR2
negative regulation of motor neuron apoptotic process (GO:2000672)	1962-01-01	0.208079	0.271054	0.248264	0.324045	1.17949	-1.85161	NTRK2
snRNA export from nucleus (GO:0006408)	1962-01-01	0.208079	0.271054	0.248264	0.324045	1.19624	-1.87789	RANBP3L
miRNA export from nucleus (GO:0061716)	1962-01-01	0.208079	0.271054	0.248264	0.324045	1.20011	-1.88398	RANBP3L
endothelial cell differentiation (GO:0045446)	1963-01-01	0.211058	0.274571	0.25167	0.328055	1.24345	-1.93434	FGFR2
phospholipase C-activating G-protein coupled glutamate receptor signaling pathway (GO:0007206)	1963-01-01	0.211058	0.274571	0.25167	0.328055	1.24741	-1.9405	FPR1
calcium ion import (GO:0070509)	1964-01-01	0.214026	0.277514	0.25506	0.331376	1.11771	-1.72313	CDH23
store-operated calcium entry (GO:0002115)	1964-01-01	0.214026	0.277514	0.25506	0.331376	1.15085	-1.77422	CDH23
protein localization to plasma membrane (GO:0072659)	1964-01-01	0.214026	0.277514	0.25506	0.331376	1.16056	-1.78919	FGF13
ubiquitin-dependent glycoprotein ERAD pathway (GO:0097466)	1964-01-01	0.214026	0.277514	0.25506	0.331376	1.19116	-1.83636	DERL3
phospholipase C-activating rhodopsin mediated signaling pathway (GO:0030265)	1964-01-01	0.214026	0.277514	0.25506	0.331376	1.2292	-1.89501	FPR1
canonical Wnt signaling pathway involved in positive regulation of wound healing (GO:0044330)	1965-01-01	0.216983	0.28024	0.258436	0.334216	1.11518	-1.70393	LEF1
positive regulation of chondrocyte hypertrophy (GO:1903043)	1965-01-01	0.216983	0.28024	0.258436	0.334216	1.11925	-1.71014	LEF1
positive regulation of root hair elongation (GO:1902892)	1965-01-01	0.216983	0.28024	0.258436	0.334216	1.12485	-1.7187	LEF1
positive regulation of unidimensional cell growth (GO:0051512)	1965-01-01	0.216983	0.28024	0.258436	0.334216	1.12653	-1.72127	LEF1
positive regulation of cytokine secretion (GO:0050715)	1965-01-01	0.216983	0.28024	0.258436	0.334216	1.13621	-1.73605	C1QTNF3
mammary gland epithelial cell differentiation (GO:0060644)	1965-01-01	0.216983	0.28024	0.258436	0.334216	1.23276	-1.88358	FGFR2
mitochondrial protein processing (GO:0034982)	2/233	0.217557	0.280613	0.286373	0.362714	-0.280043	0.427148	CTSH;MATN3
vacuolar protein processing (GO:0006624)	2/233	0.217557	0.280613	0.286373	0.362714	-0.272507	0.415654	CTSH;MATN3
sterol regulatory element binding protein cleavage (GO:0035103)	2/236	0.221691	0.285757	0.291397	0.366248	-0.285684	0.430375	CTSH;MATN3
activation of MAPKKK activity (GO:0000185)	1967-01-01	0.222864	0.286705	0.265141	0.342213	1.05925	-1.59015	TNFSF11
positive regulation of sprouting of injured axon (GO:0048687)	1967-01-01	0.222864	0.286705	0.265141	0.342213	1.09204	-1.63937	LEF1
positive regulation of protein kinase B signaling (GO:0051897)	1967-01-01	0.222864	0.286705	0.265141	0.342213	1.20241	-1.80505	TNFSF11
positive regulation of osteoblast differentiation (GO:0045669)	1968-01-01	0.225788	0.289898	0.268472	0.345831	1.05704	-1.57304	FGFR2
adenylate cyclase-inhibiting G-protein coupled receptor signaling pathway (GO:0007193)	1968-01-01	0.225788	0.289898	0.268472	0.345831	1.15803	-1.72334	FPR1
phospholipase C-activating G-protein coupled acetylcholine receptor signaling pathway (GO:0007207)	1968-01-01	0.225788	0.289898	0.268472	0.345831	1.17975	-1.75566	FPR1
positive regulation of epithelial to mesenchymal transition (GO:0010718)	1969-01-01	0.228701	0.293256	0.271787	0.349644	1.11292	-1.64194	LEF1
sensory perception of sound (GO:0007605)	1969-01-01	0.228701	0.293256	0.271787	0.349644	1.17689	-1.73631	CDH23
negative regulation of angiogenesis (GO:0016525)	1970-01-01	0.231603	0.296591	0.275088	0.353197	1.03853	-1.51909	EPHA2
negative regulation of GTPase activity (GO:0034260)	1970-01-01	0.231603	0.296591	0.275088	0.353197	1.16147	-1.69891	NTRK2
ganglion development (GO:0061548)	2/244	0.232746	0.297473	0.304775	0.376093	-0.252991	0.368813	FGF13;L1CAM
nervous system development (GO:0007399)	2/244	0.232746	0.297473	0.304775	0.376093	-0.250681	0.365445	FGF13;L1CAM
stomatogastric nervous system development (GO:0007421)	2/244	0.232746	0.297473	0.304775	0.376093	-0.248416	0.362143	FGF13;L1CAM
autonomic nervous system development (GO:0048483)	2/245	0.234131	0.298931	0.306444	0.377312	-0.251914	0.365748	FGF13;L1CAM
negative regulation of neuron death (GO:1901215)	1971-01-01	0.234495	0.298931	0.278374	0.356718	1.05644	-1.53218	WNT11
respiratory basal cell differentiation (GO:1902691)	1971-01-01	0.234495	0.298931	0.278374	0.356718	1.09571	-1.58913	FGFR2
positive regulation of mitotic cell cycle (GO:0045931)	1971-01-01	0.234495	0.298931	0.278374	0.356718	1.10461	-1.60204	FGFR2
positive regulation of transcription from RNA polymerase II promoter in response to endoplasmic reticulum stress (GO:1990440)	1972-01-01	0.237376	0.301043	0.281646	0.359039	1.03252	-1.48488	KLF2
neuron projection fasciculation (GO:0106030)	1972-01-01	0.237376	0.301043	0.281646	0.359039	1.04583	-1.50402	L1CAM
positive regulation of endothelial cell migration (GO:0010595)	1972-01-01	0.237376	0.301043	0.281646	0.359039	1.05146	-1.51212	CTSH
hepatocyte differentiation (GO:0070365)	1972-01-01	0.237376	0.301043	0.281646	0.359039	1.05647	-1.51932	FGFR2
retrograde extension (GO:0003389)	1972-01-01	0.237376	0.301043	0.281646	0.359039	1.05664	-1.51957	L1CAM
sevenless signaling pathway (GO:0045500)	1972-01-01	0.237376	0.301043	0.281646	0.359039	1.06836	-1.53642	SHC4
positive regulation of epithelial cell proliferation involved in wound healing (GO:0060054)	1972-01-01	0.237376	0.301043	0.281646	0.359039	1.07147	-1.54089	FGFR2
negative regulation of endoplasmic reticulum stress-induced neuron intrinsic apoptotic signaling pathway (GO:1903382)	1972-01-01	0.237376	0.301043	0.281646	0.359039	1.07153	-1.54098	NTRK2
transforming growth factor beta receptor signaling pathway involved in heart development (GO:1905313)	1973-01-01	0.240246	0.303314	0.284902	0.36155	1.02695	-1.46452	GDF15
transforming growth factor beta receptor signaling pathway involved in primary germ layer cell fate commitment (GO:0060797)	1973-01-01	0.240246	0.303314	0.284902	0.36155	1.02988	-1.46871	GDF15
transforming growth factor beta receptor signaling pathway involved in primitive streak formation (GO:0090010)	1973-01-01	0.240246	0.303314	0.284902	0.36155	1.03245	-1.47237	GDF15
transforming growth factor receptor beta signaling pathway involved in oral/aboral axis specification (GO:0060835)	1973-01-01	0.240246	0.303314	0.284902	0.36155	1.0356	-1.47687	GDF15
negative regulation of autophagy (GO:0010507)	1973-01-01	0.240246	0.303314	0.284902	0.36155	1.03598	-1.4774	LAMP3
RNA export from nucleus (GO:0006405)	1973-01-01	0.240246	0.303314	0.284902	0.36155	1.08381	-1.54562	RANBP3L
detection of mechanical stimulus involved in sensory perception of sound (GO:0050910)	1973-01-01	0.240246	0.303314	0.284902	0.36155	1.11312	-1.58741	CDH23
signal peptide processing (GO:0006465)	2/250	0.241062	0.304149	0.314782	0.383629	-0.275186	0.391508	CTSH;MATN3
negative regulation of oxidative stress-induced neuron intrinsic apoptotic signaling pathway (GO:1903377)	1974-01-01	0.243105	0.305356	0.288145	0.363321	1.0079	-1.42544	NTRK2
transforming growth factor beta receptor signaling pathway involved in neural plate anterior/posterior pattern formation (GO:0060826)	1974-01-01	0.243105	0.305356	0.288145	0.363321	1.01462	-1.43494	GDF15
pre-miRNA export from nucleus (GO:0035281)	1974-01-01	0.243105	0.305356	0.288145	0.363321	1.02795	-1.45379	RANBP3L
glial cell-derived neurotrophic factor receptor signaling pathway (GO:0035860)	1974-01-01	0.243105	0.305356	0.288145	0.363321	1.03732	-1.46704	SHC4
rRNA export from nucleus (GO:0006407)	1974-01-01	0.243105	0.305356	0.288145	0.363321	1.04651	-1.48004	RANBP3L
Tie signaling pathway (GO:0048014)	1974-01-01	0.243105	0.305356	0.288145	0.363321	1.05531	-1.49249	SHC4
phospholipase C-activating dopamine receptor signaling pathway (GO:0060158)	1974-01-01	0.243105	0.305356	0.288145	0.363321	1.17636	-1.66368	FPR1
axon development (GO:0061564)	1975-01-01	0.245954	0.306755	0.291373	0.366248	0.99808	-1.39992	L1CAM
inner ear receptor stereocilium organization (GO:0060122)	1975-01-01	0.245954	0.306755	0.291373	0.366248	1.00825	-1.41418	L1CAM
epidermis morphogenesis (GO:0048730)	1975-01-01	0.245954	0.306755	0.291373	0.366248	1.02368	-1.43583	FGFR2
axon extension (GO:0048675)	1975-01-01	0.245954	0.306755	0.291373	0.366248	1.05371	-1.47794	FGFR2
peripheral nervous system development (GO:0007422)	2/255	0.248003	0.306755	0.323101	0.387453	-0.221756	0.309197	FGF13;L1CAM
ERBB signaling pathway (GO:0038127)	1976-01-01	0.248793	0.306755	0.294586	0.369548	1.0039	-1.39655	SHC4
neuron projection regeneration (GO:0031102)	1976-01-01	0.248793	0.306755	0.294586	0.369548	1.00834	-1.40274	L1CAM
collagen-activated tyrosine kinase receptor signaling pathway (GO:0038063)	1976-01-01	0.248793	0.306755	0.294586	0.369548	1.01022	-1.40535	SHC4
negative regulation of cell migration in other organism (GO:0044622)	1977-01-01	0.25162	0.306755	0.297785	0.370489	0.953327	-1.31543	WNT11
negative regulation of distal tip cell migration (GO:1903355)	1977-01-01	0.25162	0.306755	0.297785	0.370489	0.955214	-1.31804	WNT11
negative regulation of formation of radial glial scaffolds (GO:0061925)	1977-01-01	0.25162	0.306755	0.297785	0.370489	0.958038	-1.32193	WNT11
negative regulation of glial cell migration (GO:1903976)	1977-01-01	0.25162	0.306755	0.297785	0.370489	0.961556	-1.32679	WNT11
negative regulation of hematopoietic stem cell migration (GO:2000472)	1977-01-01	0.25162	0.306755	0.297785	0.370489	0.963206	-1.32906	WNT11
negative regulation of mesenchymal stem cell migration (GO:1905321)	1977-01-01	0.25162	0.306755	0.297785	0.370489	0.966368	-1.33343	WNT11
negative regulation of metanephric mesenchymal cell migration (GO:2000590)	1977-01-01	0.25162	0.306755	0.297785	0.370489	0.967949	-1.33561	WNT11
negative regulation of neuroblast migration (GO:0061855)	1977-01-01	0.25162	0.306755	0.297785	0.370489	0.972726	-1.3422	WNT11
neuromast deposition (GO:0048885)	1977-01-01	0.25162	0.306755	0.297785	0.370489	0.974902	-1.3452	WNT11
transmembrane receptor protein tyrosine kinase signaling pathway (GO:0007169)	1977-01-01	0.25162	0.306755	0.297785	0.370489	1.00754	-1.39023	SHC4
negative regulation of mitotic cell cycle (GO:0045930)	1977-01-01	0.25162	0.306755	0.297785	0.370489	1.02333	-1.41203	RUNX3
regulation of autophagy of mitochondrion (GO:1903146)	1977-01-01	0.25162	0.306755	0.297785	0.370489	1.04051	-1.43573	LAMP3
ubiquitin-dependent protein catabolic process (GO:0006511)	1977-01-01	0.25162	0.306755	0.297785	0.370489	1.06274	-1.4664	RANBP3L
negative regulation of cellular amino acid biosynthetic process by transcription from RNA polymerase II promoter (GO:0100025)	2/258	0.252172	0.306755	0.328081	0.387453	-0.189012	0.260391	LEF1;RUNX3
negative regulation of cellular response to alkaline pH by transcription from RNA polymerase II promoter (GO:0100043)	2/258	0.252172	0.306755	0.328081	0.387453	-0.186463	0.25688	LEF1;RUNX3
negative regulation of cellular hyperosmotic salinity response by transcription from RNA polymerase II promoter (GO:0100044)	2/258	0.252172	0.306755	0.328081	0.387453	-0.186376	0.25676	LEF1;RUNX3
negative regulation of filamentous growth of a population of unicellular organisms in response to starvation by transcription from RNA polymerase II promoter (GO:0100064)	2/258	0.252172	0.306755	0.328081	0.387453	-0.182869	0.251929	LEF1;RUNX3
negative regulation of invasive growth in response to glucose limitation by transcription from RNA polymerase II promoter (GO:0100040)	2/258	0.252172	0.306755	0.328081	0.387453	-0.180164	0.248201	LEF1;RUNX3
negative regulation of mating type switching by transcription from RNA polymerase II promoter (GO:0100050)	2/258	0.252172	0.306755	0.328081	0.387453	-0.178008	0.245232	LEF1;RUNX3
negative regulation of phosphatidylcholine biosynthetic process by transcription from RNA polymerase II promoter (GO:0100049)	2/258	0.252172	0.306755	0.328081	0.387453	-0.176246	0.242804	LEF1;RUNX3
negative regulation of phosphatidylserine biosynthetic process by transcription from RNA polymerase II promoter (GO:0100056)	2/258	0.252172	0.306755	0.328081	0.387453	-0.173887	0.239555	LEF1;RUNX3
negative regulation of pseudohyphal growth by transcription from RNA polymerase II promoter (GO:0100042)	2/258	0.252172	0.306755	0.328081	0.387453	-0.171537	0.236318	LEF1;RUNX3
positive regulation of arginine biosynthetic process by transcription from RNA polymerase II promoter (GO:0100046)	2/258	0.252172	0.306755	0.328081	0.387453	-0.167965	0.231396	LEF1;RUNX3
positive regulation of cellular alcohol catabolic process by transcription from RNA polymerase II promoter (GO:0100037)	2/258	0.252172	0.306755	0.328081	0.387453	-0.165514	0.228019	LEF1;RUNX3
positive regulation of ethanol catabolic process by transcription from RNA polymerase II promoter (GO:0100005)	2/258	0.252172	0.306755	0.328081	0.387453	-0.163642	0.225441	LEF1;RUNX3
positive regulation of filamentous growth of a population of unicellular organisms in response to starvation by transcription from RNA polymerase II promoter (GO:1904740)	2/258	0.252172	0.306755	0.328081	0.387453	-0.162527	0.223905	LEF1;RUNX3
positive regulation of flocculation via cell wall protein-carbohydrate interaction by transcription from RNA polymerase II promoter (GO:0100054)	2/258	0.252172	0.306755	0.328081	0.387453	-0.159913	0.220304	LEF1;RUNX3
positive regulation of mating type switching by transcription from RNA polymerase II promoter (GO:0100014)	2/258	0.252172	0.306755	0.328081	0.387453	-0.157012	0.216306	LEF1;RUNX3
positive regulation of peroxisome organization by transcription from RNA polymerase II promoter (GO:0100004)	2/258	0.252172	0.306755	0.328081	0.387453	-0.154369	0.212666	LEF1;RUNX3
positive regulation of pseudohyphal growth by transcription from RNA polymerase II promoter (GO:0100041)	2/258	0.252172	0.306755	0.328081	0.387453	-0.152986	0.210761	LEF1;RUNX3
positive regulation of purine nucleotide biosynthetic process by transcription from RNA polymerase II promoter (GO:0100036)	2/258	0.252172	0.306755	0.328081	0.387453	-0.148446	0.204506	LEF1;RUNX3
positive regulation of pyrimidine-containing compound salvage by transcription from RNA polymerase II promoter (GO:0100068)	2/258	0.252172	0.306755	0.328081	0.387453	-0.14801	0.203905	LEF1;RUNX3
positive regulation of sulfate assimilation by transcription from RNA polymerase II promoter (GO:0100053)	2/258	0.252172	0.306755	0.328081	0.387453	-0.145656	0.200662	LEF1;RUNX3
promoter clearance from RNA polymerase II promoter (GO:0001111)	2/258	0.252172	0.306755	0.328081	0.387453	-0.144011	0.198395	LEF1;RUNX3
regulation of carbohydrate metabolic process by transcription from RNA polymerase II promoter (GO:0100024)	2/258	0.252172	0.306755	0.328081	0.387453	-0.138604	0.190947	LEF1;RUNX3
regulation of conjugation with cellular fusion by transcription from RNA polymerase II promoter (GO:0100028)	2/258	0.252172	0.306755	0.328081	0.387453	-0.138546	0.190867	LEF1;RUNX3
regulation of fungal-type cell wall biogenesis by transcription from RNA polymerase II promoter (GO:0100033)	2/258	0.252172	0.306755	0.328081	0.387453	-0.135773	0.187047	LEF1;RUNX3
regulation of meiotic nuclear division by transcription from RNA polymerase II promoter (GO:0100023)	2/258	0.252172	0.306755	0.328081	0.387453	-0.133025	0.183261	LEF1;RUNX3
regulation of pyrimidine nucleotide biosynthetic process by transcription from RNA polymerase II promoter (GO:0100039)	2/258	0.252172	0.306755	0.328081	0.387453	-0.130864	0.180284	LEF1;RUNX3
regulation of thiamine biosynthetic process by transcription from RNA polymerase II promoter (GO:0100016)	2/258	0.252172	0.306755	0.328081	0.387453	-0.129124	0.177887	LEF1;RUNX3
regulation of transport by transcription from RNA polymerase II promoter (GO:0100020)	2/258	0.252172	0.306755	0.328081	0.387453	-0.127419	0.175537	LEF1;RUNX3
snoRNA transcription from an RNA polymerase II promoter (GO:0001015)	2/258	0.252172	0.306755	0.328081	0.387453	-0.124646	0.171717	LEF1;RUNX3
telomeric repeat-containing RNA transcription from RNA pol II promoter (GO:0097394)	2/258	0.252172	0.306755	0.328081	0.387453	-0.121259	0.167052	LEF1;RUNX3
negative regulation of arginine catabolic process by transcription from RNA polymerase II promoter (GO:0100045)	2/259	0.253562	0.307608	0.329739	0.387453	-0.163275	0.224037	LEF1;RUNX3
positive regulation of phospholipid biosynthetic process by transcription from RNA polymerase II promoter (GO:0100032)	2/259	0.253562	0.307608	0.329739	0.387453	-0.159196	0.21844	LEF1;RUNX3
regulation of phenotypic switching by transcription from RNA polymerase II promoter (GO:0100057)	2/259	0.253562	0.307608	0.329739	0.387453	-0.158582	0.217598	LEF1;RUNX3
neural tube development (GO:0021915)	2/259	0.253562	0.307608	0.329739	0.387453	-0.141179	0.193718	FGF13;L1CAM
negative regulation of cardiac neural crest cell migration involved in outflow tract morphogenesis (GO:1905311)	1978-01-01	0.254438	0.307608	0.30097	0.373036	1.03879	-1.42179	WNT11
positive regulation of autophagy (GO:0010508)	1978-01-01	0.254438	0.307608	0.30097	0.373036	1.08388	-1.4835	LAMP3
positive regulation blood vessel branching (GO:1905555)	1978-01-01	0.254438	0.307608	0.30097	0.373036	1.08786	-1.48896	CTSH
regulation of cardiac conduction (GO:1903779)	1978-01-01	0.254438	0.307608	0.30097	0.373036	1.12493	-1.53969	S100A1
detection of light stimulus involved in visual perception (GO:0050908)	1978-01-01	0.254438	0.307608	0.30097	0.373036	1.14969	-1.57358	RGS16
C-terminal protein lipidation (GO:0006501)	1978-01-01	0.254438	0.307608	0.30097	0.373036	1.20464	-1.64879	NRN1
regulation of cellular response to oxidative stress by transcription from RNA polymerase II promoter (GO:0100038)	2/260	0.254952	0.307852	0.331396	0.388935	-0.147586	0.201702	LEF1;RUNX3
pri-miRNA transcription from RNA polymerase II promoter (GO:0061614)	2/260	0.254952	0.307852	0.331396	0.388935	-0.144221	0.197104	LEF1;RUNX3
negative regulation of ceramide biosynthetic process by transcription from RNA polymerase II promoter (GO:0100007)	2/261	0.256343	0.309342	0.333052	0.390646	-0.152073	0.207007	LEF1;RUNX3
negative regulation of fibroblast chemotaxis (GO:1905211)	1979-01-01	0.257244	0.309669	0.304141	0.376018	1.03497	-1.40521	WNT11
negative regulation of muscle cell chemotaxis toward tendon cell (GO:2001282)	1979-01-01	0.257244	0.309669	0.304141	0.376018	1.03653	-1.40733	WNT11
negative regulation of protein histidine kinase activity (GO:0032112)	1979-01-01	0.257244	0.309669	0.304141	0.376018	1.08338	-1.47094	CHAD
regulation of multivesicular body size involved in ubiquitin-dependent protein catabolism (GO:0010798)	1979-01-01	0.257244	0.309669	0.304141	0.376018	1.10761	-1.50384	RANBP3L
regulation of cAMP-mediated signaling by transcription from RNA polymerase II promoter (GO:0100019)	2/262	0.257734	0.310069	0.334707	0.392323	-0.140817	0.190923	LEF1;RUNX3
DNA damage induced protein phosphorylation (GO:0006975)	3/470	0.258455	0.310747	0.359879	0.413	-0.535895	0.725083	LTK;WNT11;RUNX3
negative regulation of endothelial cell chemotaxis to vascular endothelial growth factor (GO:1904858)	1980-01-01	0.260041	0.311321	0.307297	0.377312	1.02808	-1.38474	WNT11
negative regulation of chemokine activity (GO:1900137)	1980-01-01	0.260041	0.311321	0.307297	0.377312	1.03142	-1.38924	WNT11
negative regulation of cell chemotaxis to fibroblast growth factor (GO:1904848)	1980-01-01	0.260041	0.311321	0.307297	0.377312	1.03256	-1.39077	WNT11
neurotrophin TRK receptor signaling pathway (GO:0048011)	1980-01-01	0.260041	0.311321	0.307297	0.377312	1.08024	-1.455	SHC4
negative regulation of tau-protein kinase activity (GO:1902948)	1980-01-01	0.260041	0.311321	0.307297	0.377312	1.08119	-1.45627	CHAD
growth hormone receptor signaling pathway (GO:0060396)	1980-01-01	0.260041	0.311321	0.307297	0.377312	1.10481	-1.48809	SHC4
negative regulation of transcription from RNA polymerase II promoter in response to hypoxia (GO:0061428)	1980-01-01	0.260041	0.311321	0.307297	0.377312	1.11314	-1.49931	CA9
positive regulation of fatty acid beta-oxidation by transcription from RNA polymerase II promoter (GO:0100013)	2/265	0.261907	0.313364	0.339665	0.396511	-0.120614	0.161594	LEF1;RUNX3
negative regulation of leukocyte migration (GO:0002686)	1981-01-01	0.262827	0.313511	0.31044	0.379985	1.03178	-1.37873	WNT11
positive regulation of cell growth involved in cardiac muscle cell development (GO:0061051)	1981-01-01	0.262827	0.313511	0.31044	0.379985	1.07968	-1.44273	LEF1
negative regulation of cyclin-dependent protein serine/threonine kinase activity (GO:0045736)	1981-01-01	0.262827	0.313511	0.31044	0.379985	1.09491	-1.46309	RUNX3
adenylate cyclase-modulating G-protein coupled receptor signaling pathway (GO:0007188)	1981-01-01	0.262827	0.313511	0.31044	0.379985	1.17531	-1.57053	FPR1
O-glycan processing (GO:0016266)	1981-01-01	0.262827	0.313511	0.31044	0.379985	1.22377	-1.63527	GALNT3
regulation of fatty acid biosynthetic process by transcription from RNA polymerase II promoter (GO:0100070)	2/266	0.263298	0.313883	0.341315	0.397494	-0.101066	0.13487	LEF1;RUNX3
negative regulation of trophoblast cell migration (GO:1901164)	1982-01-01	0.265602	0.315483	0.313568	0.382386	0.995268	-1.31948	WNT11
ribonucleoprotein complex export from nucleus (GO:0071426)	1982-01-01	0.265602	0.315483	0.313568	0.382386	1.05192	-1.39458	RANBP3L
positive regulation of sprouting angiogenesis (GO:1903672)	1982-01-01	0.265602	0.315483	0.313568	0.382386	1.07557	-1.42594	CTSH
insulin-like growth factor receptor signaling pathway (GO:0048009)	1982-01-01	0.265602	0.315483	0.313568	0.382386	1.08676	-1.44077	SHC4
negative regulation of cyclin-dependent protein kinase activity (GO:1904030)	1982-01-01	0.265602	0.315483	0.313568	0.382386	1.09638	-1.45352	CHAD
cellular response to interferon-gamma (GO:0071346)	1982-01-01	0.265602	0.315483	0.313568	0.382386	1.1357	-1.50567	LEF1
negative regulation of cell-cell adhesion by transcription from RNA polymerase II promoter (GO:0100017)	2/268	0.266081	0.315861	0.344612	0.399677	-0.0873339	0.115626	LEF1;RUNX3
positive regulation of chaperone-mediated autophagy (GO:1904716)	1983-01-01	0.268368	0.317617	0.316683	0.384753	1.03301	-1.35882	EEF1A2
canonical Wnt signaling pathway involved in positive regulation of epithelial to mesenchymal transition (GO:0044334)	1983-01-01	0.268368	0.317617	0.316683	0.384753	1.05354	-1.38583	LEF1
hepatocyte growth factor receptor signaling pathway (GO:0048012)	1983-01-01	0.268368	0.317617	0.316683	0.384753	1.07025	-1.4078	SHC4
positive regulation of postsynaptic cytosolic calcium concentration (GO:0099588)	1983-01-01	0.268368	0.317617	0.316683	0.384753	1.09663	-1.4425	FPR1
positive regulation of presynaptic cytosolic calcium concentration (GO:0099533)	1983-01-01	0.268368	0.317617	0.316683	0.384753	1.10068	-1.44783	FPR1
transcription elongation from RNA polymerase II promoter (GO:0006368)	2/270	0.268864	0.317822	0.347905	0.402783	-0.083501	0.109683	LEF1;RUNX3
determination of left/right asymmetry in nervous system (GO:0035545)	2/270	0.268864	0.317822	0.347905	0.402783	-0.0591707	0.0777236	FGF13;L1CAM
mRNA transcription from RNA polymerase II promoter (GO:0042789)	2/271	0.270256	0.319083	0.349549	0.404211	-0.0718475	0.0940043	LEF1;RUNX3
cellular protein modification process (GO:0006464)	2/271	0.270256	0.319083	0.349549	0.404211	-0.0692031	0.0905445	CTSH;MATN3
activation of MAPK activity involved in conjugation with cellular fusion (GO:0071508)	1984-01-01	0.271123	0.319532	0.319783	0.387453	1.08311	-1.41366	FPR1
activation of MAPK activity involved in cell wall organization or biogenesis (GO:0000199)	1984-01-01	0.271123	0.319532	0.319783	0.387453	1.08328	-1.41388	FPR1
activation of MAPK activity involved in osmosensory signaling pathway (GO:0000169)	1984-01-01	0.271123	0.319532	0.319783	0.387453	1.08546	-1.41672	FPR1
tumor necrosis factor-mediated signaling pathway (GO:0033209)	2/272	0.271647	0.319958	0.351192	0.405396	-0.0391484	0.0510202	CHAD;TNFSF11
negative regulation of fibroblast migration (GO:0010764)	1985-01-01	0.273868	0.321419	0.32287	0.387453	1.00772	-1.30511	WNT11
platelet-derived growth factor receptor signaling pathway (GO:0048008)	1985-01-01	0.273868	0.321419	0.32287	0.387453	1.04893	-1.35848	SHC4
tRNA export from nucleus (GO:0006409)	1985-01-01	0.273868	0.321419	0.32287	0.387453	1.05832	-1.37064	RANBP3L
negative regulation of protein kinase activity by regulation of protein phosphorylation (GO:0044387)	1985-01-01	0.273868	0.321419	0.32287	0.387453	1.07381	-1.3907	CHAD
ubiquitin-dependent SMAD protein catabolic process (GO:0030579)	1985-01-01	0.273868	0.321419	0.32287	0.387453	1.09209	-1.41438	RANBP3L
adenylate cyclase-activating G-protein coupled receptor signaling pathway (GO:0007189)	1985-01-01	0.273868	0.321419	0.32287	0.387453	1.11151	-1.43953	FPR1
negative regulation of smooth muscle cell migration (GO:0014912)	1986-01-01	0.276602	0.32347	0.325943	0.387453	0.987396	-1.26898	WNT11
negative regulation of wound healing, spreading of epidermal cells (GO:1903690)	1986-01-01	0.276602	0.32347	0.325943	0.387453	0.996407	-1.28056	WNT11
positive regulation of endothelial cell proliferation (GO:0001938)	1986-01-01	0.276602	0.32347	0.325943	0.387453	1.00281	-1.28878	FGFR2
activation of MAPK activity involved in innate immune response (GO:0035419)	1986-01-01	0.276602	0.32347	0.325943	0.387453	1.02732	-1.32029	FPR1
activation of MAPKK activity (GO:0000186)	1986-01-01	0.276602	0.32347	0.325943	0.387453	1.04216	-1.33935	TNFSF11
positive regulation of cell cycle (GO:0045787)	1986-01-01	0.276602	0.32347	0.325943	0.387453	1.10016	-1.41389	FGFR2
negative regulation of G1/S transition of mitotic cell cycle by transcription from RNA polymerase II promoter (GO:0100052)	2/276	0.277213	0.323991	0.35775	0.411036	-0.0334733	0.0429452	LEF1;RUNX3
negative regulation of substrate-dependent cell migration, cell attachment to substrate (GO:1904236)	1987-01-01	0.279327	0.325495	0.329002	0.387453	1.00248	-1.27853	WNT11
receptor internalization involved in canonical Wnt signaling pathway (GO:2000286)	1987-01-01	0.279327	0.325495	0.329002	0.387453	1.01633	-1.2962	LEF1
negative regulation of protein serine/threonine kinase activity (GO:0071901)	1987-01-01	0.279327	0.325495	0.329002	0.387453	1.04688	-1.33516	CHAD
hepatoblast differentiation (GO:0061017)	1987-01-01	0.279327	0.325495	0.329002	0.387453	1.06174	-1.35412	FGFR2
negative regulation of inflammatory response (GO:0050728)	1987-01-01	0.279327	0.325495	0.329002	0.387453	1.07378	-1.36947	C1QTNF3
transforming growth factor beta receptor complex assembly (GO:0007181)	1989-01-01	0.284745	0.330407	0.33508	0.392323	1.02477	-1.28727	GDF15
positive regulation of sequence-specific DNA binding transcription factor activity (GO:0051091)	1989-01-01	0.284745	0.330407	0.33508	0.392323	1.08838	-1.36718	TNFSF11
negative regulation of cell proliferation in bone marrow (GO:1903769)	2/282	0.285557	0.330407	0.367545	0.417663	-0.0732135	0.0917594	ROR2;ZBTB7C
negative regulation of cell proliferation involved in compound eye morphogenesis (GO:2000496)	2/282	0.285557	0.330407	0.367545	0.417663	-0.0712085	0.0892465	ROR2;ZBTB7C
negative regulation of cell proliferation involved in heart morphogenesis (GO:2000137)	2/282	0.285557	0.330407	0.367545	0.417663	-0.069113	0.0866202	ROR2;ZBTB7C
negative regulation of germ cell proliferation (GO:1905937)	2/282	0.285557	0.330407	0.367545	0.417663	-0.0655451	0.0821485	ROR2;ZBTB7C
negative regulation of hair follicle cell proliferation (GO:0071337)	2/282	0.285557	0.330407	0.367545	0.417663	-0.0636032	0.0797148	ROR2;ZBTB7C
negative regulation of mammary stem cell proliferation (GO:2000102)	2/282	0.285557	0.330407	0.367545	0.417663	-0.0607008	0.0760771	ROR2;ZBTB7C
negative regulation of sebum secreting cell proliferation (GO:1904003)	2/282	0.285557	0.330407	0.367545	0.417663	-0.0577996	0.072441	ROR2;ZBTB7C
negative regulation of skeletal muscle cell proliferation (GO:0014859)	2/282	0.285557	0.330407	0.367545	0.417663	-0.0552557	0.0692526	ROR2;ZBTB7C
negative regulation of synoviocyte proliferation (GO:1901646)	2/282	0.285557	0.330407	0.367545	0.417663	-0.0529022	0.066303	ROR2;ZBTB7C
positive regulation of DNA repair by transcription from RNA polymerase II promoter (GO:0100026)	2/282	0.285557	0.330407	0.367545	0.417663	-0.0209223	0.0262222	LEF1;RUNX3
negative regulation of cell proliferation involved in kidney development (GO:1901723)	2/283	0.286947	0.331221	0.369172	0.418779	-0.0698282	0.0871774	ROR2;ZBTB7C
negative regulation of hemocyte proliferation (GO:0035207)	2/283	0.286947	0.331221	0.369172	0.418779	-0.0606631	0.0757353	ROR2;ZBTB7C
negative regulation of leukocyte proliferation (GO:0070664)	2/283	0.286947	0.331221	0.369172	0.418779	-0.0598148	0.0746762	ROR2;ZBTB7C
inactivation of MAPKK activity (GO:0051389)	1990-01-01	0.287439	0.331221	0.338098	0.394917	1.02691	-1.28029	CHAD
vascular endothelial growth factor signaling pathway (GO:0038084)	1990-01-01	0.287439	0.331221	0.338098	0.394917	1.06812	-1.33167	SHC4
activation of MAPK activity by adrenergic receptor signaling pathway (GO:0071883)	1990-01-01	0.287439	0.331221	0.338098	0.394917	1.0814	-1.34823	FPR1
cellular response to interleukin-1 (GO:0071347)	1990-01-01	0.287439	0.331221	0.338098	0.394917	1.10345	-1.37572	LEF1
negative regulation of glial cell proliferation (GO:0060253)	2/284	0.288337	0.331866	0.370798	0.420138	-0.053017	0.0659332	ROR2;ZBTB7C
negative regulation of mesenchymal cell proliferation (GO:0072201)	2/284	0.288337	0.331866	0.370798	0.420138	-0.0440712	0.054808	ROR2;ZBTB7C
negative regulation of chondrocyte proliferation (GO:1902731)	2/285	0.289727	0.33256	0.372422	0.421008	-0.0547018	0.0677655	ROR2;ZBTB7C
negative regulation of myoblast proliferation (GO:2000818)	2/285	0.289727	0.33256	0.372422	0.421008	-0.0536819	0.066502	ROR2;ZBTB7C
negative regulation of chorionic trophoblast cell proliferation (GO:1901383)	2/285	0.289727	0.33256	0.372422	0.421008	-0.0464007	0.057482	ROR2;ZBTB7C
synapse assembly (GO:0007416)	2/285	0.289727	0.33256	0.372422	0.421008	0.0148681	-0.0184188	FGF13;L1CAM
calcium ion transmembrane transport (GO:0070588)	1991-01-01	0.290124	0.33256	0.341103	0.397482	1.04068	-1.28779	CDH23
ubiquitin-dependent protein catabolic process via the multivesicular body sorting pathway (GO:0043162)	1991-01-01	0.290124	0.33256	0.341103	0.397482	1.07527	-1.33059	RANBP3L
G1/S transition of mitotic cell cycle (GO:0000082)	1991-01-01	0.290124	0.33256	0.341103	0.397482	1.09739	-1.35796	RANBP3L
snRNA transcription from RNA polymerase II promoter (GO:0042795)	2/286	0.291116	0.333504	0.374045	0.4226	-0.00400217	0.00493881	LEF1;RUNX3
negative regulation of cardiac muscle cell proliferation (GO:0060044)	2/287	0.292505	0.333874	0.375666	0.4235	-0.0487071	0.0598743	ROR2;ZBTB7C
negative regulation of fat cell proliferation (GO:0070345)	2/287	0.292505	0.333874	0.375666	0.4235	-0.0387305	0.0476104	ROR2;ZBTB7C
positive regulation of cyclin-dependent protein serine/threonine kinase activity (GO:0045737)	1992-01-01	0.292798	0.333874	0.344095	0.399313	0.994679	-1.22174	FGFR2
negative regulation of neuron migration (GO:2001223)	1992-01-01	0.292798	0.333874	0.344095	0.399313	1.0316	-1.26708	WNT11
negative regulation of cell cycle (GO:0045786)	1992-01-01	0.292798	0.333874	0.344095	0.399313	1.04649	-1.28537	RUNX3
positive regulation of vascular wound healing (GO:0035470)	1992-01-01	0.292798	0.333874	0.344095	0.399313	1.0648	-1.30786	CTSH
intrinsic apoptotic signaling pathway in response to endoplasmic reticulum stress (GO:0070059)	1992-01-01	0.292798	0.333874	0.344095	0.399313	1.06767	-1.31139	CHAC1
positive regulation of hh target transcription factor activity (GO:0007228)	1992-01-01	0.292798	0.333874	0.344095	0.399313	1.1284	-1.38598	TNFSF11
negative regulation of stem cell proliferation (GO:2000647)	2/288	0.293894	0.334736	0.377285	0.424311	-0.0270839	0.0331652	ROR2;ZBTB7C
negative regulation of neural precursor cell proliferation (GO:2000178)	2/288	0.293894	0.334736	0.377285	0.424311	-0.0262056	0.0320897	ROR2;ZBTB7C
regulation of cytosolic calcium ion concentration (GO:0051480)	1993-01-01	0.295462	0.336328	0.347073	0.402294	1.1161	-1.36076	CDH23
canonical Wnt signaling pathway involved in positive regulation of endothelial cell migration (GO:0044328)	1994-01-01	0.298116	0.338957	0.350038	0.404301	1.01144	-1.22412	LEF1
skin epidermis development (GO:0098773)	1994-01-01	0.298116	0.338957	0.350038	0.404301	1.12175	-1.35762	ITGB4
embryonic heart tube development (GO:0035050)	1995-01-01	0.300761	0.340782	0.35299	0.406042	1.03118	-1.2389	FGFR2
central nervous system maturation (GO:0021626)	1995-01-01	0.300761	0.340782	0.35299	0.406042	1.07508	-1.29164	ADAM22
central nervous system segmentation (GO:0035283)	1995-01-01	0.300761	0.340782	0.35299	0.406042	1.07811	-1.29529	ADAM22
larval central nervous system remodeling (GO:0035193)	1995-01-01	0.300761	0.340782	0.35299	0.406042	1.08228	-1.30029	ADAM22
ventral cord development (GO:0007419)	1995-01-01	0.300761	0.340782	0.35299	0.406042	1.08688	-1.30582	ADAM22
positive regulation of androgen receptor activity (GO:2000825)	1995-01-01	0.300761	0.340782	0.35299	0.406042	1.13481	-1.36341	TNFSF11
negative regulation of fibroblast proliferation (GO:0048147)	2/294	0.302219	0.342237	0.386966	0.433464	-0.0178089	0.0213102	ROR2;ZBTB7C
preganglionic parasympathetic fiber development (GO:0021783)	1996-01-01	0.303396	0.343371	0.355928	0.409182	1.07003	-1.27624	ADAM22
negative regulation of protein tyrosine kinase activity (GO:0061099)	1997-01-01	0.306021	0.346143	0.358854	0.412064	1.02515	-1.21388	CHAD
transforming growth factor beta receptor signaling pathway involved in determination of left/right asymmetry (GO:0035463)	1998-01-01	0.308636	0.346237	0.361766	0.414923	0.990444	-1.16436	GDF15
neuron projection development (GO:0031175)	1999-01-01	0.311241	0.346237	0.364665	0.417663	0.997846	-1.16467	L1CAM
positive regulation of thyroid hormone receptor activity (GO:1904169)	1999-01-01	0.311241	0.346237	0.364665	0.417663	1.09898	-1.28272	TNFSF11
carbon catabolite regulation of transcription from RNA polymerase II promoter (GO:0000429)	2/301	0.311913	0.346237	0.398182	0.437311	0.134114	-0.156247	SP7;RUNX3
negative regulation of leucine import by regulation of transcription from RNA polymerase II promoter (GO:1902574)	2/301	0.311913	0.346237	0.398182	0.437311	0.136305	-0.1588	SP7;RUNX3
nitrogen catabolite regulation of transcription from RNA polymerase II promoter (GO:0001079)	2/301	0.311913	0.346237	0.398182	0.437311	0.138272	-0.161091	SP7;RUNX3
positive regulation of mating type switching by regulation of transcription from RNA polymerase II promoter (GO:1900374)	2/301	0.311913	0.346237	0.398182	0.437311	0.13934	-0.162336	SP7;RUNX3
positive regulation of phenotypic switching by regulation of transcription from RNA polymerase II promoter (GO:1900546)	2/301	0.311913	0.346237	0.398182	0.437311	0.142617	-0.166153	SP7;RUNX3
regulation of conjugation with cellular fusion by regulation of transcription from RNA polymerase II promoter (GO:1900406)	2/301	0.311913	0.346237	0.398182	0.437311	0.146301	-0.170445	SP7;RUNX3
regulation of ergosterol biosynthetic process by regulation of transcription from RNA polymerase II promoter (GO:0035960)	2/301	0.311913	0.346237	0.398182	0.437311	0.147489	-0.17183	SP7;RUNX3
regulation of fungal-type cell wall biogenesis by regulation of transcription from RNA polymerase II promoter (GO:1900415)	2/301	0.311913	0.346237	0.398182	0.437311	0.151018	-0.17594	SP7;RUNX3
regulation of iron ion transport by regulation of transcription from RNA polymerase II promoter (GO:1900393)	2/301	0.311913	0.346237	0.398182	0.437311	0.153599	-0.178948	SP7;RUNX3
regulation of mating-type specific transcription from RNA polymerase II promoter (GO:0001196)	2/301	0.311913	0.346237	0.398182	0.437311	0.157159	-0.183095	SP7;RUNX3
regulation of nodal signaling pathway involved in determination of left/right asymmetry (GO:1900145)	2/301	0.311913	0.346237	0.398182	0.437311	0.158054	-0.184138	SP7;RUNX3
regulation of oligopeptide transport by regulation of transcription from RNA polymerase II promoter (GO:0035950)	2/301	0.311913	0.346237	0.398182	0.437311	0.161019	-0.187593	SP7;RUNX3
regulation of phenotypic switching by regulation of transcription from RNA polymerase II promoter (GO:1900545)	2/301	0.311913	0.346237	0.398182	0.437311	0.163906	-0.190956	SP7;RUNX3
regulation of pri-miRNA transcription from RNA polymerase II promoter (GO:1902893)	2/301	0.311913	0.346237	0.398182	0.437311	0.166229	-0.193662	SP7;RUNX3
regulation of pyrimidine nucleotide biosynthetic process by positive regulation of transcription from RNA polymerase II promoter (GO:1900448)	2/301	0.311913	0.346237	0.398182	0.437311	0.166942	-0.194493	SP7;RUNX3
regulation of ribosomal protein gene transcription from RNA polymerase II promoter (GO:0060962)	2/301	0.311913	0.346237	0.398182	0.437311	0.170428	-0.198554	SP7;RUNX3
regulation of snRNA transcription from RNA polymerase II promoter (GO:1905380)	2/301	0.311913	0.346237	0.398182	0.437311	0.1742	-0.202949	SP7;RUNX3
regulation of telomeric RNA transcription from RNA pol II promoter (GO:1901580)	2/301	0.311913	0.346237	0.398182	0.437311	0.175457	-0.204413	SP7;RUNX3
regulation of termination of RNA polymerase II transcription (GO:1904594)	2/301	0.311913	0.346237	0.398182	0.437311	0.17824	-0.207656	SP7;RUNX3
regulation of thiamine biosynthetic process by regulation of transcription from RNA polymerase II promoter (GO:1900382)	2/301	0.311913	0.346237	0.398182	0.437311	0.181392	-0.211327	SP7;RUNX3
regulation of thyroid hormone receptor activity (GO:1904167)	2/301	0.311913	0.346237	0.398182	0.437311	0.185484	-0.216095	SP7;RUNX3
regulation of transcription from RNA polymerase II promoter by pheromones (GO:0046019)	2/301	0.311913	0.346237	0.398182	0.437311	0.186162	-0.216885	SP7;RUNX3
regulation of transcription from RNA polymerase II promoter during mitotic cell cycle (GO:0046021)	2/301	0.311913	0.346237	0.398182	0.437311	0.187952	-0.21897	SP7;RUNX3
regulation of transcription from RNA polymerase II promoter in response to methionine (GO:0061432)	2/301	0.311913	0.346237	0.398182	0.437311	0.189627	-0.220921	SP7;RUNX3
regulation of transcription from RNA polymerase II promoter involved in lung bud formation (GO:0060500)	2/301	0.311913	0.346237	0.398182	0.437311	0.194677	-0.226805	SP7;RUNX3
regulation of transcription from RNA polymerase II promoter involved in mammary gland formation (GO:0060597)	2/301	0.311913	0.346237	0.398182	0.437311	0.195964	-0.228304	SP7;RUNX3
regulation of transcription from RNA polymerase II promoter involved in somitogenesis (GO:0090236)	2/301	0.311913	0.346237	0.398182	0.437311	0.198688	-0.231478	SP7;RUNX3
regulation of transcription from RNA polymerase II promoter involved in spinal cord anterior-posterior patterning (GO:0021909)	2/301	0.311913	0.346237	0.398182	0.437311	0.202261	-0.23564	SP7;RUNX3
regulation of transcription involved in anterior neural plate formation (GO:0090019)	2/301	0.311913	0.346237	0.398182	0.437311	0.204443	-0.238182	SP7;RUNX3
regulation of transcription involved in posterior neural plate formation (GO:0090020)	2/301	0.311913	0.346237	0.398182	0.437311	0.206648	-0.240751	SP7;RUNX3
regulation of carbohydrate metabolic process by regulation of transcription from RNA polymerase II promoter (GO:1900402)	2/302	0.313295	0.346957	0.399776	0.438608	0.168332	-0.195368	SP7;RUNX3
positive regulation of tyrosine phosphorylation of STAT protein (GO:0042531)	1/100	0.313837	0.346957	0.367552	0.417663	1.09158	-1.26502	FGFR3
glycosphingolipid biosynthetic process (GO:0006688)	1/100	0.313837	0.346957	0.367552	0.417663	1.12449	-1.30316	ST3GAL5
protein lipidation involved in autophagosome assembly (GO:0061739)	1/100	0.313837	0.346957	0.367552	0.417663	1.12815	-1.30739	NRN1
peptidyl-tyrosine dephosphorylation involved in inactivation of protein kinase activity (GO:1990264)	1/100	0.313837	0.346957	0.367552	0.417663	1.13191	-1.31176	CHAD
negative regulation of transcription from RNA polymerase II promoter (GO:0000122)	5/991	0.314339	0.346957	0.469956	0.501848	-0.789418	0.91358	WNT11;LEF1;SP7;RUNX3;FGFR2
negative regulation of smooth muscle cell proliferation (GO:0048662)	2/303	0.314678	0.346957	0.401369	0.438608	0.0612211	-0.0707843	ROR2;ZBTB7C
regulation of lipid transport by regulation of transcription from RNA polymerase II promoter (GO:0072367)	2/303	0.314678	0.346957	0.401369	0.438608	0.172666	-0.199638	SP7;RUNX3
regulation of cellular response to oxidative stress by regulation of transcription from RNA polymerase II promoter (GO:1900427)	2/303	0.314678	0.346957	0.401369	0.438608	0.174582	-0.201853	SP7;RUNX3
regulation of cellular ketone metabolic process by regulation of transcription from RNA polymerase II promoter (GO:0072364)	2/303	0.314678	0.346957	0.401369	0.438608	0.177251	-0.204939	SP7;RUNX3
regulation of replicative cell aging by regulation of transcription from RNA polymerase II promoter in response to caloric restriction (GO:0061434)	2/303	0.314678	0.346957	0.401369	0.438608	0.179586	-0.207638	SP7;RUNX3
regulation of transcription initiation from RNA polymerase II promoter (GO:0060260)	2/303	0.314678	0.346957	0.401369	0.438608	0.184271	-0.213055	SP7;RUNX3
regulation of glucose import by regulation of transcription from RNA polymerase II promoter (GO:1900389)	2/304	0.316059	0.348285	0.402961	0.440102	0.173495	-0.199836	SP7;RUNX3
regulation of cAMP-mediated signaling by regulation of transcription from RNA polymerase II promoter (GO:1900391)	2/305	0.31744	0.349611	0.40455	0.440858	0.17964	-0.206131	SP7;RUNX3
regulation of transcription involved in cell fate commitment (GO:0060850)	2/306	0.318821	0.350543	0.406137	0.441854	0.171606	-0.196167	SP7;RUNX3
regulation of transcription from RNA polymerase II promoter by histone modification (GO:1903756)	2/306	0.318821	0.350543	0.406137	0.441854	0.180902	-0.206794	SP7;RUNX3
regulation of transcription from RNA polymerase II promoter in response to iron (GO:0034395)	2/306	0.318821	0.350543	0.406137	0.441854	0.181198	-0.207132	SP7;RUNX3
negative regulation of direction of cell growth (GO:0061391)	1/103	0.321566	0.352591	0.376134	0.4235	1.09397	-1.24117	WNT11
negative regulation of pseudohyphal growth (GO:2000221)	1/103	0.321566	0.352591	0.376134	0.4235	1.09657	-1.24412	WNT11
positive regulation of CREB transcription factor activity (GO:0032793)	1/103	0.321566	0.352591	0.376134	0.4235	1.09997	-1.24797	TNFSF11
astrocyte differentiation (GO:0048708)	1/103	0.321566	0.352591	0.376134	0.4235	1.11581	-1.26595	ADAM22
regulation of transcription from RNA polymerase II promoter in response to stress (GO:0043618)	2/308	0.32158	0.352591	0.409306	0.444591	0.18372	-0.208432	SP7;RUNX3
regulation of BMP signaling pathway (GO:0030510)	2/309	0.322959	0.353511	0.410887	0.445543	0.179818	-0.203236	SP7;RUNX3
regulation of transcription from RNA polymerase II promoter in response to copper ion (GO:0061396)	2/309	0.322959	0.353511	0.410887	0.445543	0.183848	-0.20779	SP7;RUNX3
regulation of androgen receptor activity (GO:2000823)	2/309	0.322959	0.353511	0.410887	0.445543	0.1856	-0.209771	SP7;RUNX3
negative regulation of neuron apoptotic process by negative regulation of transcription from RNA polymerase II promoter (GO:1904089)	3/534	0.32398	0.353605	0.438319	0.471649	-0.208616	0.235126	NTRK2;RUNX3;FGFR2
neuron projection morphogenesis (GO:0048812)	1/104	0.324123	0.353605	0.378969	0.424989	1.06783	-1.20305	L1CAM
oligodendrocyte differentiation (GO:0048709)	1/104	0.324123	0.353605	0.378969	0.424989	1.08198	-1.21899	ADAM22
transforming growth factor beta receptor signaling pathway (GO:0007179)	1/104	0.324123	0.353605	0.378969	0.424989	1.0932	-1.23163	GDF15
positive regulation of cell growth (GO:0030307)	1/104	0.324123	0.353605	0.378969	0.424989	1.13378	-1.27736	LEF1
spinal cord development (GO:0021510)	1/104	0.324123	0.353605	0.378969	0.424989	1.13879	-1.283	ADAM22
regulation of transcription elongation from RNA polymerase II promoter (GO:0034243)	2/311	0.325714	0.354947	0.414044	0.448472	0.193807	-0.2174	SP7;RUNX3
regulation of transcription involved in anterior/posterior axis specification (GO:0044324)	2/311	0.325714	0.354947	0.414044	0.448472	0.207147	-0.232365	SP7;RUNX3
positive regulation of JUN kinase activity (GO:0043507)	1/106	0.329209	0.358558	0.384601	0.43106	1.11526	-1.23912	TNFSF11
transcription from RNA polymerase II promoter (GO:0006366)	2/314	0.329842	0.359047	0.418764	0.452836	0.201616	-0.223621	LEF1;RUNX3
positive regulation of calcium ion transport into cytosol (GO:0010524)	1/107	0.331738	0.360912	0.387398	0.433701	1.06433	-1.17439	FPR1
cellular response to reactive oxygen species (GO:0034614)	1/108	0.334258	0.363452	0.390183	0.43657	1.01079	-1.10767	PTPRN
regulation of SREBP signaling pathway (GO:2000638)	2/318	0.335335	0.364422	0.425029	0.459106	0.218255	-0.238471	SP7;RUNX3
cellular response to tumor necrosis factor (GO:0071356)	1/109	0.336768	0.365777	0.392955	0.437311	1.08935	-1.18561	LEF1
microglia differentiation (GO:0014004)	1/110	0.339269	0.368087	0.395715	0.437311	1.06911	-1.15567	ADAM22
regulation of macroautophagy (GO:0016241)	1/110	0.339269	0.368087	0.395715	0.437311	1.09542	-1.18411	LAMP3
regulation of phosphorylation of RNA polymerase II C-terminal domain (GO:1901407)	2/322	0.340816	0.369562	0.431261	0.465326	0.199313	-0.214542	SP7;RUNX3
regulation of transcription from RNA polymerase II promoter involved in determination of left/right symmetry (GO:1900094)	2/324	0.343552	0.372323	0.434363	0.467904	0.21102	-0.225457	SP7;RUNX3
activation of transmembrane receptor protein tyrosine kinase activity (GO:0007171)	1/112	0.344242	0.372661	0.401198	0.438608	1.09112	-1.16358	SHC4
establishment of endothelial blood-brain barrier (GO:0014045)	1/112	0.344242	0.372661	0.401198	0.438608	1.14154	-1.21735	ADAM22
induction by virus of host protein phosphorylation (GO:0039614)	1/113	0.346715	0.374719	0.403921	0.440417	1.07314	-1.13673	NTRK2
positive regulation of inhibitory G-protein coupled receptor phosphorylation (GO:1904325)	1/113	0.346715	0.374719	0.403921	0.440417	1.07781	-1.14167	NTRK2
negative regulation of cell growth involved in cardiac muscle cell development (GO:0061052)	1/113	0.346715	0.374719	0.403921	0.440417	1.08215	-1.14627	WNT11
Golgi to plasma membrane protein transport (GO:0043001)	1/114	0.349179	0.377175	0.406632	0.442148	1.12005	-1.17848	FGF13
termination of RNA polymerase II transcription (GO:0006369)	2/329	0.350376	0.378259	0.442082	0.475178	0.190255	-0.19953	LEF1;RUNX3
TNFSF11-mediated signaling pathway (GO:0071847)	1/115	0.351633	0.379409	0.409331	0.444591	1.10179	-1.15155	TNFSF11
mRNA export from nucleus (GO:0006406)	1/117	0.356515	0.384255	0.414692	0.44868	1.06508	-1.0985	RANBP3L
negative regulation of complement activation (GO:0045916)	1/117	0.356515	0.384255	0.414692	0.44868	1.10943	-1.14424	CHAC1
positive regulation of histone phosphorylation (GO:0033129)	1/120	0.36377	0.39186	0.422645	0.456781	1.05267	-1.0645	NTRK2
regulation of transcription from RNA polymerase II promoter involved in kidney development (GO:0060994)	2/340	0.365305	0.393298	0.458864	0.490536	0.204098	-0.205531	SP7;RUNX3
positive regulation of phosphorylation of RNA polymerase II C-terminal domain (GO:1901409)	1/122	0.368562	0.396587	0.427887	0.46194	1.02256	-1.02067	NTRK2
regulation of osteoblast proliferation (GO:0033688)	1/124	0.373318	0.401265	0.433083	0.46678	1.01243	-0.99757	FGFR2
epidermal cell differentiation (GO:0009913)	1/124	0.373318	0.401265	0.433083	0.46678	1.05132	-1.03589	FGFR2
translation (GO:0006412)	2/348	0.376084	0.404018	0.470892	0.502574	0.20777	-0.203187	CTSH;MATN3
protein homotrimerization (GO:0070207)	1/126	0.378038	0.405896	0.438232	0.471649	0.990433	-0.963453	C1QTNF3
positive regulation of NF-kappaB transcription factor activity by ER overload response (GO:0006985)	1/127	0.380385	0.408193	0.440789	0.474048	0.99278	-0.959592	TNFSF11
regulation of transcription from RNA polymerase II promoter in response to hypoxia (GO:0061418)	1/128	0.382724	0.410031	0.443335	0.475745	0.9853	-0.946323	CA9
positive regulation of protein autophosphorylation (GO:0031954)	1/128	0.382724	0.410031	0.443335	0.475745	0.996419	-0.957003	NTRK2
peptide cross-linking (GO:0018149)	1/128	0.382724	0.410031	0.443335	0.475745	1.03919	-0.998083	F13A1
positive regulation of cytosolic calcium ion concentration involved in phospholipase C-activating G-protein coupled signaling pathway (GO:0051482)	1/129	0.385053	0.412303	0.44587	0.478204	1.02409	-0.977366	FPR1
transcription initiation from RNA polymerase II promoter (GO:0006367)	2/355	0.385457	0.41251	0.481288	0.512835	0.206056	-0.196438	LEF1;RUNX3
dendritic spine morphogenesis (GO:0060997)	1/131	0.389687	0.416584	0.450905	0.483077	0.942682	-0.888395	L1CAM
positive regulation of peptidyl-threonine phosphorylation (GO:0010800)	1/131	0.389687	0.416584	0.450905	0.483077	0.992573	-0.935413	NTRK2
beta-catenin-TCF complex assembly (GO:1904837)	1/132	0.391991	0.418819	0.453406	0.485492	0.953299	-0.892781	LEF1
vascular endothelial growth factor receptor signaling pathway (GO:0048010)	1/133	0.394286	0.421042	0.455895	0.487892	0.92476	-0.860655	SHC4
positive regulation of signal transduction by p53 class mediator (GO:1901798)	1/134	0.396572	0.423254	0.458373	0.490277	0.979259	-0.905713	TNFSF11
positive regulation of small GTPase mediated signal transduction (GO:0051057)	1/136	0.40112	0.427876	0.463297	0.495005	0.961361	-0.878198	TNFSF11
positive regulation of apoptotic process (GO:0043065)	2/374	0.41059	0.43774	0.508886	0.54107	0.145967	-0.129934	GDF15;BMP8B
negative regulation of protein kinase activity (GO:0006469)	1/141	0.412342	0.43937	0.475413	0.507124	0.916145	-0.811615	CHAD
regulation of transcription from RNA polymerase II promoter involved in heart development (GO:1901213)	2/378	0.41582	0.442835	0.514577	0.546825	0.181079	-0.158898	SP7;RUNX3
activation of JUN kinase activity (GO:0007257)	1/143	0.416773	0.44361	0.480184	0.511936	0.893661	-0.782145	FPR1
dephosphorylation of RNA polymerase II C-terminal domain (GO:0070940)	2/387	0.427504	0.454786	0.527228	0.559362	0.198396	-0.168595	SP7;RUNX3
positive regulation of protein phosphorylation (GO:0001934)	1/151	0.434167	0.461625	0.498845	0.531255	0.886293	-0.739457	NTRK2
negative regulation of cell growth (GO:0030308)	1/155	0.442672	0.470144	0.507927	0.540342	0.833714	-0.679416	WNT11
protein arginylation (GO:0016598)	1/155	0.442672	0.470144	0.507927	0.540342	0.865929	-0.705669	RANBP3L
negative regulation of cell proliferation (GO:0008285)	2/399	0.442896	0.470144	0.543756	0.576276	0.127385	-0.103745	ROR2;ZBTB7C
positive regulation of peptidyl-serine phosphorylation (GO:0033138)	1/160	0.453125	0.480742	0.519051	0.551282	0.85826	-0.679388	NTRK2
positive regulation of I-kappaB kinase/NF-kappaB signaling (GO:0043123)	1/162	0.457252	0.484699	0.523432	0.555634	0.821156	-0.642572	TNFSF11
chromatin organization involved in negative regulation of transcription (GO:0097549)	2/412	0.459318	0.484699	0.561218	0.590645	0.132282	-0.102917	WNT11;LEF1
negative regulation of antisense RNA transcription (GO:0060195)	2/412	0.459318	0.484699	0.561218	0.590645	0.134915	-0.104966	WNT11;LEF1
negative regulation of cellular carbohydrate metabolic process by negative regulation of transcription, DNA-templated (GO:0010678)	2/412	0.459318	0.484699	0.561218	0.590645	0.138205	-0.107525	WNT11;LEF1
negative regulation of mating-type specific transcription, DNA-templated (GO:0045894)	2/412	0.459318	0.484699	0.561218	0.590645	0.140591	-0.109381	WNT11;LEF1
negative regulation of ncRNA transcription associated with protein coding gene TSS/TES (GO:1904388)	2/412	0.459318	0.484699	0.561218	0.590645	0.143265	-0.111462	WNT11;LEF1
negative regulation of transcription by pheromones (GO:0045996)	2/412	0.459318	0.484699	0.561218	0.590645	0.146397	-0.113899	WNT11;LEF1
negative regulation of transcription during mitotic cell cycle (GO:0007068)	2/412	0.459318	0.484699	0.561218	0.590645	0.148654	-0.115655	WNT11;LEF1
negative regulation of transcription from RNA polymerase V promoter (GO:1904280)	2/412	0.459318	0.484699	0.561218	0.590645	0.151855	-0.118145	WNT11;LEF1
nitrogen catabolite repression of transcription (GO:0090295)	2/412	0.459318	0.484699	0.561218	0.590645	0.154116	-0.119904	WNT11;LEF1
negative regulation of transcription by transcription factor catabolism (GO:0010620)	2/413	0.46057	0.485239	0.562542	0.59109	0.132829	-0.102981	WNT11;LEF1
carbon catabolite repression of transcription (GO:0045013)	2/413	0.46057	0.485239	0.562542	0.59109	0.13347	-0.103478	WNT11;LEF1
negative regulation of transcription involved in G2/M transition of mitotic cell cycle (GO:0090419)	2/413	0.46057	0.485239	0.562542	0.59109	0.137987	-0.10698	WNT11;LEF1
negative regulation of DNA-templated transcription, termination (GO:0060567)	2/414	0.461821	0.486296	0.563863	0.592162	0.135754	-0.104881	WNT11;LEF1
negative regulation of transcription by competitive promoter binding (GO:0010944)	2/416	0.464316	0.488662	0.566497	0.59461	0.134326	-0.103053	WNT11;LEF1
negative regulation of transcription from RNA polymerase I promoter (GO:0016479)	2/419	0.468047	0.492326	0.570427	0.598416	0.140794	-0.106889	WNT11;LEF1
positive regulation of peptidyl-tyrosine phosphorylation (GO:0050731)	1/169	0.471455	0.495646	0.538456	0.570967	0.876562	-0.659114	NTRK2
negative regulation of DNA-templated transcription, elongation (GO:0032785)	2/422	0.471763	0.495704	0.574332	0.602192	0.128252	-0.096353	WNT11;LEF1
negative regulation of transcription from RNA polymerase III promoter (GO:0016480)	2/423	0.472999	0.496737	0.575628	0.603229	0.129631	-0.0970501	WNT11;LEF1
negative regulation of DNA-templated transcription, initiation (GO:2000143)	2/424	0.474232	0.497767	0.576921	0.604262	0.13064	-0.0974653	WNT11;LEF1
brain development (GO:0007420)	1/174	0.481376	0.50496	0.548902	0.581416	0.790769	-0.578137	ADAM22
negative regulation of transcription involved in G1/S transition of mitotic cell cycle (GO:0071930)	2/430	0.481599	0.50496	0.584623	0.611677	0.137314	-0.100328	WNT11;LEF1
negative regulation of transcription by transcription factor localization (GO:0010621)	2/432	0.48404	0.507249	0.587167	0.614013	0.13564	-0.0984185	WNT11;LEF1
positive regulation of protein kinase activity (GO:0045860)	1/176	0.485292	0.508291	0.553015	0.585458	0.812756	-0.587626	NTRK2
insulin receptor signaling pathway (GO:0008286)	1/177	0.48724	0.510059	0.555057	0.587304	0.838598	-0.602952	SHC4
axoneme assembly (GO:0035082)	1/180	0.493038	0.515854	0.56113	0.590645	0.768371	-0.543368	CAPN6
positive regulation of NF-kappaB transcription factor activity (GO:0051092)	1/189	0.510048	0.533367	0.578864	0.605974	0.789858	-0.531773	TNFSF11
protein import into nucleus, translocation (GO:0000060)	1/198	0.526494	0.550273	0.595892	0.622806	0.640936	-0.41117	RANBP3L
endosome to plasma membrane protein transport (GO:0099638)	1/203	0.535394	0.55866	0.605058	0.63205	0.674059	-0.42112	FGF13
carbon catabolite repression of transcription from RNA polymerase II promoter (GO:0000437)	2/481	0.541625	0.55866	0.646001	0.663664	0.165306	-0.101362	RUNX3;FGFR2
negative regulation of cellular hyperosmotic salinity response by negative regulation of transcription from RNA polymerase II promoter (GO:1900464)	2/481	0.541625	0.55866	0.646001	0.663664	0.169365	-0.103851	RUNX3;FGFR2
negative regulation of cellular response to alkaline pH by negative regulation of transcription from RNA polymerase II promoter (GO:1900463)	2/481	0.541625	0.55866	0.646001	0.663664	0.172905	-0.106022	RUNX3;FGFR2
negative regulation of filamentous growth of a population of unicellular organisms in response to starvation by negative regulation of transcription from RNA polymerase II promoter (GO:1902352)	2/481	0.541625	0.55866	0.646001	0.663664	0.175865	-0.107837	RUNX3;FGFR2
negative regulation of induction of conjugation with cellular fusion by negative regulation of transcription from RNA polymerase II promoter (GO:1902625)	2/481	0.541625	0.55866	0.646001	0.663664	0.178178	-0.109256	RUNX3;FGFR2
negative regulation of invasive growth in response to glucose limitation by negative regulation of transcription from RNA polymerase II promoter (GO:1900460)	2/481	0.541625	0.55866	0.646001	0.663664	0.17997	-0.110354	RUNX3;FGFR2
negative regulation of mating type switching by negative regulation of transcription from RNA polymerase II promoter (GO:1900474)	2/481	0.541625	0.55866	0.646001	0.663664	0.182511	-0.111912	RUNX3;FGFR2
negative regulation of oligopeptide transport by negative regulation of transcription from RNA polymerase II promoter (GO:0035952)	2/481	0.541625	0.55866	0.646001	0.663664	0.187653	-0.115065	RUNX3;FGFR2
negative regulation of phosphatidylcholine biosynthetic process by negative regulation of transcription from RNA polymerase II promoter (GO:1900473)	2/481	0.541625	0.55866	0.646001	0.663664	0.189095	-0.115949	RUNX3;FGFR2
negative regulation of phosphatidylserine biosynthetic process by negative regulation of transcription from RNA polymerase II promoter (GO:1900526)	2/481	0.541625	0.55866	0.646001	0.663664	0.192318	-0.117926	RUNX3;FGFR2
negative regulation of pseudohyphal growth by negative regulation of transcription from RNA polymerase II promoter (GO:1900462)	2/481	0.541625	0.55866	0.646001	0.663664	0.195088	-0.119624	RUNX3;FGFR2
negative regulation of ribosomal protein gene transcription from RNA polymerase II promoter (GO:0010688)	2/481	0.541625	0.55866	0.646001	0.663664	0.197448	-0.121071	RUNX3;FGFR2
negative regulation of snRNA transcription from RNA polymerase II promoter (GO:1905381)	2/481	0.541625	0.55866	0.646001	0.663664	0.201141	-0.123336	RUNX3;FGFR2
negative regulation of termination of RNA polymerase II transcription, poly(A)-coupled (GO:2000805)	2/481	0.541625	0.55866	0.646001	0.663664	0.202728	-0.124309	RUNX3;FGFR2
negative regulation of transcription from RNA polymerase II promoter by pheromones (GO:0046020)	2/481	0.541625	0.55866	0.646001	0.663664	0.206109	-0.126382	RUNX3;FGFR2
negative regulation of transcription from RNA polymerase II promoter in response to copper ion (GO:0061398)	2/481	0.541625	0.55866	0.646001	0.663664	0.209716	-0.128594	RUNX3;FGFR2
negative regulation of transcription from RNA polymerase II promoter in response to iron (GO:0034396)	2/481	0.541625	0.55866	0.646001	0.663664	0.211152	-0.129474	RUNX3;FGFR2
negative regulation of transcription from RNA polymerase II promoter involved in heart development (GO:1901227)	2/481	0.541625	0.55866	0.646001	0.663664	0.215021	-0.131847	RUNX3;FGFR2
negative regulation of transcription from RNA polymerase II promoter involved in meiotic cell cycle (GO:0010674)	2/481	0.541625	0.55866	0.646001	0.663664	0.21667	-0.132858	RUNX3;FGFR2
regulation of cellular ketone metabolic process by negative regulation of transcription from RNA polymerase II promoter (GO:0072365)	2/481	0.541625	0.55866	0.646001	0.663664	0.220493	-0.135202	RUNX3;FGFR2
regulation of glycolytic process by negative regulation of transcription from RNA polymerase II promoter (GO:0072362)	2/481	0.541625	0.55866	0.646001	0.663664	0.223349	-0.136953	RUNX3;FGFR2
regulation of lipid transport by negative regulation of transcription from RNA polymerase II promoter (GO:0072368)	2/481	0.541625	0.55866	0.646001	0.663664	0.225905	-0.13852	RUNX3;FGFR2
regulation of transport by negative regulation of transcription from RNA polymerase II promoter (GO:1900392)	2/481	0.541625	0.55866	0.646001	0.663664	0.2301	-0.141093	RUNX3;FGFR2
transfer RNA gene-mediated silencing (GO:0061587)	2/481	0.541625	0.55866	0.646001	0.663664	0.23161	-0.142019	RUNX3;FGFR2
negative regulation of inositol biosynthetic process by negative regulation of transcription from RNA polymerase II promoter (GO:1900471)	2/482	0.542755	0.55866	0.647131	0.663664	0.194126	-0.11863	RUNX3;FGFR2
negative regulation of telomeric RNA transcription from RNA pol II promoter (GO:1901581)	2/482	0.542755	0.55866	0.647131	0.663664	0.196389	-0.120013	RUNX3;FGFR2
negative regulation of transcription from RNA polymerase II promoter by histone modification (GO:1903758)	2/482	0.542755	0.55866	0.647131	0.663664	0.198092	-0.121053	RUNX3;FGFR2
negative regulation of transcription from RNA polymerase II promoter during mitotic cell cycle (GO:0007070)	2/482	0.542755	0.55866	0.647131	0.663664	0.199485	-0.121905	RUNX3;FGFR2
negative regulation of mitochondrial unfolded protein response by negative regulation of transcription from RNA polymerase II promoter (GO:1904490)	2/483	0.543882	0.559222	0.648259	0.663897	0.200833	-0.122312	RUNX3;FGFR2
negative regulation of ceramide biosynthetic process by negative regulation of transcription from RNA Polymerase II promoter (GO:0061427)	2/484	0.545007	0.559222	0.649384	0.663897	0.193012	-0.11715	RUNX3;FGFR2
negative regulation of transcription from RNA polymerase II promoter in response to UV-induced DNA damage (GO:0010768)	2/484	0.545007	0.559222	0.649384	0.663897	0.196307	-0.11915	RUNX3;FGFR2
negative regulation of transcription initiation from RNA polymerase II promoter (GO:0060633)	2/484	0.545007	0.559222	0.649384	0.663897	0.200263	-0.121551	RUNX3;FGFR2
negative regulation of transcription from RNA polymerase II promoter involved in smooth muscle cell differentiation (GO:2000820)	2/484	0.545007	0.559222	0.649384	0.663897	0.200363	-0.121611	RUNX3;FGFR2
positive regulation of gluconeogenesis by negative regulation of transcription from RNA polymerase II promoter (GO:0035949)	2/484	0.545007	0.559222	0.649384	0.663897	0.205948	-0.125002	RUNX3;FGFR2
histone H4 acetylation involved in response to DNA damage stimulus (GO:2000776)	1/209	0.545857	0.559791	0.615788	0.642916	0.751986	-0.455251	LEF1
negative regulation of transcription from RNA polymerase II promoter in response to stress (GO:0097201)	2/485	0.546131	0.559791	0.650507	0.664699	0.197219	-0.119297	RUNX3;FGFR2
negative regulation of transcription elongation from RNA polymerase II promoter (GO:0034244)	2/487	0.548372	0.561479	0.652743	0.666292	0.204307	-0.122748	RUNX3;FGFR2
neutrophil degranulation (GO:0043312)	2/487	0.548372	0.561479	0.652743	0.666292	0.209062	-0.125605	FPR1;CTSH
chronic inflammatory response (GO:0002544)	1/211	0.549292	0.561479	0.6193	0.645556	0.741701	-0.444371	FPR1
inflammatory response (GO:0006954)	1/211	0.549292	0.561479	0.6193	0.645556	0.744031	-0.445767	FPR1
inflammatory response to wounding (GO:0090594)	1/211	0.549292	0.561479	0.6193	0.645556	0.746427	-0.447203	FPR1
negative regulation of pri-miRNA transcription from RNA polymerase II promoter (GO:1902894)	2/488	0.54949	0.561479	0.653857	0.667083	0.214398	-0.128374	RUNX3;FGFR2
acute inflammatory response (GO:0002526)	1/212	0.551001	0.56273	0.621044	0.647031	0.743392	-0.443076	FPR1
intrinsic apoptotic signaling pathway in response to DNA damage (GO:0008630)	1/213	0.552702	0.564015	0.622781	0.648497	0.739608	-0.43854	EPHA2
negative regulation of cell-cell adhesion by negative regulation of transcription from RNA polymerase II promoter (GO:1900387)	2/491	0.552832	0.564015	0.657182	0.670128	0.212806	-0.12613	RUNX3;FGFR2
regulation of reactive oxygen species metabolic process by negative regulation of transcription from RNA polymerase II promoter (GO:1904489)	2/492	0.553942	0.564854	0.658285	0.670905	0.213959	-0.126385	RUNX3;FGFR2
negative regulation of G1/S transition of mitotic cell cycle by negative regulation of transcription from RNA polymerase II promoter (GO:1900477)	2/496	0.558364	0.569068	0.662669	0.675023	0.203061	-0.118333	RUNX3;FGFR2
protein import into nucleus (GO:0006606)	1/224	0.571007	0.581653	0.641373	0.663664	0.707054	-0.3962	RANBP3L
ubiquitin-dependent ERAD pathway (GO:0030433)	1/247	0.606926	0.617921	0.677384	0.689656	0.639637	-0.319402	DERL3
positive regulation of apoptotic signaling pathway (GO:2001235)	1/248	0.608418	0.61912	0.678867	0.690807	0.579949	-0.288173	CTSH
proteasome-mediated ubiquitin-dependent protein catabolic process (GO:0043161)	1/249	0.609905	0.620312	0.680342	0.691951	0.662388	-0.327519	RANBP3L
positive regulation of I-kappaB phosphorylation (GO:1903721)	1/252	0.614332	0.624492	0.684729	0.696053	0.706136	-0.344043	NTRK2
regulation of transcription involved in G1/S transition of mitotic cell cycle (GO:0000083)	2/557	0.621982	0.631942	0.724158	0.735374	0.219643	-0.104296	RANBP3L;RUNX3
canonical Wnt signaling pathway involved in positive regulation of apoptotic process (GO:0044337)	1/279	0.652011	0.662109	0.721638	0.733193	0.545845	-0.233455	LEF1
negative regulation of transcription, DNA-templated (GO:0045892)	3/895	0.658336	0.668188	0.779804	0.791473	-0.119917	0.0501302	WNT11;LEF1;RUNX3
protein ubiquitination involved in ubiquitin-dependent protein catabolic process (GO:0042787)	1/344	0.728463	0.738982	0.793952	0.805417	0.447129	-0.141659	RANBP3L
C-terminal protein amino acid modification (GO:0018410)	1/355	0.739648	0.74917	0.804207	0.81456	0.422925	-0.127546	MATN3
CAAX-box protein modification (GO:0071587)	1/355	0.739648	0.74917	0.804207	0.81456	0.425379	-0.128286	MATN3
N-terminal protein amino acid propionylation (GO:0061606)	1/355	0.739648	0.74917	0.804207	0.81456	0.428204	-0.129138	MATN3
post-translational protein acetylation (GO:0034421)	1/368	0.752281	0.761573	0.815682	0.825758	0.426027	-0.121266	MATN3
regulation of transcription from RNA polymerase II promoter (GO:0006357)	2/736	0.768331	0.777422	0.853159	0.863253	0.0564834	-0.0148853	SP7;RUNX3
post-translational protein modification (GO:0043687)	1/429	0.803934	0.813027	0.861281	0.871023	0.337131	-0.0735749	MATN3
chromatin organization involved in regulation of transcription (GO:0034401)	1/460	0.825952	0.831268	0.879999	0.885476	0.370688	-0.0708826	RUNX3
regulation of antisense RNA transcription (GO:0060194)	1/460	0.825952	0.831268	0.879999	0.885476	0.373619	-0.0714431	RUNX3
regulation of mating-type specific transcription, DNA-templated (GO:0007532)	1/460	0.825952	0.831268	0.879999	0.885476	0.376456	-0.0719856	RUNX3
regulation of transcription by carbon monoxide (GO:0070028)	1/460	0.825952	0.831268	0.879999	0.885476	0.378837	-0.0724409	RUNX3
regulation of transcription by galactose (GO:0000409)	1/460	0.825952	0.831268	0.879999	0.885476	0.381865	-0.0730199	RUNX3
regulation of transcription by pheromones (GO:0009373)	1/460	0.825952	0.831268	0.879999	0.885476	0.384274	-0.0734806	RUNX3
regulation of transcription during mitotic cell cycle (GO:0045896)	1/460	0.825952	0.831268	0.879999	0.885476	0.38667	-0.0739388	RUNX3
regulation of transcription from mitochondrial promoter (GO:1903108)	1/460	0.825952	0.831268	0.879999	0.885476	0.389646	-0.0745078	RUNX3
regulation of transcription from RNA polymerase V promoter (GO:1904279)	1/460	0.825952	0.831268	0.879999	0.885476	0.391596	-0.0748807	RUNX3
regulation of transcription by glucose (GO:0046015)	1/461	0.82662	0.831268	0.880559	0.885476	0.382538	-0.0728392	RUNX3
regulation of DNA-templated transcription, termination (GO:0031554)	1/461	0.82662	0.831268	0.880559	0.885476	0.382907	-0.0729096	RUNX3
regulation of chromatin-mediated maintenance of transcription (GO:1904499)	1/462	0.827285	0.831512	0.881117	0.885476	0.378769	-0.0718168	RUNX3
nitrogen catabolite regulation of transcription (GO:0090293)	1/464	0.828609	0.831804	0.882225	0.885476	0.375163	-0.0705334	RUNX3
carbon catabolite regulation of transcription (GO:0045990)	1/464	0.828609	0.831804	0.882225	0.885476	0.377614	-0.0709942	RUNX3
regulation of chromatin silencing (GO:0031935)	1/465	0.829267	0.831804	0.882775	0.885476	0.370163	-0.0692996	RUNX3
regulation of DNA-templated transcription in response to stress (GO:0043620)	1/465	0.829267	0.831804	0.882775	0.885476	0.374363	-0.0700858	RUNX3
regulation of transcription from RNA polymerase I promoter (GO:0006356)	1/466	0.829922	0.832037	0.883323	0.885574	0.378537	-0.0705682	RUNX3
regulation of DNA-templated transcription, elongation (GO:0032784)	1/469	0.831874	0.833144	0.884951	0.886303	0.359302	-0.0661384	RUNX3
regulation of transcription from RNA polymerase III promoter (GO:0006359)	1/469	0.831874	0.833144	0.884951	0.886303	0.371693	-0.0684193	RUNX3
regulation of DNA-templated transcription, initiation (GO:2000142)	1/474	0.835077	0.835927	0.887615	0.888519	0.366876	-0.0661224	RUNX3
regulation of transcription, DNA-templated (GO:0006355)	1/529	0.866578	0.867019	0.9132	0.913664	0.306134	-0.0438395	RUNX3
regulation of transcription involved in G2/M transition of mitotic cell cycle (GO:0000117)	1/583	0.891708	0.891708	0.932717	0.932717	0.289721	-0.0332068	RUNX3

## Sheet: Cluster2 - GO_Biological_Proces
Term	Overlap	P-value	Adjusted P-value	Old P-value	Old Adjusted P-value	Z-score	Combined Score	Genes
negative regulation by virus of host cell division (GO:0044865)	2018-06-02	0.000149962	0.037433	0.000296144	0.0678854	-2.81605	24.7957	SUSD2;TXNIP
negative regulation of somatic stem cell division (GO:1904676)	2018-06-02	0.000149962	0.037433	0.000296144	0.0678854	-2.22766	19.6148	SUSD2;TXNIP
negative regulation of cell separation after cytokinesis (GO:2001042)	2018-06-02	0.000149962	0.037433	0.000296144	0.0678854	-2.12777	18.7353	SUSD2;TXNIP
negative regulation of cell budding (GO:0045781)	2018-06-02	0.000149962	0.037433	0.000296144	0.0678854	-2.09028	18.4052	SUSD2;TXNIP
negative regulation of asymmetric cell division (GO:0045769)	2018-07-02	0.000209513	0.037433	0.000379956	0.0678854	-2.70485	22.912	SUSD2;TXNIP
venous blood vessel morphogenesis (GO:0048845)	2018-07-02	0.000209513	0.037433	0.000379956	0.0678854	-2.67211	22.6347	ACVRL1;CCBE1
heart contraction (GO:0060047)	mrt/49	0.00051836	0.0648212	0.000668035	0.0972343	-2.6243	19.8524	ACVRL1;CXCL12;ACE
negative regulation of cell division (GO:0051782)	2018-11-02	0.000544208	0.0648212	0.000816333	0.0972343	-2.91932	21.9422	SUSD2;TXNIP
positive regulation of chondrocyte development (GO:1902761)	2018-11-02	0.000544208	0.0648212	0.000816333	0.0972343	-2.49114	18.7239	ACVRL1;PKDCC
negative regulation of peptidyl-serine phosphorylation of STAT protein (GO:0033140)	2018-02-01	0.00149218	0.159962	0.00195944	0.210052	-2.83238	18.4318	RASSF2;DKK1
negative regulation of histone H3-S10 phosphorylation (GO:0061866)	2020-02-01	0.00184541	0.179843	0.00237228	0.216446	-2.97827	18.7484	RASSF2;DKK1
leukotriene D4 biosynthetic process (GO:1901750)	2022-02-01	0.0022344	0.199086	0.00282253	0.216446	-2.87179	17.5288	GGT5;PCSK1
negative regulation of insulin-like growth factor receptor signaling pathway (GO:0043569)	2023-02-01	0.00244217	0.199086	0.00306154	0.216446	-2.90099	17.4491	CILP;IGFBP6
blood vessel endothelial cell proliferation involved in sprouting angiogenesis (GO:0002043)	2027-02-01	0.00336036	0.199086	0.00410865	0.216446	-2.52424	14.3774	ACVRL1;CCBE1
negative regulation of cytokinesis (GO:0032466)	1931-02-01	0.00441528	0.199086	0.00529865	0.216446	-2.04	11.0623	SUSD2;TXNIP
definitive erythrocyte differentiation (GO:0060318)	1932-02-01	0.00469996	0.199086	0.00561803	0.216446	-2.36857	12.696	TGFBR3;MFAP5
positive regulation of cell adhesion (GO:0045785)	1936-02-01	0.00592085	0.199086	0.00698133	0.216446	-2.74107	14.0597	CXCL12;TGM2
endocardial cushion morphogenesis (GO:0003203)	1938-02-01	0.00657985	0.199086	0.00771364	0.216446	-2.81869	14.1604	TGFBR3;ACVRL1
regulation of transcription, DNA-templated (GO:0006355)	6/529	0.0068247	0.199086	0.0079545	0.216446	-5.30773	26.4708	DDX3Y;ACVRL1;EFEMP1;CRABP2;SCARA5;NFATC2
blood circulation (GO:0008015)	1939-02-01	0.0069213	0.199086	0.00809226	0.216446	-2.7145	13.4996	ACVRL1;CXCL12
gastric mucosal blood circulation (GO:1990768)	1939-02-01	0.0069213	0.199086	0.00809226	0.216446	-2.71281	13.4912	ACVRL1;CXCL12
monocyte migration into blood stream (GO:0035703)	1939-02-01	0.0069213	0.199086	0.00809226	0.216446	-2.71036	13.479	ACVRL1;CXCL12
definitive hemopoiesis (GO:0060216)	1940-02-01	0.00727064	0.199086	0.00847912	0.216446	-2.77481	13.6629	TGFBR3;MFAP5
protein O-linked fucosylation (GO:0036066)	1943-02-01	0.00836554	0.199086	0.00968854	0.216446	-2.69795	12.906	ADAMTSL1;ADAMTSL4
negative regulation of actin binding (GO:1904617)	1943-02-01	0.00836554	0.199086	0.00968854	0.216446	-2.58273	12.3548	XIRP1;DKK1
regulation of blood vessel size (GO:0050880)	1943-02-01	0.00836554	0.199086	0.00968854	0.216446	-2.5797	12.3403	ACVRL1;CXCL12
negative regulation of apolipoprotein binding (GO:2000657)	1943-02-01	0.00836554	0.199086	0.00968854	0.216446	-2.57763	12.3305	XIRP1;DKK1
negative regulation of Ras GTPase binding (GO:1904476)	1943-02-01	0.00836554	0.199086	0.00968854	0.216446	-2.57681	12.3265	XIRP1;DKK1
negative regulation of heparan sulfate proteoglycan binding (GO:1905859)	1943-02-01	0.00836554	0.199086	0.00968854	0.216446	-2.57585	12.3219	XIRP1;DKK1
positive regulation of chondrocyte differentiation (GO:0032332)	1943-02-01	0.00836554	0.199086	0.00968854	0.216446	-2.51708	12.0408	ACVRL1;PKDCC
negative regulation of C-C chemokine binding (GO:2001264)	1944-02-01	0.00874595	0.199086	0.0101078	0.216446	-2.57661	12.211	XIRP1;DKK1
negative regulation of collagen binding (GO:0033342)	1944-02-01	0.00874595	0.199086	0.0101078	0.216446	-2.57519	12.2042	XIRP1;DKK1
enzyme active site formation via O4'-phospho-L-tyrosine (GO:0018334)	1946-02-01	0.00952963	0.199086	0.0109701	0.216446	-2.86864	13.3488	EFEMP1;PKDCC
negative regulation of microtubule binding (GO:1904527)	1946-02-01	0.00952963	0.199086	0.0109701	0.216446	-2.60684	12.1305	XIRP1;DKK1
desensitization of G-protein coupled receptor protein signaling pathway by arrestin (GO:0002032)	1946-02-01	0.00952963	0.199086	0.0109701	0.216446	-2.58023	12.0067	XIRP1;DKK1
positive regulation of tau-protein kinase activity (GO:1902949)	1947-02-01	0.0099328	0.199086	0.011413	0.216446	-2.51218	11.586	RASSF2;DKK1
negative regulation of receptor binding (GO:1900121)	1948-02-01	0.0103435	0.199086	0.0118638	0.216446	-2.68666	12.2818	XIRP1;DKK1
positive regulation of cell-substrate adhesion (GO:0010811)	1948-02-01	0.0103435	0.199086	0.0118638	0.216446	-2.61689	11.9629	CXCL12;TGM2
positive regulation of neuron apoptotic process (GO:0043525)	4/270	0.0109535	0.199086	0.0125641	0.216446	-4.16735	18.8118	RASSF2;ADAMTSL4;DKK1;TGM2
positive regulation of cell-cell adhesion (GO:0022409)	1950-02-01	0.011187	0.199086	0.0127884	0.216446	-2.67951	12.039	CXCL12;TGM2
negative regulation of protein homodimerization activity (GO:0090074)	1950-02-01	0.011187	0.199086	0.0127884	0.216446	-2.52926	11.3639	XIRP1;DKK1
glutathione catabolic process (GO:0006751)	1951-02-01	0.0116198	0.199086	0.0132622	0.216446	-2.64879	11.8005	GGT5;ACE
histone-tyrosine phosphorylation (GO:0035406)	1954-02-01	0.0129618	0.199086	0.0147289	0.216446	-2.78112	12.0861	EFEMP1;PKDCC
negative regulation of endothelial cell proliferation (GO:0001937)	1954-02-01	0.0129618	0.199086	0.0147289	0.216446	-2.68208	11.6557	TGFBR3;ACVRL1
negative regulation of protein binding (GO:0032091)	1954-02-01	0.0129618	0.199086	0.0147289	0.216446	-2.50424	10.8828	XIRP1;DKK1
positive regulation of cell adhesion mediated by integrin (GO:0033630)	1956-02-01	0.0138921	0.199086	0.0157439	0.216446	-2.89263	12.3701	CXCL12;TGM2
negative regulation of peptidyl-serine phosphorylation (GO:0033137)	1961-02-01	0.0163404	0.199086	0.0184084	0.216446	-2.73255	11.242	RASSF2;DKK1
negative regulation of gene expression (GO:0010629)	3/169	0.0169489	0.199086	0.0191347	0.216446	-3.74496	15.2703	DDX3Y;ACVRL1;SCARA5
proteolysis (GO:0006508)	3/174	0.0183013	0.199086	0.0206268	0.216446	-3.35076	13.4057	PCSK1;ACE;ADAM33
protein modification by small protein removal (GO:0070646)	3/175	0.0185788	0.199086	0.0209327	0.216446	-3.35726	13.3812	PCSK1;ACE;ADAM33
self proteolysis (GO:0097264)	3/175	0.0185788	0.199086	0.0209327	0.216446	-3.35563	13.3746	PCSK1;ACE;ADAM33
negative regulation of intraciliary anterograde transport (GO:1905797)	2018-06-01	0.0190494	0.199086	0.0229498	0.216446	-0.831475	3.29324	TGFBR3
negative regulation of anterograde axonal transport of mitochondrion (GO:0061882)	2018-06-01	0.0190494	0.199086	0.0229498	0.216446	-0.626343	2.48077	TGFBR3
heart trabecula morphogenesis (GO:0061384)	2018-06-01	0.0190494	0.199086	0.0229498	0.216446	-0.607027	2.40426	TGFBR3
negative regulation of vesicle transport along microtubule (GO:1901609)	2018-06-01	0.0190494	0.199086	0.0229498	0.216446	-0.588345	2.33027	TGFBR3
negative regulation of retrograde axon cargo transport (GO:2001018)	2018-06-01	0.0190494	0.199086	0.0229498	0.216446	-0.497968	1.97231	TGFBR3
negative regulation of nuclear migration along microtubule (GO:1902839)	2018-06-01	0.0190494	0.199086	0.0229498	0.216446	-0.489958	1.94059	TGFBR3
lymphatic endothelial cell fate commitment (GO:0060838)	2018-06-01	0.0190494	0.199086	0.0229498	0.216446	-0.479007	1.89721	ACVRL1
iron ion import across plasma membrane (GO:0098711)	2018-06-01	0.0190494	0.199086	0.0229498	0.216446	-0.399976	1.58419	SCARA5
negative regulation of cell cycle G1/S phase transition (GO:1902807)	2018-06-01	0.0190494	0.199086	0.0229498	0.216446	-0.304961	1.20787	SUSD2
regulation of hematopoietic stem cell proliferation (GO:1902033)	2018-06-01	0.0190494	0.199086	0.0229498	0.216446	-0.234867	0.930243	ACE
regulation of cell migration involved in sprouting angiogenesis (GO:0090049)	2018-06-01	0.0190494	0.199086	0.0229498	0.216446	-0.0981177	0.388617	ACVRL1
negative regulation of smooth endoplasmic reticulum calcium ion concentration (GO:0051565)	2018-06-01	0.0190494	0.199086	0.0229498	0.216446	-0.0749169	0.296725	TGM2
post-embryonic eye morphogenesis (GO:0048050)	2018-06-01	0.0190494	0.199086	0.0229498	0.216446	0.212331	-0.840982	EFEMP1
membrane protein proteolysis (GO:0033619)	3/179	0.0197122	0.199086	0.0221816	0.216446	-3.397	13.3384	PCSK1;ACE;ADAM33
epidermis development (GO:0008544)	1968-02-01	0.0200523	0.199086	0.022434	0.216446	-2.42971	9.49875	CRABP2;LAMA3
negative regulation of intraciliary retrograde transport (GO:1905800)	2018-07-01	0.0221894	0.199086	0.0261861	0.216446	-1.15887	4.41316	TGFBR3
left ventricular compact myocardium morphogenesis (GO:0003224)	2018-07-01	0.0221894	0.199086	0.0261861	0.216446	-1.03156	3.92832	TGFBR3
iron ion transmembrane transport (GO:0034755)	2018-07-01	0.0221894	0.199086	0.0261861	0.216446	-0.988502	3.76435	SCARA5
negative regulation of lymphocyte apoptotic process (GO:0070229)	2018-07-01	0.0221894	0.199086	0.0261861	0.216446	-0.922189	3.51182	CXCL12
right ventricular compact myocardium morphogenesis (GO:0003226)	2018-07-01	0.0221894	0.199086	0.0261861	0.216446	-0.790319	3.00965	TGFBR3
endothelial tube morphogenesis (GO:0061154)	2018-07-01	0.0221894	0.199086	0.0261861	0.216446	-0.72101	2.74571	ACVRL1
carnosine biosynthetic process (GO:0035499)	2018-07-01	0.0221894	0.199086	0.0261861	0.216446	-0.685161	2.60919	PCSK1
negative regulation of cardiac myofibril assembly (GO:1905305)	2018-07-01	0.0221894	0.199086	0.0261861	0.216446	-0.673162	2.5635	DKK1
negative regulation of DNA amplification (GO:1904524)	2018-07-01	0.0221894	0.199086	0.0261861	0.216446	-0.640796	2.44024	ACVRL1
blood vessel lumenization (GO:0072554)	2018-07-01	0.0221894	0.199086	0.0261861	0.216446	-0.622128	2.36915	ACVRL1
negative regulation of DNA-directed DNA polymerase activity (GO:1900263)	2018-07-01	0.0221894	0.199086	0.0261861	0.216446	-0.620126	2.36153	ACVRL1
negative regulation of muscle filament sliding (GO:1904113)	2018-07-01	0.0221894	0.199086	0.0261861	0.216446	-0.613371	2.3358	TGFBR3
negative regulation of reverse transcription (GO:1900269)	2018-07-01	0.0221894	0.199086	0.0261861	0.216446	-0.518619	1.97497	ACVRL1
endothelial cell chemotaxis (GO:0035767)	1972-02-01	0.0223168	0.199086	0.0248831	0.216446	-2.6623	10.1232	DPP4;CXCL12
positive regulation of peptidyl-tyrosine autophosphorylation (GO:1900086)	1973-02-01	0.0228988	0.199086	0.0255118	0.216446	-2.72702	10.2991	RASSF2;ACE
transforming growth factor beta receptor signaling pathway involved in heart development (GO:1905313)	1973-02-01	0.0228988	0.199086	0.0255118	0.216446	-2.56124	9.67298	TGFBR3;ACVRL1
transforming growth factor beta receptor signaling pathway involved in primary germ layer cell fate commitment (GO:0060797)	1973-02-01	0.0228988	0.199086	0.0255118	0.216446	-2.55929	9.66559	TGFBR3;ACVRL1
transforming growth factor beta receptor signaling pathway involved in primitive streak formation (GO:0090010)	1973-02-01	0.0228988	0.199086	0.0255118	0.216446	-2.55723	9.6578	TGFBR3;ACVRL1
transforming growth factor receptor beta signaling pathway involved in oral/aboral axis specification (GO:0060835)	1973-02-01	0.0228988	0.199086	0.0255118	0.216446	-2.55447	9.64741	TGFBR3;ACVRL1
regulation of gene expression (GO:0010468)	1974-02-01	0.023487	0.199086	0.026147	0.216446	-2.87019	10.767	DDX3Y;SCARA5
regulation of histone gene expression (GO:0036206)	1974-02-01	0.023487	0.199086	0.026147	0.216446	-2.86529	10.7486	DDX3Y;SCARA5
regulation of mRNA catabolic process (GO:0061013)	1974-02-01	0.023487	0.199086	0.026147	0.216446	-2.8631	10.7404	DDX3Y;SCARA5
regulation of snoRNA processing (GO:1902796)	1974-02-01	0.023487	0.199086	0.026147	0.216446	-2.86129	10.7336	DDX3Y;SCARA5
regulation of tRNA processing (GO:2000235)	1974-02-01	0.023487	0.199086	0.026147	0.216446	-2.85751	10.7194	DDX3Y;SCARA5
tyrosine phosphorylation of STAT protein (GO:0007260)	1974-02-01	0.023487	0.199086	0.026147	0.216446	-2.78573	10.4501	EFEMP1;PKDCC
BMP signaling pathway involved in determination of left/right symmetry (GO:0003154)	1974-02-01	0.023487	0.199086	0.026147	0.216446	-2.57183	9.64772	TGFBR3;ACVRL1
BMP signaling pathway involved in forebrain neuron fate commitment (GO:0022024)	1974-02-01	0.023487	0.199086	0.026147	0.216446	-2.56736	9.63095	TGFBR3;ACVRL1
BMP signaling pathway involved in growth plate cartilage chondrocyte development (GO:0003434)	1974-02-01	0.023487	0.199086	0.026147	0.216446	-2.56564	9.62451	TGFBR3;ACVRL1
BMP signaling pathway involved in heart development (GO:0061312)	1974-02-01	0.023487	0.199086	0.026147	0.216446	-2.56154	9.60912	TGFBR3;ACVRL1
BMP signaling pathway involved in Malpighian tubule cell chemotaxis (GO:0061353)	1974-02-01	0.023487	0.199086	0.026147	0.216446	-2.55918	9.60028	TGFBR3;ACVRL1
BMP signaling pathway involved in heart induction (GO:0003130)	1974-02-01	0.023487	0.199086	0.026147	0.216446	-2.55912	9.60004	TGFBR3;ACVRL1
BMP signaling pathway involved in renal system segmentation (GO:0061151)	1974-02-01	0.023487	0.199086	0.026147	0.216446	-2.55543	9.58619	TGFBR3;ACVRL1
negative regulation of branch elongation involved in ureteric bud branching by BMP signaling pathway (GO:0072097)	1974-02-01	0.023487	0.199086	0.026147	0.216446	-2.55181	9.57262	TGFBR3;ACVRL1
specification of ureteric bud anterior/posterior symmetry by BMP signaling pathway (GO:0072101)	1974-02-01	0.023487	0.199086	0.026147	0.216446	-2.53477	9.50871	TGFBR3;ACVRL1
transforming growth factor beta receptor signaling pathway involved in neural plate anterior/posterior pattern formation (GO:0060826)	1974-02-01	0.023487	0.199086	0.026147	0.216446	-2.52541	9.4736	TGFBR3;ACVRL1
regulation of rRNA processing (GO:2000232)	1975-02-01	0.0240814	0.199086	0.0267886	0.216446	-2.86858	10.6892	DDX3Y;SCARA5
regulation of protein maturation (GO:1903317)	1975-02-01	0.0240814	0.199086	0.0267886	0.216446	-2.85488	10.6382	DDX3Y;SCARA5
regulation of dosage compensation by inactivation of X chromosome (GO:1900095)	1975-02-01	0.0240814	0.199086	0.0267886	0.216446	-2.7864	10.383	DDX3Y;SCARA5
BMP signaling pathway involved in ureter morphogenesis (GO:0061149)	1975-02-01	0.0240814	0.199086	0.0267886	0.216446	-2.54491	9.48315	TGFBR3;ACVRL1
basal lamina disassembly (GO:0060881)	1975-02-01	0.0240814	0.199086	0.0267886	0.216446	-2.49628	9.30193	SCUBE3;LAMA3
biofilm matrix disassembly (GO:0098786)	1975-02-01	0.0240814	0.199086	0.0267886	0.216446	-2.49317	9.29033	SCUBE3;LAMA3
epidermis morphogenesis (GO:0048730)	1975-02-01	0.0240814	0.199086	0.0267886	0.216446	-2.3928	8.91633	CRABP2;LAMA3
regulation of gene silencing (GO:0060968)	1976-02-01	0.024682	0.199086	0.0274366	0.216446	-2.89413	10.7131	DDX3Y;SCARA5
BMP signaling pathway involved in nephric duct formation (GO:0071893)	1976-02-01	0.024682	0.199086	0.0274366	0.216446	-2.57989	9.54993	TGFBR3;ACVRL1
BMP signaling pathway involved in spinal cord dorsal/ventral patterning (GO:0021919)	1976-02-01	0.024682	0.199086	0.0274366	0.216446	-2.48965	9.2159	TGFBR3;ACVRL1
cellular response to follicle-stimulating hormone stimulus (GO:0071372)	2018-08-01	0.0253195	0.199086	0.0294118	0.216446	-0.592652	2.1787	TGFBR3
negative regulation of extracellular matrix disassembly (GO:0010716)	2018-08-01	0.0253195	0.199086	0.0294118	0.216446	-0.552141	2.02977	DPP4
arachidonic acid secretion (GO:0050482)	2018-08-01	0.0253195	0.199086	0.0294118	0.216446	-0.522033	1.91909	ACE
endothelial tube lumen extension (GO:0097498)	2018-08-01	0.0253195	0.199086	0.0294118	0.216446	-0.483534	1.77756	ACVRL1
positive regulation of peptide hormone processing (GO:0060569)	2018-08-01	0.0253195	0.199086	0.0294118	0.216446	-0.445908	1.63924	CCBE1
negative regulation of error-prone translesion synthesis (GO:1904332)	2018-08-01	0.0253195	0.199086	0.0294118	0.216446	-0.413988	1.5219	ACVRL1
positive regulation of sterol regulatory element binding protein cleavage (GO:1901310)	2018-08-01	0.0253195	0.199086	0.0294118	0.216446	-0.411406	1.5124	CCBE1
negative regulation of DNA biosynthetic process (GO:2000279)	2018-08-01	0.0253195	0.199086	0.0294118	0.216446	-0.376649	1.38463	ACVRL1
regulation of blood vessel endothelial cell migration (GO:0043535)	2018-08-01	0.0253195	0.199086	0.0294118	0.216446	-0.265878	0.977415	ACVRL1
negative regulation of cardiac muscle cell differentiation (GO:2000726)	2018-08-01	0.0253195	0.199086	0.0294118	0.216446	-0.248473	0.913433	DKK1
neutrophil mediated immunity (GO:0002446)	2018-08-01	0.0253195	0.199086	0.0294118	0.216446	-0.15163	0.557421	ACE
proteolysis involved in cellular protein catabolic process (GO:0051603)	3/198	0.0256098	0.199086	0.0286624	0.216446	-3.39538	12.4433	PCSK1;ACE;ADAM33
extracellular matrix disassembly (GO:0022617)	3/198	0.0256098	0.199086	0.0286624	0.216446	-3.2519	11.9175	MFAP5;SCUBE3;LAMA3
regulation of rhodopsin gene expression (GO:0007468)	1978-02-01	0.0259014	0.199086	0.0287514	0.216446	-2.81742	10.2933	DDX3Y;SCARA5
pre-B cell allelic exclusion (GO:0002331)	1978-02-01	0.0259014	0.199086	0.0287514	0.216446	-2.81385	10.2803	DDX3Y;SCARA5
regulation of hair cycle by BMP signaling pathway (GO:0060902)	1978-02-01	0.0259014	0.199086	0.0287514	0.216446	-2.55256	9.32566	TGFBR3;ACVRL1
BMP signaling pathway involved in mesodermal cell fate specification (GO:0060803)	1978-02-01	0.0259014	0.199086	0.0287514	0.216446	-2.5318	9.24981	TGFBR3;ACVRL1
positive regulation blood vessel branching (GO:1905555)	1978-02-01	0.0259014	0.199086	0.0287514	0.216446	-2.50033	9.13484	HSPB6;CHI3L1
basement membrane disassembly (GO:0034769)	1979-02-01	0.0265202	0.199086	0.0294182	0.216446	-2.48929	9.03574	SCUBE3;LAMA3
transforming growth factor beta receptor signaling pathway involved in regulation of multicellular organism growth (GO:1901048)	1982-02-01	0.0284123	0.199086	0.0314556	0.216446	-2.63275	9.37504	TGFBR3;ACVRL1
positive regulation of sprouting angiogenesis (GO:1903672)	1982-02-01	0.0284123	0.199086	0.0314556	0.216446	-2.54871	9.07577	HSPB6;CHI3L1
response to luteinizing hormone (GO:0034699)	2018-09-01	0.0284397	0.199086	0.0326271	0.216446	-0.884896	3.1502	TGFBR3
negative regulation of dendritic cell apoptotic process (GO:2000669)	2018-09-01	0.0284397	0.199086	0.0326271	0.216446	-0.84912	3.02284	CXCL12
epithelial to mesenchymal transition involved in coronary vasculature morphogenesis (GO:0003201)	2018-09-01	0.0284397	0.199086	0.0326271	0.216446	-0.816764	2.90765	TGFBR3
negative regulation of neutrophil apoptotic process (GO:0033030)	2018-09-01	0.0284397	0.199086	0.0326271	0.216446	-0.804575	2.86426	CXCL12
regulation of smooth muscle cell chemotaxis (GO:0071671)	2018-09-01	0.0284397	0.199086	0.0326271	0.216446	-0.663529	2.36214	ACE
regulation of blood vessel diameter by renin-angiotensin (GO:0002034)	2018-09-01	0.0284397	0.199086	0.0326271	0.216446	-0.566916	2.0182	ACE
regulation of actin filament depolymerization (GO:0030834)	2018-09-01	0.0284397	0.199086	0.0326271	0.216446	-0.517453	1.84212	CXCL12
post-embryonic camera-type eye morphogenesis (GO:0048597)	2018-09-01	0.0284397	0.199086	0.0326271	0.216446	-0.495863	1.76526	EFEMP1
trypsinogen activation (GO:0032023)	2018-09-01	0.0284397	0.199086	0.0326271	0.216446	-0.459129	1.63449	C1R
collagen biosynthetic process (GO:0032964)	2018-09-01	0.0284397	0.199086	0.0326271	0.216446	-0.447023	1.59139	TNXB
activation of Janus kinase activity (GO:0042976)	1983-02-01	0.0290548	0.199086	0.0321469	0.216446	-2.59494	9.18239	EFEMP1;PKDCC
posttranscriptional regulation of gene expression (GO:0010608)	1984-02-01	0.029703	0.199086	0.0328442	0.216446	-2.91354	10.2455	DDX3Y;SCARA5
regulation of mRNA processing (GO:0050684)	1984-02-01	0.029703	0.199086	0.0328442	0.216446	-2.7073	9.52022	DDX3Y;SCARA5
regulation of mRNA export from nucleus (GO:0010793)	1984-02-01	0.029703	0.199086	0.0328442	0.216446	-2.67398	9.40308	DDX3Y;SCARA5
chronic inflammatory response (GO:0002544)	3/211	0.030134	0.199086	0.0336177	0.216446	-3.37741	11.828	AOX1;CHI3L1;APOL3
inflammatory response (GO:0006954)	3/211	0.030134	0.199086	0.0336177	0.216446	-3.37563	11.8218	AOX1;CHI3L1;APOL3
inflammatory response to wounding (GO:0090594)	3/211	0.030134	0.199086	0.0336177	0.216446	-3.37276	11.8118	AOX1;CHI3L1;APOL3
acute inflammatory response (GO:0002526)	3/212	0.0304984	0.199086	0.0340163	0.216446	-3.3912	11.8356	AOX1;CHI3L1;APOL3
regulation of gene expression, epigenetic (GO:0040029)	1986-02-01	0.0310168	0.199086	0.0342566	0.216446	-2.73979	9.5159	DDX3Y;SCARA5
negative regulation of smooth muscle cell migration (GO:0014912)	1986-02-01	0.0310168	0.199086	0.0342566	0.216446	-2.64423	9.18402	ACVRL1;ACE
positive regulation of Wnt signaling pathway, planar cell polarity pathway (GO:2000096)	1/okt	0.0315501	0.199086	0.0358321	0.216446	-0.903341	3.12211	DKK1
negative regulation of mast cell apoptotic process (GO:0033026)	1/okt	0.0315501	0.199086	0.0358321	0.216446	-0.900803	3.11334	CXCL12
negative regulation of blood vessel diameter (GO:0097756)	1/okt	0.0315501	0.199086	0.0358321	0.216446	-0.871282	3.0113	ACE
positive regulation of T cell migration (GO:2000406)	1/okt	0.0315501	0.199086	0.0358321	0.216446	-0.864898	2.98924	CXCL12
positive regulation of protein processing in phagocytic vesicle (GO:1903923)	1/okt	0.0315501	0.199086	0.0358321	0.216446	-0.831601	2.87416	CCBE1
endocardial cushion to mesenchymal transition (GO:0090500)	1/okt	0.0315501	0.199086	0.0358321	0.216446	-0.815409	2.8182	TGFBR3
positive regulation of hematopoietic stem cell proliferation (GO:1902035)	1/okt	0.0315501	0.199086	0.0358321	0.216446	-0.637951	2.20487	ACE
regulation of blood vessel diameter (GO:0097746)	1/okt	0.0315501	0.199086	0.0358321	0.216446	-0.593961	2.05283	ACE
regulation of actin polymerization or depolymerization (GO:0008064)	1/okt	0.0315501	0.199086	0.0358321	0.216446	-0.464926	1.60687	CXCL12
complement activation, lectin pathway (GO:0001867)	1/okt	0.0315501	0.199086	0.0358321	0.216446	-0.453257	1.56654	MASP1
pulmonary artery endothelial tube morphogenesis (GO:0061155)	1/okt	0.0315501	0.199086	0.0358321	0.216446	-0.426063	1.47255	ACVRL1
regulation of vasoconstriction by epinephrine (GO:0003115)	1/okt	0.0315501	0.199086	0.0358321	0.216446	-0.334367	1.15563	ACE
regulation of vasoconstriction by norepinephrine (GO:0003116)	1/okt	0.0315501	0.199086	0.0358321	0.216446	-0.323408	1.11776	ACE
protein processing (GO:0016485)	3/218	0.0327339	0.199086	0.03646	0.216446	-3.40238	11.6339	PCSK1;ACE;ADAM33
transforming growth factor beta receptor complex assembly (GO:0007181)	1989-02-01	0.0330301	0.199086	0.0364191	0.216446	-2.54747	8.68772	TGFBR3;ACVRL1
positive regulation of vascular endothelial growth factor signaling pathway (GO:1900748)	2018-11-01	0.0346507	0.199086	0.0390266	0.216446	-1.14665	3.85552	CCBE1
epithelial to mesenchymal transition involved in cardiac fibroblast development (GO:0060940)	2018-11-01	0.0346507	0.199086	0.0390266	0.216446	-1.05914	3.5613	TGFBR3
negative regulation of atrial cardiac muscle cell action potential (GO:1903948)	2018-11-01	0.0346507	0.199086	0.0390266	0.216446	-1.02342	3.44119	TGFBR3
embryonic ectodermal digestive tract development (GO:0048611)	2018-11-01	0.0346507	0.199086	0.0390266	0.216446	-1.01689	3.41923	PKDCC
negative regulation of macrophage apoptotic process (GO:2000110)	2018-11-01	0.0346507	0.199086	0.0390266	0.216446	-1.00845	3.39084	CXCL12
positive regulation of thymocyte migration (GO:2000412)	2018-11-01	0.0346507	0.199086	0.0390266	0.216446	-1.00761	3.38804	CXCL12
heart trabecula formation (GO:0060347)	2018-11-01	0.0346507	0.199086	0.0390266	0.216446	-0.98785	3.32158	TGFBR3
angiotensin maturation (GO:0002003)	2018-11-01	0.0346507	0.199086	0.0390266	0.216446	-0.868313	2.91965	ACE
octopamine biosynthetic process (GO:0006589)	2018-11-01	0.0346507	0.199086	0.0390266	0.216446	-0.841039	2.82794	MOXD1
norepinephrine biosynthetic process (GO:0042421)	2018-11-01	0.0346507	0.199086	0.0390266	0.216446	-0.797944	2.68304	MOXD1
elastic fiber assembly (GO:0048251)	2018-11-01	0.0346507	0.199086	0.0390266	0.216446	-0.777994	2.61596	TNXB
hemidesmosome assembly (GO:0031581)	2018-11-01	0.0346507	0.199086	0.0390266	0.216446	-0.714096	2.4011	LAMA3
retina vasculature development in camera-type eye (GO:0061298)	2018-11-01	0.0346507	0.199086	0.0390266	0.216446	-0.59085	1.9867	ACVRL1
positive regulation of vascular wound healing (GO:0035470)	1992-02-01	0.0350933	0.199086	0.0386333	0.216446	-2.44698	8.19676	HSPB6;CHI3L1
skin epidermis development (GO:0098773)	1994-02-01	0.0364961	0.199086	0.0401375	0.216446	-2.50762	8.30161	CRABP2;LAMA3
positive regulation of T cell extravasation (GO:2000409)	2018-12-01	0.0377415	0.199086	0.0422108	0.216446	-1.02722	3.3662	CXCL12
negative regulation of ossification (GO:0030279)	2018-12-01	0.0377415	0.199086	0.0422108	0.216446	-0.965087	3.16258	DKK1
positive regulation of blood vessel diameter (GO:0097755)	2018-12-01	0.0377415	0.199086	0.0422108	0.216446	-0.922048	3.02155	ACE
negative regulation of chondrocyte development (GO:0061182)	2018-12-01	0.0377415	0.199086	0.0422108	0.216446	-0.849775	2.78471	EFEMP1
positive regulation of apoptotic process in other organism (GO:0044533)	3/234	0.0391034	0.199086	0.0434091	0.216446	-3.53338	11.4536	RASSF2;ADAMTSL4;TGM2
positive regulation of apoptotic process involved in development (GO:1904747)	3/234	0.0391034	0.199086	0.0434091	0.216446	-3.53016	11.4432	RASSF2;ADAMTSL4;TGM2
positive regulation of compound eye retinal cell apoptotic process (GO:1901694)	3/234	0.0391034	0.199086	0.0434091	0.216446	-3.52897	11.4393	RASSF2;ADAMTSL4;TGM2
positive regulation of epithelial cell apoptotic process (GO:1904037)	3/234	0.0391034	0.199086	0.0434091	0.216446	-3.52637	11.4309	RASSF2;ADAMTSL4;TGM2
positive regulation of fat cell apoptotic process (GO:1904651)	3/234	0.0391034	0.199086	0.0434091	0.216446	-3.52321	11.4207	RASSF2;ADAMTSL4;TGM2
positive regulation of glial cell apoptotic process (GO:0034352)	3/234	0.0391034	0.199086	0.0434091	0.216446	-3.51942	11.4084	RASSF2;ADAMTSL4;TGM2
positive regulation of leukocyte apoptotic process (GO:2000108)	3/234	0.0391034	0.199086	0.0434091	0.216446	-3.51724	11.4013	RASSF2;ADAMTSL4;TGM2
positive regulation of mesenchymal cell apoptotic process (GO:2001055)	3/234	0.0391034	0.199086	0.0434091	0.216446	-3.51606	11.3975	RASSF2;ADAMTSL4;TGM2
positive regulation of muscle cell apoptotic process (GO:0010661)	3/234	0.0391034	0.199086	0.0434091	0.216446	-3.5125	11.3859	RASSF2;ADAMTSL4;TGM2
positive regulation of myofibroblast cell apoptotic process (GO:1904522)	3/234	0.0391034	0.199086	0.0434091	0.216446	-3.51231	11.3853	RASSF2;ADAMTSL4;TGM2
transforming growth factor beta receptor signaling pathway involved in determination of left/right asymmetry (GO:0035463)	1998-02-01	0.0393655	0.199086	0.0432118	0.216446	-2.5499	8.24857	TGFBR3;ACVRL1
positive regulation of myeloid cell apoptotic process (GO:0033034)	3/235	0.039521	0.199086	0.0438641	0.216446	-3.52579	11.3916	RASSF2;ADAMTSL4;TGM2
positive regulation of fibroblast apoptotic process (GO:2000271)	3/238	0.0407877	0.199086	0.0452436	0.216446	-3.50763	11.2222	RASSF2;ADAMTSL4;TGM2
positive regulation of calcium ion import into sarcoplasmic reticulum (GO:1902082)	2013-01-01	0.0408226	0.199086	0.0453847	0.216446	-1.19291	3.81555	CXCL12
lymphatic endothelial cell differentiation (GO:0060836)	2013-01-01	0.0408226	0.199086	0.0453847	0.216446	-1.12723	3.60547	ACVRL1
negative regulation of Wnt-Frizzled-LRP5/6 complex assembly (GO:1904723)	2013-01-01	0.0408226	0.199086	0.0453847	0.216446	-1.11657	3.57137	DKK1
positive regulation of plasminogen activation (GO:0010756)	2013-01-01	0.0408226	0.199086	0.0453847	0.216446	-1.08206	3.461	CCBE1
dorsal aorta morphogenesis (GO:0035912)	2013-01-01	0.0408226	0.199086	0.0453847	0.216446	-1.03944	3.32466	ACVRL1
positive regulation of oxidative stress-induced neuron death (GO:1903223)	2013-01-01	0.0408226	0.199086	0.0453847	0.216446	-1.03221	3.30155	DKK1
cellular response to prostaglandin E stimulus (GO:0071380)	2013-01-01	0.0408226	0.199086	0.0453847	0.216446	-0.953662	3.05031	TGFBR3
cellular response to luteinizing hormone stimulus (GO:0071373)	2013-01-01	0.0408226	0.199086	0.0453847	0.216446	-0.918599	2.93816	TGFBR3
negative regulation of Golgi to plasma membrane protein transport (GO:0042997)	2013-01-01	0.0408226	0.199086	0.0453847	0.216446	-0.904302	2.89243	PKDCC
epithelial to mesenchymal transition involved in endocardial cushion formation (GO:0003198)	2013-01-01	0.0408226	0.199086	0.0453847	0.216446	-0.878736	2.81066	TGFBR3
regulation of vasoconstriction (GO:0019229)	2013-01-01	0.0408226	0.199086	0.0453847	0.216446	-0.838422	2.68171	ACE
limb development (GO:0060173)	2013-01-01	0.0408226	0.199086	0.0453847	0.216446	-0.79364	2.53847	DKK1
regulation of RNA splicing (GO:0043484)	2/100	0.0408315	0.199086	0.0447812	0.216446	-2.70951	8.66583	DDX3Y;SCARA5
positive regulation of angiogenesis (GO:0045766)	2/100	0.0408315	0.199086	0.0447812	0.216446	-2.50949	8.02612	HSPB6;CHI3L1
positive regulation of anoikis (GO:2000210)	3/240	0.0416435	0.199086	0.0461753	0.216446	-3.50935	11.1549	RASSF2;ADAMTSL4;TGM2
positive regulation of execution phase of apoptosis (GO:1900119)	3/241	0.0420748	0.199086	0.0466447	0.216446	-3.55357	11.2588	RASSF2;ADAMTSL4;TGM2
positive regulation of Wnt signaling pathway by BMP signaling pathway (GO:0060804)	2/104	0.0438247	0.199086	0.0479828	0.216446	-2.50034	7.81996	TGFBR3;ACVRL1
transforming growth factor beta receptor signaling pathway (GO:0007179)	2/104	0.0438247	0.199086	0.0479828	0.216446	-2.49862	7.81458	TGFBR3;ACVRL1
apoptotic process involved in endocardial cushion morphogenesis (GO:0003277)	2014-01-01	0.043894	0.199086	0.0485482	0.216446	-1.33835	4.18367	ACVRL1
inferior endocardial cushion morphogenesis (GO:1905317)	2014-01-01	0.043894	0.199086	0.0485482	0.216446	-1.32165	4.13145	ACVRL1
superior endocardial cushion morphogenesis (GO:1905316)	2014-01-01	0.043894	0.199086	0.0485482	0.216446	-1.27096	3.97299	ACVRL1
recognition of apoptotic cell (GO:0043654)	2014-01-01	0.043894	0.199086	0.0485482	0.216446	-1.00134	3.13018	TGM2
dopamine catabolic process (GO:0042420)	2014-01-01	0.043894	0.199086	0.0485482	0.216446	-0.934238	2.92041	MOXD1
positive regulation of non-membrane spanning protein tyrosine kinase activity (GO:1903997)	2014-01-01	0.043894	0.199086	0.0485482	0.216446	-0.870366	2.72075	ACE
embryonic eye morphogenesis (GO:0048048)	2014-01-01	0.043894	0.199086	0.0485482	0.216446	-0.858721	2.68434	EFEMP1
regulation of DNA replication (GO:0006275)	2014-01-01	0.043894	0.199086	0.0485482	0.216446	-0.778639	2.43401	ACVRL1
regulation of DNA-dependent DNA replication (GO:0090329)	2014-01-01	0.043894	0.199086	0.0485482	0.216446	-0.774979	2.42257	ACVRL1
leukotriene catabolic process (GO:0036100)	2014-01-01	0.043894	0.199086	0.0485482	0.216446	-0.774233	2.42024	GGT5
positive regulation of apoptotic signaling pathway (GO:2001235)	3/248	0.0451573	0.199086	0.0499976	0.216446	-3.57824	11.084	RASSF2;ADAMTSL4;TGM2
positive regulation of JUN kinase activity (GO:0043507)	2/106	0.0453511	0.199086	0.0496144	0.216446	-2.43654	7.537	RASSF2;DKK1
artery morphogenesis (GO:0048844)	2015-01-01	0.0469556	0.199086	0.0517016	0.216446	-1.19007	3.63988	ACVRL1
trabecular meshwork development (GO:0002930)	2015-01-01	0.0469556	0.199086	0.0517016	0.216446	-1.1122	3.40173	EFEMP1
amyloid-beta formation (GO:0034205)	2015-01-01	0.0469556	0.199086	0.0517016	0.216446	-1.10034	3.36544	ACE
bacitracin A catabolic process (GO:1901123)	2015-01-01	0.0469556	0.199086	0.0517016	0.216446	-1.08576	3.32085	ACE
phagosome maturation involved in apoptotic cell clearance (GO:0090386)	2015-01-01	0.0469556	0.199086	0.0517016	0.216446	-1.08325	3.31318	TGM2
regulation of dopaminergic neuron differentiation (GO:1904338)	2015-01-01	0.0469556	0.199086	0.0517016	0.216446	-1.07146	3.27711	DKK1
brevianamide F catabolic process (GO:1900804)	2015-01-01	0.0469556	0.199086	0.0517016	0.216446	-1.06835	3.26761	ACE
chrysobactin catabolic process (GO:0042859)	2015-01-01	0.0469556	0.199086	0.0517016	0.216446	-1.06607	3.26063	ACE
depsipeptide catabolic process (GO:0050762)	2015-01-01	0.0469556	0.199086	0.0517016	0.216446	-1.05695	3.23273	ACE
leukotriene D4 catabolic process (GO:1901749)	2015-01-01	0.0469556	0.199086	0.0517016	0.216446	-1.03065	3.15231	ACE
glycopeptide catabolic process (GO:0009050)	2015-01-01	0.0469556	0.199086	0.0517016	0.216446	-1.03048	3.15177	ACE
gramicidin S catabolic process (GO:1901102)	2015-01-01	0.0469556	0.199086	0.0517016	0.216446	-1.02338	3.13006	ACE
peptide antibiotic catabolic process (GO:0030652)	2015-01-01	0.0469556	0.199086	0.0517016	0.216446	-1.01804	3.11373	ACE
Factor XII activation (GO:0002542)	2015-01-01	0.0469556	0.199086	0.0517016	0.216446	-0.976877	2.98783	CCBE1
peptide biosynthetic process (GO:0043043)	2015-01-01	0.0469556	0.199086	0.0517016	0.216446	-0.877771	2.68471	PCSK1
negative regulation of receptor internalization (GO:0002091)	2015-01-01	0.0469556	0.199086	0.0517016	0.216446	-0.85353	2.61057	DKK1
positive regulation of protein tyrosine kinase activity (GO:0061098)	2/109	0.0476774	0.199086	0.0520992	0.216446	-2.55795	7.7846	RASSF2;ACE
positive regulation of cysteine-type endopeptidase activity involved in apoptotic process (GO:0043280)	3/258	0.0497512	0.199086	0.0549879	0.216446	-3.53558	10.6093	RASSF2;ADAMTSL4;TGM2
calcitonin catabolic process (GO:0010816)	2016-01-01	0.0500077	0.199086	0.0548447	0.216446	-1.1731	3.51412	ACE
angiotensin catabolic process in blood (GO:0002005)	2016-01-01	0.0500077	0.199086	0.0548447	0.216446	-1.16949	3.50329	ACE
neuropeptide catabolic process (GO:0010813)	2016-01-01	0.0500077	0.199086	0.0548447	0.216446	-1.10713	3.31648	ACE
positive regulation of mitochondrial calcium ion concentration (GO:0051561)	2016-01-01	0.0500077	0.199086	0.0548447	0.216446	-1.03035	3.08651	TGM2
positive regulation of calcium ion import across plasma membrane (GO:1905665)	2016-01-01	0.0500077	0.199086	0.0548447	0.216446	-1.0249	3.07018	CXCL12
intrahepatic bile duct development (GO:0035622)	2016-01-01	0.0500077	0.199086	0.0548447	0.216446	-0.927215	2.77755	TGFBR3
liver trabecula formation (GO:0060344)	2016-01-01	0.0500077	0.199086	0.0548447	0.216446	-0.922671	2.76393	TGFBR3
plasminogen activation (GO:0031639)	2016-01-01	0.0500077	0.199086	0.0548447	0.216446	-0.920737	2.75814	C1R
induction of positive chemotaxis (GO:0050930)	2016-01-01	0.0500077	0.199086	0.0548447	0.216446	-0.833941	2.49814	CXCL12
negative regulation of cell growth involved in cardiac muscle cell development (GO:0061052)	2/113	0.0508457	0.199086	0.0554807	0.216446	-2.57567	7.67282	ACVRL1;DKK1
regulation of actin filament polymerization (GO:0030833)	2017-01-01	0.0530501	0.199086	0.0579777	0.216446	-1.18808	3.48881	CXCL12
negative regulation of endoplasmic reticulum calcium ion concentration (GO:0032471)	2017-01-01	0.0530501	0.199086	0.0579777	0.216446	-1.15425	3.38947	TGM2
liver development (GO:0001889)	2017-01-01	0.0530501	0.199086	0.0579777	0.216446	-1.05998	3.11266	TGFBR3
embryonic camera-type eye morphogenesis (GO:0048596)	2017-01-01	0.0530501	0.199086	0.0579777	0.216446	-1.00545	2.95252	EFEMP1
wound healing, spreading of epidermal cells (GO:0035313)	2017-01-01	0.0530501	0.199086	0.0579777	0.216446	-0.94033	2.7613	ACVRL1
negative regulation of telomerase activity (GO:0051974)	2017-01-01	0.0530501	0.199086	0.0579777	0.216446	-0.88066	2.58607	ACVRL1
modulation of blood coagulation in other organism (GO:0035806)	2017-01-01	0.0530501	0.199086	0.0579777	0.216446	-0.870475	2.55617	SCARA5
regulation of blood coagulation, common pathway (GO:2000260)	2017-01-01	0.0530501	0.199086	0.0579777	0.216446	-0.848605	2.49195	SCARA5
regulation of blood coagulation, extrinsic pathway (GO:2000263)	2017-01-01	0.0530501	0.199086	0.0579777	0.216446	-0.839492	2.46518	SCARA5
regulation of blood coagulation, intrinsic pathway (GO:2000266)	2017-01-01	0.0530501	0.199086	0.0579777	0.216446	-0.835727	2.45413	SCARA5
positive regulation of insulin-like growth factor receptor signaling pathway (GO:0043568)	2018-01-01	0.0560829	0.199086	0.0611005	0.216446	-1.47602	4.25231	IGFBP6
amyloid-beta metabolic process (GO:0050435)	2018-01-01	0.0560829	0.199086	0.0611005	0.216446	-1.3476	3.88233	ACE
paranodal junction assembly (GO:0030913)	2018-01-01	0.0560829	0.199086	0.0611005	0.216446	-1.25854	3.62577	CNTNAP1
negative regulation of vasoconstriction (GO:0045906)	2018-01-01	0.0560829	0.199086	0.0611005	0.216446	-0.994407	2.86481	ACE
liver regeneration (GO:0097421)	2018-01-01	0.0560829	0.199086	0.0611005	0.216446	-0.961474	2.76993	TGFBR3
positive regulation of brain-derived neurotrophic factor-activated receptor activity (GO:0031553)	2018-01-01	0.0560829	0.199086	0.0611005	0.216446	-0.940357	2.7091	ACE
positive regulation of complement activation (GO:0045917)	2/120	0.0565667	0.199086	0.0615793	0.216446	-2.59163	7.44402	CCBE1;C1R
negative regulation of dopaminergic neuron differentiation (GO:1904339)	2019-01-01	0.0591062	0.199086	0.0642132	0.216446	-1.40449	3.97249	DKK1
bradykinin catabolic process (GO:0010815)	2019-01-01	0.0591062	0.199086	0.0642132	0.216446	-1.33598	3.77871	ACE
negative regulation of ventricular cardiac muscle cell action potential (GO:1903946)	2019-01-01	0.0591062	0.199086	0.0642132	0.216446	-1.25753	3.55681	TGFBR3
liver morphogenesis (GO:0072576)	2019-01-01	0.0591062	0.199086	0.0642132	0.216446	-1.17941	3.33585	TGFBR3
pyridoxal phosphate metabolic process (GO:0042822)	2019-01-01	0.0591062	0.199086	0.0642132	0.216446	-1.01498	2.8708	AOX1
regulation of fibrinolysis (GO:0051917)	2019-01-01	0.0591062	0.199086	0.0642132	0.216446	-0.990184	2.80066	SCARA5
chromatin organization involved in regulation of transcription (GO:0034401)	4/460	0.0597036	0.199086	0.0665314	0.216446	-4.08998	11.527	ACVRL1;EFEMP1;CRABP2;NFATC2
regulation of antisense RNA transcription (GO:0060194)	4/460	0.0597036	0.199086	0.0665314	0.216446	-4.08743	11.5199	ACVRL1;EFEMP1;CRABP2;NFATC2
regulation of mating-type specific transcription, DNA-templated (GO:0007532)	4/460	0.0597036	0.199086	0.0665314	0.216446	-4.08683	11.5182	ACVRL1;EFEMP1;CRABP2;NFATC2
regulation of transcription by carbon monoxide (GO:0070028)	4/460	0.0597036	0.199086	0.0665314	0.216446	-4.08233	11.5055	ACVRL1;EFEMP1;CRABP2;NFATC2
regulation of transcription by galactose (GO:0000409)	4/460	0.0597036	0.199086	0.0665314	0.216446	-4.08009	11.4992	ACVRL1;EFEMP1;CRABP2;NFATC2
regulation of transcription by pheromones (GO:0009373)	4/460	0.0597036	0.199086	0.0665314	0.216446	-4.07726	11.4912	ACVRL1;EFEMP1;CRABP2;NFATC2
regulation of transcription during mitotic cell cycle (GO:0045896)	4/460	0.0597036	0.199086	0.0665314	0.216446	-4.0731	11.4795	ACVRL1;EFEMP1;CRABP2;NFATC2
regulation of transcription from mitochondrial promoter (GO:1903108)	4/460	0.0597036	0.199086	0.0665314	0.216446	-4.07008	11.471	ACVRL1;EFEMP1;CRABP2;NFATC2
regulation of transcription from RNA polymerase V promoter (GO:1904279)	4/460	0.0597036	0.199086	0.0665314	0.216446	-4.069	11.4679	ACVRL1;EFEMP1;CRABP2;NFATC2
epidermal cell differentiation (GO:0009913)	2/124	0.0599328	0.199086	0.0651633	0.216446	-2.41726	6.80347	CRABP2;LAMA3
regulation of transcription by glucose (GO:0046015)	4/461	0.0600866	0.199086	0.0669513	0.216446	-4.0902	11.5015	ACVRL1;EFEMP1;CRABP2;NFATC2
regulation of DNA-templated transcription, termination (GO:0031554)	4/461	0.0600866	0.199086	0.0669513	0.216446	-4.08801	11.4954	ACVRL1;EFEMP1;CRABP2;NFATC2
canonical Wnt signaling pathway involved in positive regulation of apoptotic process (GO:0044337)	3/279	0.060111	0.199086	0.0662165	0.216446	-3.61894	10.1749	RASSF2;ADAMTSL4;TGM2
regulation of chromatin-mediated maintenance of transcription (GO:1904499)	4/462	0.060471	0.199086	0.0673727	0.216446	-4.0621	11.3966	ACVRL1;EFEMP1;CRABP2;NFATC2
carbon catabolite regulation of transcription (GO:0045990)	4/464	0.0612436	0.199086	0.0682195	0.216446	-4.10185	11.456	ACVRL1;EFEMP1;CRABP2;NFATC2
nitrogen catabolite regulation of transcription (GO:0090293)	4/464	0.0612436	0.199086	0.0682195	0.216446	-4.09776	11.4446	ACVRL1;EFEMP1;CRABP2;NFATC2
regulation of DNA-templated transcription in response to stress (GO:0043620)	4/465	0.0616318	0.199086	0.0686451	0.216446	-4.0794	11.3676	ACVRL1;EFEMP1;CRABP2;NFATC2
regulation of chromatin silencing (GO:0031935)	4/465	0.0616318	0.199086	0.0686451	0.216446	-4.06852	11.3372	ACVRL1;EFEMP1;CRABP2;NFATC2
protein homotrimerization (GO:0070207)	2/126	0.0616413	0.199086	0.0669813	0.216446	-2.46236	6.86119	SCUBE3;SCARA5
positive regulation of gene expression (GO:0010628)	3/282	0.0616681	0.199086	0.0679014	0.216446	-3.7963	10.5764	DDX3Y;SCARA5;DKK1
regulation of transcription from RNA polymerase I promoter (GO:0006356)	4/466	0.0620214	0.199086	0.069072	0.216446	-4.08393	11.3545	ACVRL1;EFEMP1;CRABP2;NFATC2
apoptotic process involved in heart morphogenesis (GO:0003278)	2020-01-01	0.0621199	0.199086	0.0673158	0.216446	-1.26926	3.52687	TGFBR3
camera-type eye morphogenesis (GO:0048593)	2020-01-01	0.0621199	0.199086	0.0673158	0.216446	-1.1235	3.12186	EFEMP1
limb morphogenesis (GO:0035108)	2020-01-01	0.0621199	0.199086	0.0673158	0.216446	-0.920251	2.55709	DKK1
lymphatic endothelial cell migration (GO:1904977)	2020-01-01	0.0621199	0.199086	0.0673158	0.216446	-0.910531	2.53008	DPP4
negative regulation of axon guidance (GO:1902668)	2020-01-01	0.0621199	0.199086	0.0673158	0.216446	-0.90528	2.51549	TGFBR3
negative regulation of cell-cell adhesion mediated by integrin (GO:0033633)	2020-01-01	0.0621199	0.199086	0.0673158	0.216446	-0.892789	2.48078	DPP4
leukotriene metabolic process (GO:0006691)	2020-01-01	0.0621199	0.199086	0.0673158	0.216446	-0.817353	2.27117	GGT5
cartilage morphogenesis (GO:0060536)	2020-01-01	0.0621199	0.199086	0.0673158	0.216446	-0.691665	1.92192	CHI3L1
regulation of DNA-templated transcription, elongation (GO:0032784)	4/469	0.0631982	0.199086	0.0703613	0.216446	-4.07788	11.261	ACVRL1;EFEMP1;CRABP2;NFATC2
regulation of transcription from RNA polymerase III promoter (GO:0006359)	4/469	0.0631982	0.199086	0.0703613	0.216446	-4.07392	11.25	ACVRL1;EFEMP1;CRABP2;NFATC2
anterior/posterior axon guidance (GO:0033564)	2/128	0.0633664	0.199086	0.0688164	0.216446	-2.45906	6.78411	CXCL12;GFRA1
axon choice point recognition (GO:0016198)	2/128	0.0633664	0.199086	0.0688164	0.216446	-2.45747	6.77972	CXCL12;GFRA1
corticospinal neuron axon guidance through spinal cord (GO:0021972)	2/128	0.0633664	0.199086	0.0688164	0.216446	-2.45553	6.77435	CXCL12;GFRA1
corticospinal neuron axon guidance through the basilar pons (GO:0021970)	2/128	0.0633664	0.199086	0.0688164	0.216446	-2.45266	6.76644	CXCL12;GFRA1
corticospinal neuron axon guidance through the cerebral cortex (GO:0021967)	2/128	0.0633664	0.199086	0.0688164	0.216446	-2.4486	6.75525	CXCL12;GFRA1
corticospinal neuron axon guidance through the cerebral peduncle (GO:0021969)	2/128	0.0633664	0.199086	0.0688164	0.216446	-2.44836	6.7546	CXCL12;GFRA1
corticospinal neuron axon guidance through the internal capsule (GO:0021968)	2/128	0.0633664	0.199086	0.0688164	0.216446	-2.44529	6.74612	CXCL12;GFRA1
dopaminergic neuron axon guidance (GO:0036514)	2/128	0.0633664	0.199086	0.0688164	0.216446	-2.44458	6.74415	CXCL12;GFRA1
corticospinal neuron axon guidance through the medullary pyramid (GO:0021971)	2/128	0.0633664	0.199086	0.0688164	0.216446	-2.44308	6.74003	CXCL12;GFRA1
dorsal/ventral axon guidance (GO:0033563)	2/128	0.0633664	0.199086	0.0688164	0.216446	-2.43954	6.73024	CXCL12;GFRA1
interneuron axon guidance (GO:0097376)	2/128	0.0633664	0.199086	0.0688164	0.216446	-2.4376	6.72491	CXCL12;GFRA1
olfactory bulb axon guidance (GO:0071678)	2/128	0.0633664	0.199086	0.0688164	0.216446	-2.43249	6.7108	CXCL12;GFRA1
photoreceptor cell axon guidance (GO:0072499)	2/128	0.0633664	0.199086	0.0688164	0.216446	-2.43241	6.71058	CXCL12;GFRA1
semaphorin-plexin signaling pathway involved in axon guidance (GO:1902287)	2/128	0.0633664	0.199086	0.0688164	0.216446	-2.42891	6.70093	CXCL12;GFRA1
sensory neuron axon guidance (GO:0097374)	2/128	0.0633664	0.199086	0.0688164	0.216446	-2.42817	6.69888	CXCL12;GFRA1
serotonergic neuron axon guidance (GO:0036515)	2/128	0.0633664	0.199086	0.0688164	0.216446	-2.42707	6.69584	CXCL12;GFRA1
sympathetic neuron axon guidance (GO:0097492)	2/128	0.0633664	0.199086	0.0688164	0.216446	-2.42255	6.68339	CXCL12;GFRA1
corticospinal neuron axon guidance (GO:0021966)	2/129	0.0642352	0.199086	0.0697402	0.216446	-2.48944	6.83401	CXCL12;GFRA1
VEGF-activated neuropilin signaling pathway involved in axon guidance (GO:1902378)	2/129	0.0642352	0.199086	0.0697402	0.216446	-2.47021	6.78124	CXCL12;GFRA1
commissural neuron axon guidance (GO:0071679)	2/130	0.065108	0.199086	0.0706681	0.216446	-2.47669	6.76558	CXCL12;GFRA1
retinal ganglion cell axon guidance (GO:0031290)	2/130	0.065108	0.199086	0.0706681	0.216446	-2.47536	6.76196	CXCL12;GFRA1
Roundabout signaling pathway involved in axon guidance (GO:2001266)	2/130	0.065108	0.199086	0.0706681	0.216446	-2.46127	6.72348	CXCL12;GFRA1
left lung development (GO:0060459)	2021-01-01	0.0651241	0.199086	0.0704083	0.216446	-1.2351	3.37362	CHI3L1
lung cell differentiation (GO:0060479)	2021-01-01	0.0651241	0.199086	0.0704083	0.216446	-1.22626	3.34949	CHI3L1
regulation of insulin-like growth factor receptor signaling pathway (GO:0043567)	2021-01-01	0.0651241	0.199086	0.0704083	0.216446	-1.17877	3.21976	IGFBP6
right lung development (GO:0060458)	2021-01-01	0.0651241	0.199086	0.0704083	0.216446	-1.16698	3.18756	CHI3L1
heart formation (GO:0060914)	2021-01-01	0.0651241	0.199086	0.0704083	0.216446	-1.14461	3.12645	TGFBR3
embryonic camera-type eye development (GO:0031076)	2021-01-01	0.0651241	0.199086	0.0704083	0.216446	-1.03827	2.83599	EFEMP1
activation of cysteine-type endopeptidase activity (GO:0097202)	2021-01-01	0.0651241	0.199086	0.0704083	0.216446	-0.989351	2.70237	C1R
planar cell polarity pathway involved in ventricular septum morphogenesis (GO:0061348)	2021-01-01	0.0651241	0.199086	0.0704083	0.216446	-0.960596	2.62383	TGFBR3
ventricular septum intermedium morphogenesis (GO:0003288)	2021-01-01	0.0651241	0.199086	0.0704083	0.216446	-0.91726	2.50546	TGFBR3
regulation of blood coagulation (GO:0030193)	2021-01-01	0.0651241	0.199086	0.0704083	0.216446	-0.869303	2.37447	SCARA5
regulation of platelet activation (GO:0010543)	2021-01-01	0.0651241	0.199086	0.0704083	0.216446	-0.868983	2.37359	SCARA5
negative regulation of endothelial cell chemotaxis (GO:2001027)	2021-01-01	0.0651241	0.199086	0.0704083	0.216446	-0.836221	2.28411	ACVRL1
regulation of cell-cell adhesion mediated by integrin (GO:0033632)	2021-01-01	0.0651241	0.199086	0.0704083	0.216446	-0.814136	2.22378	DPP4
sprouting angiogenesis (GO:0002040)	2021-01-01	0.0651241	0.199086	0.0704083	0.216446	-0.765818	2.0918	CCBE1
regulation of vascular smooth muscle contraction (GO:0003056)	2021-01-01	0.0651241	0.199086	0.0704083	0.216446	-0.692137	1.89055	ACE
bronchus cartilage development (GO:0060532)	2021-01-01	0.0651241	0.199086	0.0704083	0.216446	-0.593205	1.62032	CHI3L1
trachea cartilage development (GO:0060534)	2021-01-01	0.0651241	0.199086	0.0704083	0.216446	-0.523562	1.43009	CHI3L1
regulation of DNA-templated transcription, initiation (GO:2000142)	4/474	0.0651857	0.199086	0.072538	0.219449	-3.99561	10.9101	ACVRL1;EFEMP1;CRABP2;NFATC2
motor neuron axon guidance (GO:0008045)	2/133	0.0677503	0.203408	0.0734763	0.219449	-2.3905	6.43504	CXCL12;GFRA1
lung connective tissue development (GO:0060427)	2022-01-01	0.0681188	0.203408	0.0734909	0.219449	-1.18484	3.18308	CHI3L1
growth involved in heart morphogenesis (GO:0003241)	2022-01-01	0.0681188	0.203408	0.0734909	0.219449	-1.02579	2.75578	TGFBR3
muscular septum morphogenesis (GO:0003150)	2022-01-01	0.0681188	0.203408	0.0734909	0.219449	-0.983627	2.64252	TGFBR3
positive regulation of BMP signaling pathway involved in spinal cord association neuron specification (GO:1902880)	2022-01-01	0.0681188	0.203408	0.0734909	0.219449	-0.965996	2.59515	ACVRL1
positive regulation of BMP signaling pathway involved in determination of lateral mesoderm left/right asymmetry (GO:1902814)	2022-01-01	0.0681188	0.203408	0.0734909	0.219449	-0.897785	2.4119	ACVRL1
positive regulation of oxidative stress-induced cell death (GO:1903209)	2022-01-01	0.0681188	0.203408	0.0734909	0.219449	-0.830585	2.23137	DKK1
endothelial stalk cell fate specification (GO:0097103)	2022-01-01	0.0681188	0.203408	0.0734909	0.219449	-0.752086	2.02048	CCBE1
chemorepulsion of axon (GO:0061643)	2/134	0.068639	0.204392	0.0744205	0.221608	-2.45365	6.57308	CXCL12;GFRA1
endocardial cushion fusion (GO:0003274)	2023-01-01	0.0711041	0.206568	0.0765634	0.222428	-1.05847	2.79819	ACVRL1
positive regulation of necrotic cell death (GO:0010940)	2023-01-01	0.0711041	0.206568	0.0765634	0.222428	-1.01933	2.69471	DKK1
ventricular compact myocardium morphogenesis (GO:0003223)	2023-01-01	0.0711041	0.206568	0.0765634	0.222428	-0.961929	2.54296	TGFBR3
leukotriene D4 metabolic process (GO:1901748)	2023-01-01	0.0711041	0.206568	0.0765634	0.222428	-0.854499	2.25896	GGT5
endothelial tip cell fate specification (GO:0097102)	2023-01-01	0.0711041	0.206568	0.0765634	0.222428	-0.759893	2.00886	CCBE1
limb epidermis development (GO:0060887)	2023-01-01	0.0711041	0.206568	0.0765634	0.222428	-0.736532	1.9471	DKK1
leukotriene B4 metabolic process (GO:0036102)	2023-01-01	0.0711041	0.206568	0.0765634	0.222428	-0.704103	1.86137	GGT5
negative regulation of intrinsic apoptotic signaling pathway in response to DNA damage (GO:1902230)	2023-01-01	0.0711041	0.206568	0.0765634	0.222428	-0.654581	1.73046	CXCL12
chondroblast differentiation (GO:0060591)	2023-01-01	0.0711041	0.206568	0.0765634	0.222428	-0.577906	1.52776	CHI3L1
negative regulation of epithelial cell proliferation (GO:0050680)	3/302	0.0725245	0.207522	0.0796309	0.223804	-3.72628	9.77713	TGFBR3;ACVRL1;IGFBP6
axon extension involved in axon guidance (GO:0048846)	2/139	0.07314	0.207522	0.0791997	0.223804	-2.4421	6.38702	CXCL12;GFRA1
lung-associated mesenchyme development (GO:0060484)	2024-01-01	0.07408	0.207522	0.079626	0.223804	-1.30549	3.39768	CHI3L1
lung smooth muscle development (GO:0061145)	2024-01-01	0.07408	0.207522	0.079626	0.223804	-1.24063	3.22887	CHI3L1
positive regulation of cell-cell adhesion mediated by integrin (GO:0033634)	2024-01-01	0.07408	0.207522	0.079626	0.223804	-1.07914	2.80857	DPP4
bronchiole development (GO:0060435)	2024-01-01	0.07408	0.207522	0.079626	0.223804	-1.04573	2.72164	CHI3L1
lung morphogenesis (GO:0060425)	2024-01-01	0.07408	0.207522	0.079626	0.223804	-0.989633	2.57563	CHI3L1
blood vessel endothelial cell migration (GO:0043534)	2024-01-01	0.07408	0.207522	0.079626	0.223804	-0.945048	2.45959	DPP4
protein localization to paranode region of axon (GO:0002175)	2024-01-01	0.07408	0.207522	0.079626	0.223804	-0.816312	2.12454	CNTNAP1
leukotriene A4 metabolic process (GO:1901751)	2024-01-01	0.07408	0.207522	0.079626	0.223804	-0.749017	1.9494	GGT5
leukotriene B4 biosynthetic process (GO:0097251)	2024-01-01	0.07408	0.207522	0.079626	0.223804	-0.745938	1.94138	GGT5
cartilage development involved in endochondral bone morphogenesis (GO:0060351)	2024-01-01	0.07408	0.207522	0.079626	0.223804	-0.644309	1.67688	CHI3L1
chemoattraction of axon (GO:0061642)	2/142	0.0758855	0.207522	0.0821129	0.223804	-2.41563	6.22877	CXCL12;GFRA1
negative regulation of canonical Wnt signaling pathway involved in heart development (GO:1905067)	2/142	0.0758855	0.207522	0.0821129	0.223804	-2.34409	6.0443	IGFBP6;DKK1
negative regulation of canonical Wnt signaling pathway involved in neural crest cell differentiation (GO:0072336)	2/142	0.0758855	0.207522	0.0821129	0.223804	-2.34165	6.038	IGFBP6;DKK1
positive regulation of heart induction by negative regulation of canonical Wnt signaling pathway (GO:0090082)	2/143	0.076808	0.207522	0.0830914	0.223804	-2.35183	6.03586	IGFBP6;DKK1
negative regulation of canonical Wnt signaling pathway involved in neural plate anterior/posterior pattern formation (GO:0060829)	2/143	0.076808	0.207522	0.0830914	0.223804	-2.3406	6.00701	IGFBP6;DKK1
biofilm matrix organization (GO:0098784)	2/143	0.076808	0.207522	0.0830914	0.223804	-2.28941	5.87564	MFAP5;LAMA3
cellulose microfibril organization (GO:0010215)	2/143	0.076808	0.207522	0.0830914	0.223804	-2.28794	5.87188	MFAP5;LAMA3
extracellular matrix organization (GO:0030198)	2/143	0.076808	0.207522	0.0830914	0.223804	-2.28565	5.86599	MFAP5;LAMA3
extracellular matrix organization in marginal zone involved in cerebral cortex radial glia guided migration (GO:0021820)	2/143	0.076808	0.207522	0.0830914	0.223804	-2.28262	5.85822	MFAP5;LAMA3
extracellular matrix organization involved in endocardium development (GO:0061148)	2/143	0.076808	0.207522	0.0830914	0.223804	-2.28141	5.85513	MFAP5;LAMA3
peptide catabolic process (GO:0043171)	2025-01-01	0.0770465	0.207522	0.0826786	0.223804	-1.19928	3.07417	ACE
positive regulation of T cell chemotaxis (GO:0010820)	2025-01-01	0.0770465	0.207522	0.0826786	0.223804	-0.983696	2.52155	CXCL12
positive regulation of vasoconstriction (GO:0045907)	2025-01-01	0.0770465	0.207522	0.0826786	0.223804	-0.896836	2.2989	ACE
lung development (GO:0030324)	2025-01-01	0.0770465	0.207522	0.0826786	0.223804	-0.875845	2.24509	CHI3L1
vasculogenesis involved in coronary vascular morphogenesis (GO:0060979)	2025-01-01	0.0770465	0.207522	0.0826786	0.223804	-0.850538	2.18022	TGFBR3
leukotriene A4 biosynthetic process (GO:1901753)	2025-01-01	0.0770465	0.207522	0.0826786	0.223804	-0.73499	1.88403	GGT5
endothelial cell migration (GO:0043542)	2025-01-01	0.0770465	0.207522	0.0826786	0.223804	-0.609179	1.56154	DPP4
fibronectin fibril organization (GO:1905590)	2/144	0.0777341	0.208327	0.0840735	0.224678	-2.28853	5.84596	MFAP5;LAMA3
basement membrane organization (GO:0071711)	2/144	0.0777341	0.208327	0.0840735	0.224678	-2.28109	5.82696	MFAP5;LAMA3
gene expression involved in extracellular matrix organization (GO:1901148)	2/146	0.0795969	0.20918	0.0860485	0.224985	-2.26338	5.72813	MFAP5;LAMA3
mesenchymal cell differentiation involved in lung development (GO:0060915)	2026-01-01	0.0800037	0.20918	0.0857214	0.224678	-1.29313	3.26603	CHI3L1
negative regulation of cell migration involved in sprouting angiogenesis (GO:0090051)	2026-01-01	0.0800037	0.20918	0.0857214	0.224678	-0.951126	2.40224	ACVRL1
negative regulation of intrinsic apoptotic signaling pathway in response to DNA damage by p53 class mediator (GO:1902166)	2026-01-01	0.0800037	0.20918	0.0857214	0.224678	-0.83355	2.10528	CXCL12
positive regulation of BMP signaling pathway (GO:0030513)	2026-01-01	0.0800037	0.20918	0.0857214	0.224678	-0.807575	2.03968	ACVRL1
antigen processing and presentation of endogenous peptide antigen via MHC class I (GO:0019885)	2026-01-01	0.0800037	0.20918	0.0857214	0.224678	-0.751677	1.8985	ACE
antigen processing and presentation of peptide antigen via MHC class I (GO:0002474)	2026-01-01	0.0800037	0.20918	0.0857214	0.224678	-0.747317	1.88749	ACE
peptide antigen assembly with MHC class I protein complex (GO:0002502)	2026-01-01	0.0800037	0.20918	0.0857214	0.224678	-0.729685	1.84295	ACE
leukotriene biosynthetic process (GO:0019370)	2026-01-01	0.0800037	0.20918	0.0857214	0.224678	-0.700261	1.76864	GGT5
regulation of heart contraction (GO:0008016)	2026-01-01	0.0800037	0.20918	0.0857214	0.224678	-0.675961	1.70726	CELF2
extracellular matrix assembly (GO:0085029)	2/149	0.0824173	0.214275	0.0890376	0.229996	-2.27207	5.67098	MFAP5;LAMA3
lung epithelium development (GO:0060428)	2027-01-01	0.0829515	0.214275	0.0887543	0.229818	-1.15173	2.86724	CHI3L1
embryonic digestive tract development (GO:0048566)	2027-01-01	0.0829515	0.214275	0.0887543	0.229818	-0.929169	2.31316	PKDCC
negative regulation of heart contraction (GO:0045822)	2027-01-01	0.0829515	0.214275	0.0887543	0.229818	-0.740884	1.84443	CELF2
embryonic digestive tract morphogenesis (GO:0048557)	2027-01-01	0.0829515	0.214275	0.0887543	0.229818	-0.69369	1.72694	PKDCC
positive regulation of spinal cord association neuron differentiation by negative regulation of canonical Wnt signaling pathway (GO:1902844)	2/151	0.0843147	0.217272	0.0910477	0.233599	-2.35244	5.81806	IGFBP6;DKK1
lung vasculature development (GO:0060426)	2028-01-01	0.08589	0.218381	0.0917773	0.233599	-1.04228	2.55846	CHI3L1
ventricular septum morphogenesis (GO:0060412)	2028-01-01	0.08589	0.218381	0.0917773	0.233599	-0.945332	2.32049	TGFBR3
antigen processing and presentation of exogenous peptide antigen via MHC class I (GO:0042590)	2028-01-01	0.08589	0.218381	0.0917773	0.233599	-0.830921	2.03965	ACE
positive regulation of cell death (GO:0010942)	2028-01-01	0.08589	0.218381	0.0917773	0.233599	-0.789796	1.9387	DKK1
cellular response to interleukin-6 (GO:0071354)	2028-01-01	0.08589	0.218381	0.0917773	0.233599	-0.741507	1.82017	CHI3L1
collagen fibril organization (GO:0030199)	2/154	0.0871857	0.218381	0.094088	0.233599	-2.38238	5.81232	MFAP5;LAMA3
peptidyl-tyrosine phosphorylation (GO:0018108)	3/327	0.0872115	0.218381	0.0954541	0.234695	-3.43102	8.36968	ACVRL1;EFEMP1;PKDCC
negative regulation of cholangiocyte proliferation (GO:1904055)	2029-01-01	0.0888193	0.218381	0.0947906	0.233599	-1.18138	2.86031	TGFBR3
negative regulation of acinar cell proliferation (GO:1904698)	2029-01-01	0.0888193	0.218381	0.0947906	0.233599	-1.17793	2.85194	TGFBR3
negative regulation of epithelial cell proliferation involved in prostate gland development (GO:0060770)	2029-01-01	0.0888193	0.218381	0.0947906	0.233599	-1.17026	2.83337	TGFBR3
negative regulation of granulosa cell proliferation (GO:1904196)	2029-01-01	0.0888193	0.218381	0.0947906	0.233599	-1.16579	2.82256	TGFBR3
negative regulation of lens epithelial cell proliferation (GO:2001110)	2029-01-01	0.0888193	0.218381	0.0947906	0.233599	-1.16572	2.82238	TGFBR3
negative regulation of thyroid gland epithelial cell proliferation (GO:1904442)	2029-01-01	0.0888193	0.218381	0.0947906	0.233599	-1.15473	2.79577	TGFBR3
negative regulation of urothelial cell proliferation (GO:0050676)	2029-01-01	0.0888193	0.218381	0.0947906	0.233599	-1.15156	2.78811	TGFBR3
positive regulation of monocyte chemotaxis (GO:0090026)	2029-01-01	0.0888193	0.218381	0.0947906	0.233599	-1.1075	2.68142	CXCL12
positive regulation of protein processing (GO:0010954)	2029-01-01	0.0888193	0.218381	0.0947906	0.233599	-1.09108	2.64166	CCBE1
positive regulation of calcium ion import (GO:0090280)	2029-01-01	0.0888193	0.218381	0.0947906	0.233599	-1.01797	2.46465	CXCL12
positive regulation of programmed cell death (GO:0043068)	2029-01-01	0.0888193	0.218381	0.0947906	0.233599	-0.945297	2.28871	DKK1
right ventricular cardiac muscle tissue morphogenesis (GO:0003221)	2029-01-01	0.0888193	0.218381	0.0947906	0.233599	-0.927602	2.24586	TGFBR3
negative regulation of chondrocyte differentiation (GO:0032331)	2029-01-01	0.0888193	0.218381	0.0947906	0.233599	-0.905124	2.19144	EFEMP1
negative regulation of epithelial cell proliferation involved in lung morphogenesis (GO:2000795)	1930-01-01	0.0917393	0.224019	0.0977941	0.238805	-1.15688	2.76356	TGFBR3
negative regulation of blood vessel endothelial cell migration (GO:0043537)	1930-01-01	0.0917393	0.224019	0.0977941	0.238805	-0.923957	2.20715	ACVRL1
positive regulation of heart contraction (GO:0045823)	1930-01-01	0.0917393	0.224019	0.0977941	0.238805	-0.776912	1.85589	CELF2
negative regulation of hepatocyte proliferation (GO:2000346)	1931-01-01	0.0946501	0.228525	0.100788	0.243344	-1.13497	2.67576	TGFBR3
ventricular trabecula myocardium morphogenesis (GO:0003222)	1931-01-01	0.0946501	0.228525	0.100788	0.243344	-1.11539	2.62961	TGFBR3
endodermal cell fate commitment (GO:0001711)	1931-01-01	0.0946501	0.228525	0.100788	0.243344	-0.943422	2.22418	LAMA3
negative regulation of DNA replication (GO:0008156)	1931-01-01	0.0946501	0.228525	0.100788	0.243344	-0.933101	2.19985	ACVRL1
left ventricular cardiac muscle tissue morphogenesis (GO:0003220)	1931-01-01	0.0946501	0.228525	0.100788	0.243344	-0.825025	1.94505	TGFBR3
negative regulation of canonical Wnt signaling pathway involved in osteoblast differentiation (GO:1905240)	2/164	0.0969632	0.231875	0.104431	0.248227	-2.4144	5.63381	IGFBP6;DKK1
clearance of cells from fusion plate by epithelial to mesenchymal transition (GO:0060886)	1932-01-01	0.0975517	0.231875	0.103772	0.247208	-1.23834	2.88208	TGFBR3
epicardial cell to mesenchymal cell transition (GO:0003347)	1932-01-01	0.0975517	0.231875	0.103772	0.247208	-1.23574	2.87602	TGFBR3
negative regulation of type B pancreatic cell proliferation (GO:1904691)	1932-01-01	0.0975517	0.231875	0.103772	0.247208	-1.20901	2.81382	TGFBR3
positive regulation of bone mineralization involved in bone maturation (GO:1900159)	1932-01-01	0.0975517	0.231875	0.103772	0.247208	-1.10972	2.58274	PKDCC
response to interleukin-6 (GO:0070741)	1932-01-01	0.0975517	0.231875	0.103772	0.247208	-1.06585	2.48063	CHI3L1
negative regulation of bone mineralization (GO:0030502)	1932-01-01	0.0975517	0.231875	0.103772	0.247208	-0.936464	2.1795	DKK1
negative regulation of cell adhesion (GO:0007162)	1933-01-01	0.100444	0.235621	0.106746	0.250947	-1.03712	2.38347	ACVRL1
negative regulation of cell adhesion in ventricular zone (GO:0021804)	1933-01-01	0.100444	0.235621	0.106746	0.250947	-1.03472	2.37794	ACVRL1
regulation of G-protein coupled receptor internalization (GO:1904020)	1933-01-01	0.100444	0.235621	0.106746	0.250947	-0.893348	2.05305	DKK1
neuron projection arborization (GO:0140058)	1933-01-01	0.100444	0.235621	0.106746	0.250947	-0.864603	1.98699	CNTNAP1
rhabdomere morphogenesis (GO:0061541)	1933-01-01	0.100444	0.235621	0.106746	0.250947	-0.858376	1.97268	CNTNAP1
translation (GO:0006412)	3/348	0.100447	0.235621	0.109674	0.251304	-3.22715	7.41642	PCSK1;IGFBP6;RPS4Y1
regulation of transcription involved in G1/S transition of mitotic cell cycle (GO:0000083)	4/557	0.102827	0.236177	0.113575	0.256862	-4.02077	9.14606	ACVRL1;EFEMP1;CRABP2;NFATC2
epithelial to mesenchymal transition (GO:0001837)	1934-01-01	0.103328	0.236177	0.109711	0.251304	-1.29352	2.9361	TGFBR3
negative regulation of mammary gland epithelial cell proliferation (GO:0033600)	1934-01-01	0.103328	0.236177	0.109711	0.251304	-1.07557	2.44139	TGFBR3
extraocular skeletal muscle development (GO:0002074)	1934-01-01	0.103328	0.236177	0.109711	0.251304	-1.02246	2.32084	EFEMP1
negative regulation of G1/S transition of mitotic cell cycle (GO:2000134)	1934-01-01	0.103328	0.236177	0.109711	0.251304	-0.999411	2.26851	SUSD2
hematopoietic stem cell differentiation (GO:0060218)	1934-01-01	0.103328	0.236177	0.109711	0.251304	-0.98886	2.24457	ACE
negative regulation of Wnt signaling pathway by Wnt receptor internalization (GO:0038012)	1934-01-01	0.103328	0.236177	0.109711	0.251304	-0.972988	2.20854	DKK1
negative regulation of Wnt signaling pathway involved in digestive tract morphogenesis (GO:2000057)	1934-01-01	0.103328	0.236177	0.109711	0.251304	-0.968858	2.19916	DKK1
negative regulation of Wnt-mediated midbrain dopaminergic neuron differentiation (GO:1905425)	1934-01-01	0.103328	0.236177	0.109711	0.251304	-0.96473	2.18979	DKK1
glutathione deglycation (GO:0036531)	1934-01-01	0.103328	0.236177	0.109711	0.251304	-0.907029	2.05882	GGT5
negative regulation of endothelial cell migration (GO:0010596)	1934-01-01	0.103328	0.236177	0.109711	0.251304	-0.897329	2.0368	ACVRL1
apoptotic cell clearance (GO:0043277)	1934-01-01	0.103328	0.236177	0.109711	0.251304	-0.884849	2.00848	TGM2
negative regulation of Wnt signaling pathway involved in dorsal/ventral axis specification (GO:2000054)	1935-01-01	0.106202	0.240186	0.112666	0.255345	-1.02018	2.28767	DKK1
negative regulation of Wnt signaling pathway involved in heart development (GO:0003308)	1935-01-01	0.106202	0.240186	0.112666	0.255345	-0.992778	2.22622	DKK1
ventricular cardiac muscle tissue morphogenesis (GO:0055010)	1935-01-01	0.106202	0.240186	0.112666	0.255345	-0.969828	2.17476	TGFBR3
endodermal cell differentiation (GO:0035987)	1935-01-01	0.106202	0.240186	0.112666	0.255345	-0.94013	2.10816	LAMA3
positive regulation of dopaminergic neuron differentiation (GO:1904340)	1935-01-01	0.106202	0.240186	0.112666	0.255345	-0.857243	1.92229	DKK1
negative regulation of blood coagulation (GO:0030195)	1936-01-01	0.109067	0.244091	0.115612	0.258738	-1.12863	2.50081	SCARA5
negative regulation of telomere maintenance via telomerase (GO:0032211)	1936-01-01	0.109067	0.244091	0.115612	0.258738	-1.1017	2.44114	ACVRL1
protein heterotrimerization (GO:0070208)	1936-01-01	0.109067	0.244091	0.115612	0.258738	-0.952667	2.11091	SCUBE3
positive regulation of blood coagulation (GO:0030194)	1936-01-01	0.109067	0.244091	0.115612	0.258738	-0.918051	2.03421	SCARA5
T cell activation (GO:0042110)	1936-01-01	0.109067	0.244091	0.115612	0.258738	-0.815118	1.80613	DPP4
peptidyl-tyrosine autophosphorylation (GO:0038083)	2/178	0.111144	0.247896	0.119406	0.26447	-2.58566	5.68051	EFEMP1;PKDCC
negative regulation of non-canonical Wnt signaling pathway (GO:2000051)	1937-01-01	0.111923	0.247896	0.118547	0.263112	-0.997728	2.18497	DKK1
negative regulation of focal adhesion assembly (GO:0051895)	1937-01-01	0.111923	0.247896	0.118547	0.263112	-0.888695	1.94619	ACVRL1
alpha-beta T cell activation (GO:0046631)	1937-01-01	0.111923	0.247896	0.118547	0.263112	-0.860068	1.8835	DPP4
memory T cell activation (GO:0035709)	1937-01-01	0.111923	0.247896	0.118547	0.263112	-0.846813	1.85447	DPP4
negative regulation of canonical Wnt signaling pathway (GO:0090090)	2/179	0.112177	0.247945	0.120496	0.266333	-2.38452	5.21657	IGFBP6;DKK1
camera-type eye development (GO:0043010)	1938-01-01	0.11477	0.252118	0.121474	0.266844	-1.16543	2.52296	EFEMP1
cell migration involved in sprouting angiogenesis (GO:0002042)	1938-01-01	0.11477	0.252118	0.121474	0.266844	-1.13464	2.4563	CCBE1
embryonic heart tube morphogenesis (GO:0003143)	1938-01-01	0.11477	0.252118	0.121474	0.266844	-1.05084	2.27488	TGFBR3
axon guidance (GO:0007411)	2/182	0.115291	0.252745	0.123781	0.270481	-2.5565	5.52279	CXCL12;GFRA1
regulation of transcription involved in G2/M transition of mitotic cell cycle (GO:0000117)	4/583	0.116323	0.254486	0.128213	0.27574	-4.02054	8.64973	ACVRL1;EFEMP1;CRABP2;NFATC2
negative regulation of keratinocyte proliferation (GO:0010839)	1939-01-01	0.117608	0.255215	0.124391	0.270481	-1.27765	2.73467	TGFBR3
negative regulation of cell motility (GO:2000146)	1939-01-01	0.117608	0.255215	0.124391	0.270481	-1.1841	2.53444	TGFBR3
cardiac muscle tissue morphogenesis (GO:0055008)	1939-01-01	0.117608	0.255215	0.124391	0.270481	-1.08987	2.33276	TGFBR3
establishment of T cell polarity (GO:0001768)	1939-01-01	0.117608	0.255215	0.124391	0.270481	-0.87844	1.88021	DPP4
positive regulation of apoptotic process (GO:0043065)	3/374	0.117878	0.255284	0.128353	0.27574	-3.52764	7.54246	RASSF2;ADAMTSL4;TGM2
negative regulation of cell adhesion involved in substrate-bound cell migration (GO:0006933)	1940-01-01	0.120437	0.258735	0.127298	0.274575	-1.06878	2.2622	ACVRL1
positive regulation of brown fat cell differentiation (GO:0090336)	1940-01-01	0.120437	0.258735	0.127298	0.274575	-1.06727	2.25902	MEDAG
neuron projection extension (GO:1990138)	1940-01-01	0.120437	0.258735	0.127298	0.274575	-0.985764	2.08649	CNTNAP1
gamma-delta T cell activation (GO:0046629)	1940-01-01	0.120437	0.258735	0.127298	0.274575	-0.950087	2.01098	DPP4
mesodermal to mesenchymal transition involved in gastrulation (GO:0060809)	1941-01-01	0.123258	0.262688	0.130196	0.277476	-1.2161	2.54588	TGFBR3
regulation of heart contraction involved in acute-phase response (GO:0002531)	1941-01-01	0.123258	0.262688	0.130196	0.277476	-1.06962	2.23923	CELF2
T cell proliferation (GO:0042098)	1941-01-01	0.123258	0.262688	0.130196	0.277476	-0.961583	2.01305	DPP4
chondrocyte differentiation (GO:0002062)	1941-01-01	0.123258	0.262688	0.130196	0.277476	-0.939817	1.96749	CHI3L1
glutathione metabolic process (GO:0006749)	1942-01-01	0.126069	0.26656	0.133085	0.281395	-1.08145	2.23961	GGT5
cell differentiation involved in kidney development (GO:0061005)	1942-01-01	0.126069	0.26656	0.133085	0.281395	-1.02333	2.11923	ACE
collecting duct development (GO:0072044)	1942-01-01	0.126069	0.26656	0.133085	0.281395	-1.02231	2.11713	ACE
kidney vasculature development (GO:0061440)	1942-01-01	0.126069	0.26656	0.133085	0.281395	-1.01643	2.10494	ACE
cellular response to BMP stimulus (GO:0071773)	1943-01-01	0.128871	0.268597	0.135964	0.283567	-1.25075	2.56272	ACVRL1
determination of liver left/right asymmetry (GO:0071910)	1943-01-01	0.128871	0.268597	0.135964	0.283567	-1.2306	2.52142	TGFBR3
glutathione biosynthetic process (GO:0006750)	1943-01-01	0.128871	0.268597	0.135964	0.283567	-1.08975	2.23284	GGT5
positive regulation of protein histidine kinase activity (GO:0010864)	1943-01-01	0.128871	0.268597	0.135964	0.283567	-1.05277	2.15705	RASSF2
cell migration involved in kidney development (GO:0035787)	1943-01-01	0.128871	0.268597	0.135964	0.283567	-1.03967	2.13023	ACE
renal capsule development (GO:0072127)	1943-01-01	0.128871	0.268597	0.135964	0.283567	-1.02772	2.10574	ACE
positive regulation of DNA replication (GO:0045740)	1943-01-01	0.128871	0.268597	0.135964	0.283567	-0.975548	1.99884	ACVRL1
receptor-mediated endocytosis (GO:0006898)	2/195	0.129037	0.268597	0.138261	0.28552	-2.44707	5.01076	SCARA5;MASP1
positive regulation of Rho protein signal transduction (GO:0035025)	1944-01-01	0.131665	0.270922	0.138834	0.28552	-1.14839	2.32836	F2RL2
kidney mesenchyme development (GO:0072074)	1944-01-01	0.131665	0.270922	0.138834	0.28552	-1.10316	2.23665	ACE
kidney morphogenesis (GO:0060993)	1944-01-01	0.131665	0.270922	0.138834	0.28552	-1.09498	2.22007	ACE
kidney smooth muscle tissue development (GO:0072194)	1944-01-01	0.131665	0.270922	0.138834	0.28552	-1.05118	2.13125	ACE
kidney epithelium development (GO:0072073)	1944-01-01	0.131665	0.270922	0.138834	0.28552	-1.04133	2.1113	ACE
positive regulation of bone mineralization (GO:0030501)	1945-01-01	0.13445	0.270922	0.141695	0.28552	-1.24117	2.4905	PKDCC
cell chemotaxis (GO:0060326)	1945-01-01	0.13445	0.270922	0.141695	0.28552	-1.07061	2.14825	CXCL12
negative regulation of cell-substrate adhesion (GO:0010812)	1945-01-01	0.13445	0.270922	0.141695	0.28552	-1.06776	2.14252	ACVRL1
cell chemotaxis involved in Malpighian tubule morphogenesis (GO:0061352)	1945-01-01	0.13445	0.270922	0.141695	0.28552	-1.06706	2.14112	CXCL12
cell chemotaxis to angiotensin (GO:0071434)	1945-01-01	0.13445	0.270922	0.141695	0.28552	-1.06302	2.13302	CXCL12
fibroblast chemotaxis (GO:1990956)	1945-01-01	0.13445	0.270922	0.141695	0.28552	-1.06149	2.12995	CXCL12
Wnt receptor catabolic process (GO:0038018)	1945-01-01	0.13445	0.270922	0.141695	0.28552	-1.0599	2.12676	DKK1
muscle cell chemotaxis toward tendon cell (GO:0036061)	1945-01-01	0.13445	0.270922	0.141695	0.28552	-1.05767	2.12228	CXCL12
positive regulation of receptor internalization (GO:0002092)	1945-01-01	0.13445	0.270922	0.141695	0.28552	-1.05162	2.11014	DKK1
Schwann cell chemotaxis (GO:1990751)	1945-01-01	0.13445	0.270922	0.141695	0.28552	-1.0406	2.08804	CXCL12
pronephros development (GO:0048793)	1945-01-01	0.13445	0.270922	0.141695	0.28552	-1.02264	2.052	ACE
positive regulation of cyclin-dependent protein kinase activity (GO:1904031)	1945-01-01	0.13445	0.270922	0.141695	0.28552	-1.00341	2.01341	RASSF2
positive regulation of vascular endothelial growth factor production (GO:0010575)	1946-01-01	0.137226	0.274452	0.144546	0.289092	-1.23495	2.45276	CCBE1
regulation of smooth muscle cell migration (GO:0014910)	1946-01-01	0.137226	0.274452	0.144546	0.289092	-1.21929	2.42166	ACE
regulation of cardiac muscle contraction (GO:0055117)	1946-01-01	0.137226	0.274452	0.144546	0.289092	-1.09268	2.17021	CELF2
colon epithelial cell chemotaxis (GO:0061583)	1946-01-01	0.137226	0.274452	0.144546	0.289092	-1.06187	2.10901	CXCL12
astrocyte chemotaxis (GO:0035700)	1947-01-01	0.139993	0.278945	0.147388	0.29368	-1.10309	2.16886	CXCL12
positive regulation of epidermal growth factor-activated receptor activity (GO:0045741)	1947-01-01	0.139993	0.278945	0.147388	0.29368	-1.06377	2.09155	ACE
response to tumor necrosis factor (GO:0034612)	1948-01-01	0.142752	0.280032	0.150221	0.294549	-1.25586	2.44472	CHI3L1
cellular response to transforming growth factor beta stimulus (GO:0071560)	1948-01-01	0.142752	0.280032	0.150221	0.294549	-1.19222	2.32083	ACVRL1
positive regulation of neuron death (GO:1901216)	1948-01-01	0.142752	0.280032	0.150221	0.294549	-1.15425	2.24693	DKK1
negative regulation of cell adhesion mediated by integrin (GO:0033629)	1948-01-01	0.142752	0.280032	0.150221	0.294549	-1.14511	2.22912	ACVRL1
response to interleukin-1 (GO:0070555)	1948-01-01	0.142752	0.280032	0.150221	0.294549	-1.13858	2.21641	CHI3L1
mesonephros development (GO:0001823)	1949-01-01	0.145501	0.280032	0.153044	0.294549	-1.16903	2.25338	ACE
iron assimilation (GO:0033212)	1949-01-01	0.145501	0.280032	0.153044	0.294549	-1.08849	2.09813	SCARA5
sequestering of iron ion (GO:0097577)	1949-01-01	0.145501	0.280032	0.153044	0.294549	-1.08272	2.08703	SCARA5
smooth muscle cell chemotaxis (GO:0071670)	1949-01-01	0.145501	0.280032	0.153044	0.294549	-1.03894	2.00263	CXCL12
C-C chemokine receptor CCR2 signaling pathway (GO:0038150)	1949-01-01	0.145501	0.280032	0.153044	0.294549	-1.01945	1.96506	CXCL12
C-C chemokine receptor CCR4 signaling pathway (GO:0038152)	1949-01-01	0.145501	0.280032	0.153044	0.294549	-1.01798	1.96223	CXCL12
dendrite morphogenesis (GO:0048813)	1949-01-01	0.145501	0.280032	0.153044	0.294549	-1.01619	1.95877	CNTNAP1
C-C chemokine receptor CCR7 signaling pathway (GO:0038118)	1949-01-01	0.145501	0.280032	0.153044	0.294549	-1.01408	1.95471	CXCL12
C-X-C chemokine receptor CXCR4 signaling pathway (GO:0038159)	1949-01-01	0.145501	0.280032	0.153044	0.294549	-1.01112	1.94901	CXCL12
chemokine (C-C motif) ligand 19 signaling pathway (GO:0038115)	1949-01-01	0.145501	0.280032	0.153044	0.294549	-1.00824	1.94345	CXCL12
chemokine (C-C motif) ligand 2 signaling pathway (GO:0038148)	1949-01-01	0.145501	0.280032	0.153044	0.294549	-1.00306	1.93347	CXCL12
chemokine (C-C motif) ligand 21 signaling pathway (GO:0038116)	1949-01-01	0.145501	0.280032	0.153044	0.294549	-1.00252	1.93243	CXCL12
chemokine (C-C motif) ligand 5 signaling pathway (GO:0035689)	1949-01-01	0.145501	0.280032	0.153044	0.294549	-1.0019	1.93123	CXCL12
chemokine (C-X-C motif) ligand 12 signaling pathway (GO:0038146)	1949-01-01	0.145501	0.280032	0.153044	0.294549	-0.99779	1.92331	CXCL12
negative regulation of canonical Wnt signaling pathway involved in controlling type B pancreatic cell proliferation (GO:2000080)	3/413	0.14596	0.280411	0.158337	0.302004	-3.70971	7.13904	ACVRL1;IGFBP6;DKK1
negative regulation of cell-cell adhesion (GO:0022408)	1950-01-01	0.148243	0.284286	0.155859	0.299428	-0.990361	1.89051	ACVRL1
planar cell polarity pathway involved in axon guidance (GO:1904938)	2/213	0.148658	0.284574	0.15889	0.302004	-2.5638	4.88687	CXCL12;GFRA1
ascorbate glutathione cycle (GO:0033355)	1951-01-01	0.150975	0.28696	0.158664	0.302004	-1.12833	2.13327	GGT5
activation of signaling protein activity involved in unfolded protein response (GO:0006987)	1951-01-01	0.150975	0.28696	0.158664	0.302004	-1.05349	1.99177	RASSF2
thrombopoietin-mediated signaling pathway (GO:0038163)	1951-01-01	0.150975	0.28696	0.158664	0.302004	-1.00331	1.89691	CXCL12
zymogen activation (GO:0031638)	1951-01-01	0.150975	0.28696	0.158664	0.302004	-0.948687	1.79363	C1R
epidermal growth factor receptor signaling pathway involved in heart process (GO:1905251)	1952-01-01	0.153699	0.288051	0.16146	0.302597	-1.11209	2.08267	EFEMP1
epidermal growth factor receptor signaling pathway involved in lung development (GO:0060507)	1952-01-01	0.153699	0.288051	0.16146	0.302597	-1.10818	2.07536	EFEMP1
epidermal growth factor receptor signaling pathway via MAPK cascade (GO:0038029)	1952-01-01	0.153699	0.288051	0.16146	0.302597	-1.1043	2.06808	EFEMP1
epidermal growth factor receptor signaling pathway via positive regulation of NF-kappaB transcription factor activity (GO:0038167)	1952-01-01	0.153699	0.288051	0.16146	0.302597	-1.10178	2.06337	EFEMP1
epidermal growth factor signaling pathway involved in forebrain neuron fate commitment (GO:0022026)	1952-01-01	0.153699	0.288051	0.16146	0.302597	-1.09984	2.05974	EFEMP1
ERBB4-EGFR signaling pathway (GO:0038137)	1952-01-01	0.153699	0.288051	0.16146	0.302597	-1.09672	2.0539	EFEMP1
gurken signaling pathway (GO:0008314)	1952-01-01	0.153699	0.288051	0.16146	0.302597	-1.09365	2.04814	EFEMP1
kidney development (GO:0001822)	1952-01-01	0.153699	0.288051	0.16146	0.302597	-1.07352	2.01044	ACE
metanephros development (GO:0001656)	1953-01-01	0.156414	0.292628	0.164247	0.307283	-1.18505	2.19857	ACE
cardiac epithelial to mesenchymal transition (GO:0060317)	1954-01-01	0.159121	0.297173	0.167026	0.311936	-1.23932	2.27799	TGFBR3
T cell differentiation (GO:0030217)	1955-01-01	0.161819	0.299602	0.169795	0.314369	-1.20571	2.19594	DPP4
epidermal growth factor receptor signaling pathway (GO:0007173)	1955-01-01	0.161819	0.299602	0.169795	0.314369	-1.18052	2.15005	EFEMP1
chloroplast RNA processing (GO:0031425)	1955-01-01	0.161819	0.299602	0.169795	0.314369	-1.06176	1.93375	CELF2
ncRNA processing (GO:0034470)	1955-01-01	0.161819	0.299602	0.169795	0.314369	-1.05602	1.92331	CELF2
RNA capping (GO:0036260)	1955-01-01	0.161819	0.299602	0.169795	0.314369	-1.05415	1.9199	CELF2
negative regulation of osteoblast differentiation (GO:0045668)	1956-01-01	0.164508	0.300944	0.172555	0.315663	-1.24931	2.25474	DKK1
cellular iron ion homeostasis (GO:0006879)	1956-01-01	0.164508	0.300944	0.172555	0.315663	-1.14379	2.0643	SCARA5
T cell activation involved in immune response (GO:0002286)	1956-01-01	0.164508	0.300944	0.172555	0.315663	-1.11843	2.01854	DPP4
RNA 5'-end processing (GO:0000966)	1956-01-01	0.164508	0.300944	0.172555	0.315663	-1.08972	1.96671	CELF2
dsRNA fragmentation (GO:0031050)	1956-01-01	0.164508	0.300944	0.172555	0.315663	-1.08922	1.96581	CELF2
mitochondrial RNA processing (GO:0000963)	1956-01-01	0.164508	0.300944	0.172555	0.315663	-1.07163	1.93407	CELF2
conversion of ds siRNA to ss siRNA (GO:0036404)	1956-01-01	0.164508	0.300944	0.172555	0.315663	-1.066	1.9239	CELF2
negative regulation of pathway-restricted SMAD protein phosphorylation (GO:0060394)	1957-01-01	0.167189	0.304291	0.175306	0.319062	-1.14528	2.04847	DKK1
cardiac muscle contraction (GO:0060048)	1957-01-01	0.167189	0.304291	0.175306	0.319062	-1.14384	2.0459	ACE
positive regulation of blood vessel endothelial cell migration (GO:0043536)	1957-01-01	0.167189	0.304291	0.175306	0.319062	-1.02821	1.83908	ACVRL1
O-glycan processing, core 1 (GO:0016267)	1959-01-01	0.172526	0.307734	0.180781	0.322458	-1.11773	1.96408	GALNT15
O-glycan processing, core 2 (GO:0016268)	1959-01-01	0.172526	0.307734	0.180781	0.322458	-1.11531	1.95984	GALNT15
limb granular cell differentiation (GO:0060891)	1959-01-01	0.172526	0.307734	0.180781	0.322458	-1.11203	1.95407	TXNIP
O-glycan processing, core 3 (GO:0016269)	1959-01-01	0.172526	0.307734	0.180781	0.322458	-1.11184	1.95373	GALNT15
limb spinous cell differentiation (GO:0060890)	1959-01-01	0.172526	0.307734	0.180781	0.322458	-1.10984	1.95022	TXNIP
O-glycan processing, core 4 (GO:0016270)	1959-01-01	0.172526	0.307734	0.180781	0.322458	-1.10902	1.94878	GALNT15
O-glycan processing, core 5 (GO:0031041)	1959-01-01	0.172526	0.307734	0.180781	0.322458	-1.1063	1.944	GALNT15
O-glycan processing, core 6 (GO:0031042)	1959-01-01	0.172526	0.307734	0.180781	0.322458	-1.10494	1.94161	GALNT15
O-glycan processing, core 7 (GO:0031043)	1959-01-01	0.172526	0.307734	0.180781	0.322458	-1.10138	1.93535	GALNT15
O-glycan processing, core 8 (GO:0031044)	1959-01-01	0.172526	0.307734	0.180781	0.322458	-1.09848	1.93026	GALNT15
keratinocyte development (GO:0003334)	1959-01-01	0.172526	0.307734	0.180781	0.322458	-1.09407	1.9225	TXNIP
RNA 3'-end processing (GO:0031123)	1959-01-01	0.172526	0.307734	0.180781	0.322458	-1.0218	1.79552	CELF2
negative regulation of Wnt signaling pathway (GO:0030178)	1960-01-01	0.175182	0.311952	0.183505	0.326774	-1.15521	2.0123	DKK1
positive regulation of fat cell differentiation (GO:0045600)	1961-01-01	0.177829	0.316141	0.186221	0.331059	-1.12269	1.93881	MEDAG
protein heterotetramerization (GO:0051290)	1962-01-01	0.180468	0.320301	0.188927	0.335315	-1.06448	1.8226	SCUBE3
cell chemotaxis to fibroblast growth factor (GO:0035766)	1963-01-01	0.183099	0.324433	0.191625	0.339541	-1.24674	2.11663	CXCL12
vesicle scission involved in endocytosis (GO:0099051)	1964-01-01	0.185721	0.328537	0.194314	0.343738	-1.16245	1.957	SCARA5
cell chemotaxis to vascular endothelial growth factor (GO:0090667)	1965-01-01	0.188335	0.332065	0.196995	0.347333	-1.21529	2.02897	CXCL12
activation of JNKKK activity (GO:0042655)	1965-01-01	0.188335	0.332065	0.196995	0.347333	-1.13438	1.89389	DKK1
Golgi calcium ion homeostasis (GO:0032468)	1966-01-01	0.190941	0.335007	0.199666	0.350315	-1.18203	1.95719	CXCL12
vacuolar calcium ion homeostasis (GO:0007036)	1966-01-01	0.190941	0.335007	0.199666	0.350315	-1.17973	1.95339	CXCL12
activation of protein kinase activity (GO:0032147)	1966-01-01	0.190941	0.335007	0.199666	0.350315	-1.15017	1.90443	RASSF2
positive regulation of protein kinase B signaling (GO:0051897)	1967-01-01	0.193539	0.338456	0.202329	0.353829	-1.26165	2.07199	CHI3L1
pinocytosis (GO:0006907)	1967-01-01	0.193539	0.338456	0.202329	0.353829	-1.17582	1.93103	SCARA5
positive regulation of protein serine/threonine kinase activity (GO:0071902)	1968-01-01	0.196128	0.342426	0.204984	0.357887	-1.11129	1.81027	RASSF2
regulation of insulin secretion involved in cellular response to glucose stimulus (GO:0061178)	1969-01-01	0.198709	0.345245	0.207629	0.360743	-1.23893	2.00201	DPP4
caveolin-mediated endocytosis (GO:0072584)	1969-01-01	0.198709	0.345245	0.207629	0.360743	-1.19679	1.93391	SCARA5
tRNA-type intron splice site recognition and cleavage (GO:0000379)	1969-01-01	0.198709	0.345245	0.207629	0.360743	-1.14717	1.85373	CELF2
neutrophil degranulation (GO:0043312)	3/487	0.20434	0.354454	0.220301	0.379073	-3.48944	5.54113	GLIPR1;ACE;CHI3L1
regulation of insulin secretion (GO:0050796)	1972-01-01	0.206404	0.356304	0.215515	0.372632	-1.2834	2.0251	DPP4
positive regulation of JNK cascade (GO:0046330)	1972-01-01	0.206404	0.356304	0.215515	0.372632	-1.11521	1.75971	RASSF2
hepatocyte differentiation (GO:0070365)	1972-01-01	0.206404	0.356304	0.215515	0.372632	-1.10406	1.74213	TGFBR3
Wnt signaling pathway involved in wound healing, spreading of epidermal cells (GO:0035659)	1973-01-01	0.208953	0.359376	0.218126	0.375934	-1.25221	1.96052	ACVRL1
ERBB2-EGFR signaling pathway (GO:0038134)	1973-01-01	0.208953	0.359376	0.218126	0.375934	-1.24536	1.9498	EFEMP1
regulation of transcription from RNA polymerase II promoter (GO:0006357)	4/736	0.209189	0.359376	0.228077	0.384734	-4.14897	6.49113	ACVRL1;EFEMP1;CRABP2;NFATC2
mitochondrial calcium ion homeostasis (GO:0051560)	1974-01-01	0.211493	0.362753	0.220729	0.379201	-1.36983	2.12812	CXCL12
positive regulation of transcription, DNA-templated (GO:0045893)	5/1004	0.217715	0.364058	0.239566	0.384734	-4.98767	7.60405	ACVRL1;EFEMP1;CRABP2;NFATC2;DKK1
negative regulation of cell migration in other organism (GO:0044622)	1977-01-01	0.219067	0.364058	0.228487	0.384734	-1.34439	2.0413	ACVRL1
engulfment of apoptotic cell (GO:0043652)	1977-01-01	0.219067	0.364058	0.228487	0.384734	-1.34333	2.03969	TGM2
negative regulation of distal tip cell migration (GO:1903355)	1977-01-01	0.219067	0.364058	0.228487	0.384734	-1.34016	2.03488	ACVRL1
negative regulation of formation of radial glial scaffolds (GO:0061925)	1977-01-01	0.219067	0.364058	0.228487	0.384734	-1.3389	2.03296	ACVRL1
negative regulation of glial cell migration (GO:1903976)	1977-01-01	0.219067	0.364058	0.228487	0.384734	-1.33566	2.02804	ACVRL1
negative regulation of hematopoietic stem cell migration (GO:2000472)	1977-01-01	0.219067	0.364058	0.228487	0.384734	-1.33375	2.02514	ACVRL1
negative regulation of mesenchymal stem cell migration (GO:1905321)	1977-01-01	0.219067	0.364058	0.228487	0.384734	-1.33032	2.01993	ACVRL1
negative regulation of metanephric mesenchymal cell migration (GO:2000590)	1977-01-01	0.219067	0.364058	0.228487	0.384734	-1.32849	2.01714	ACVRL1
negative regulation of neuroblast migration (GO:0061855)	1977-01-01	0.219067	0.364058	0.228487	0.384734	-1.32794	2.01632	ACVRL1
neuromast deposition (GO:0048885)	1977-01-01	0.219067	0.364058	0.228487	0.384734	-1.32436	2.01088	ACVRL1
protein heterooligomerization (GO:0051291)	1977-01-01	0.219067	0.364058	0.228487	0.384734	-1.18822	1.80416	SCUBE3
detection of light stimulus involved in visual perception (GO:0050908)	1978-01-01	0.221576	0.364058	0.231056	0.384734	-1.34957	2.03378	EFEMP1
negative regulation of cardiac neural crest cell migration involved in outflow tract morphogenesis (GO:1905311)	1978-01-01	0.221576	0.364058	0.231056	0.384734	-1.34821	2.03174	ACVRL1
endoplasmic reticulum calcium ion homeostasis (GO:0032469)	1978-01-01	0.221576	0.364058	0.231056	0.384734	-1.3215	1.99149	CXCL12
regulation of cardiac conduction (GO:1903779)	1978-01-01	0.221576	0.364058	0.231056	0.384734	-1.30908	1.97277	CELF2
negative regulation of insulin secretion (GO:0046676)	1978-01-01	0.221576	0.364058	0.231056	0.384734	-1.29448	1.95076	DPP4
negative regulation of fibroblast chemotaxis (GO:1905211)	1979-01-01	0.224076	0.364058	0.233617	0.384734	-1.37719	2.05996	ACVRL1
negative regulation of muscle cell chemotaxis toward tendon cell (GO:2001282)	1979-01-01	0.224076	0.364058	0.233617	0.384734	-1.37543	2.05732	ACVRL1
visual perception involved in equilibrioception (GO:0051356)	1979-01-01	0.224076	0.364058	0.233617	0.384734	-1.29803	1.94156	EFEMP1
negative regulation of chemokine activity (GO:1900137)	1980-01-01	0.226569	0.364058	0.236169	0.384734	-1.4026	2.08245	ACVRL1
negative regulation of cell chemotaxis to fibroblast growth factor (GO:1904848)	1980-01-01	0.226569	0.364058	0.236169	0.384734	-1.3868	2.05899	ACVRL1
negative regulation of endothelial cell chemotaxis to vascular endothelial growth factor (GO:1904858)	1980-01-01	0.226569	0.364058	0.236169	0.384734	-1.34872	2.00245	ACVRL1
regulation of lipid metabolic process (GO:0019216)	1980-01-01	0.226569	0.364058	0.236169	0.384734	-1.33796	1.98647	GLIPR1
regulation of lipoprotein lipid oxidation (GO:0060587)	1980-01-01	0.226569	0.364058	0.236169	0.384734	-1.33544	1.98273	GLIPR1
regulation of membrane lipid metabolic process (GO:1905038)	1980-01-01	0.226569	0.364058	0.236169	0.384734	-1.33314	1.97932	GLIPR1
regulation of phospholipid metabolic process (GO:1903725)	1980-01-01	0.226569	0.364058	0.236169	0.384734	-1.33076	1.97578	GLIPR1
endocytosis involved in viral entry into host cell (GO:0075509)	1980-01-01	0.226569	0.364058	0.236169	0.384734	-1.30717	1.94076	SCARA5
keratinocyte differentiation (GO:0030216)	1980-01-01	0.226569	0.364058	0.236169	0.384734	-1.29327	1.92012	TXNIP
negative regulation of cell proliferation in bone marrow (GO:1903769)	2/282	0.228068	0.364058	0.241946	0.384734	-2.79383	4.12959	ACVRL1;IGFBP6
negative regulation of cell proliferation involved in compound eye morphogenesis (GO:2000496)	2/282	0.228068	0.364058	0.241946	0.384734	-2.79219	4.12716	ACVRL1;IGFBP6
negative regulation of cell proliferation involved in heart morphogenesis (GO:2000137)	2/282	0.228068	0.364058	0.241946	0.384734	-2.79071	4.12497	ACVRL1;IGFBP6
negative regulation of germ cell proliferation (GO:1905937)	2/282	0.228068	0.364058	0.241946	0.384734	-2.78688	4.11932	ACVRL1;IGFBP6
negative regulation of hair follicle cell proliferation (GO:0071337)	2/282	0.228068	0.364058	0.241946	0.384734	-2.78462	4.11597	ACVRL1;IGFBP6
negative regulation of mammary stem cell proliferation (GO:2000102)	2/282	0.228068	0.364058	0.241946	0.384734	-2.78131	4.11109	ACVRL1;IGFBP6
negative regulation of sebum secreting cell proliferation (GO:1904003)	2/282	0.228068	0.364058	0.241946	0.384734	-2.77876	4.10731	ACVRL1;IGFBP6
negative regulation of skeletal muscle cell proliferation (GO:0014859)	2/282	0.228068	0.364058	0.241946	0.384734	-2.77615	4.10345	ACVRL1;IGFBP6
negative regulation of synoviocyte proliferation (GO:1901646)	2/282	0.228068	0.364058	0.241946	0.384734	-2.77522	4.10207	ACVRL1;IGFBP6
regulation of lipid catabolic process (GO:0050994)	1981-01-01	0.229054	0.364058	0.238714	0.384734	-1.31664	1.94047	GLIPR1
regulation of isoprenoid metabolic process (GO:0019747)	1981-01-01	0.229054	0.364058	0.238714	0.384734	-1.29882	1.9142	GLIPR1
regulation of triglyceride metabolic process (GO:0090207)	1981-01-01	0.229054	0.364058	0.238714	0.384734	-1.29865	1.91394	GLIPR1
negative regulation of leukocyte migration (GO:0002686)	1981-01-01	0.229054	0.364058	0.238714	0.384734	-1.29445	1.90775	ACVRL1
visual perception (GO:0007601)	1981-01-01	0.229054	0.364058	0.238714	0.384734	-1.25135	1.84424	EFEMP1
O-glycan processing (GO:0016266)	1981-01-01	0.229054	0.364058	0.238714	0.384734	-1.23901	1.82604	GALNT15
negative regulation of cell proliferation involved in kidney development (GO:1901723)	2/283	0.229249	0.364058	0.243176	0.384734	-2.78998	4.10949	ACVRL1;IGFBP6
negative regulation of hemocyte proliferation (GO:0035207)	2/283	0.229249	0.364058	0.243176	0.384734	-2.77828	4.09226	ACVRL1;IGFBP6
negative regulation of leukocyte proliferation (GO:0070664)	2/283	0.229249	0.364058	0.243176	0.384734	-2.77315	4.08471	ACVRL1;IGFBP6
negative regulation of trophectodermal cell proliferation (GO:1904074)	2/284	0.23043	0.364058	0.244406	0.384734	-2.78044	4.08116	ACVRL1;IGFBP6
negative regulation of glial cell proliferation (GO:0060253)	2/284	0.23043	0.364058	0.244406	0.384734	-2.77612	4.07481	ACVRL1;IGFBP6
negative regulation of mesenchymal cell proliferation (GO:0072201)	2/284	0.23043	0.364058	0.244406	0.384734	-2.75408	4.04246	ACVRL1;IGFBP6
regulation of steroid metabolic process (GO:0019218)	1982-01-01	0.231531	0.364058	0.241249	0.384734	-1.31209	1.91964	GLIPR1
negative regulation of trophoblast cell migration (GO:1901164)	1982-01-01	0.231531	0.364058	0.241249	0.384734	-1.30612	1.9109	ACVRL1
regulation of lipid biosynthetic process (GO:0046890)	1982-01-01	0.231531	0.364058	0.241249	0.384734	-1.29773	1.89863	GLIPR1
activation of JNKK activity (GO:0007256)	1982-01-01	0.231531	0.364058	0.241249	0.384734	-1.17238	1.71524	DKK1
negative regulation of myoblast proliferation (GO:2000818)	2/285	0.231611	0.364058	0.245637	0.384975	-2.77618	4.0607	ACVRL1;IGFBP6
negative regulation of chorionic trophoblast cell proliferation (GO:1901383)	2/285	0.231611	0.364058	0.245637	0.384975	-2.76277	4.04109	ACVRL1;IGFBP6
negative regulation of chondrocyte proliferation (GO:1902731)	2/285	0.231611	0.364058	0.245637	0.384975	-2.75555	4.03053	ACVRL1;IGFBP6
negative regulation of fat cell proliferation (GO:0070345)	2/287	0.233976	0.365136	0.248099	0.386247	-2.78621	4.04708	ACVRL1;IGFBP6
negative regulation of cardiac muscle cell proliferation (GO:0060044)	2/287	0.233976	0.365136	0.248099	0.386247	-2.77932	4.03707	ACVRL1;IGFBP6
negative regulation of growth plate cartilage chondrocyte proliferation (GO:0061914)	2/287	0.233976	0.365136	0.248099	0.386247	-2.76307	4.01346	ACVRL1;IGFBP6
positive regulation of lipid metabolic process (GO:0045834)	1983-01-01	0.234	0.365136	0.243777	0.384734	-1.30897	1.90119	GLIPR1
B cell receptor signaling pathway (GO:0050853)	1983-01-01	0.234	0.365136	0.243777	0.384734	-1.24556	1.8091	NFATC2
negative regulation of stem cell proliferation (GO:2000647)	2/288	0.235159	0.365878	0.249331	0.386247	-2.78168	4.02647	ACVRL1;IGFBP6
negative regulation of neural precursor cell proliferation (GO:2000178)	2/288	0.235159	0.365878	0.249331	0.386247	-2.7787	4.02215	ACVRL1;IGFBP6
negative regulation of lipid metabolic process (GO:0045833)	1984-01-01	0.236462	0.367373	0.246296	0.385445	-1.33998	1.93221	GLIPR1
negative regulation of osteoblast proliferation (GO:0033689)	2/290	0.237525	0.368491	0.251795	0.387822	-2.77708	3.99199	ACVRL1;IGFBP6
regulation of fatty acid metabolic process (GO:0019217)	1985-01-01	0.238915	0.369578	0.248808	0.386247	-1.32565	1.89787	GLIPR1
negative regulation of fibroblast migration (GO:0010764)	1985-01-01	0.238915	0.369578	0.248808	0.386247	-1.31923	1.88867	ACVRL1
negative regulation of wound healing, spreading of epidermal cells (GO:1903690)	1986-01-01	0.241361	0.371752	0.251311	0.387633	-1.37332	1.95211	ACVRL1
positive regulation of endothelial cell proliferation (GO:0001938)	1986-01-01	0.241361	0.371752	0.251311	0.387633	-1.33678	1.90017	ACVRL1
RNA secondary structure unwinding (GO:0010501)	1986-01-01	0.241361	0.371752	0.251311	0.387633	-1.29738	1.84417	DDX3Y
negative regulation of fibroblast proliferation (GO:0048147)	2/294	0.242263	0.372605	0.256725	0.392036	-2.81101	3.98526	ACVRL1;IGFBP6
negative regulation of substrate-dependent cell migration, cell attachment to substrate (GO:1904236)	1987-01-01	0.243799	0.372829	0.253806	0.388685	-1.41868	2.00233	ACVRL1
regulation of lipid kinase activity (GO:0043550)	1987-01-01	0.243799	0.372829	0.253806	0.388685	-1.33847	1.88913	GLIPR1
cellular calcium ion homeostasis (GO:0006874)	1987-01-01	0.243799	0.372829	0.253806	0.388685	-1.21656	1.71707	CXCL12
hepatoblast differentiation (GO:0061017)	1987-01-01	0.243799	0.372829	0.253806	0.388685	-1.11146	1.56872	TGFBR3
SRP-dependent cotranslational protein targeting to membrane, docking (GO:0006615)	1988-01-01	0.24623	0.376009	0.256292	0.391934	-1.10192	1.54433	RPS4Y1
phagocytosis (GO:0006909)	1989-01-01	0.248653	0.379169	0.258771	0.394598	-1.26829	1.76507	SCARA5
positive regulation of B cell proliferation (GO:0030890)	1990-01-01	0.251068	0.380685	0.261242	0.396112	-1.32618	1.83282	NFATC2
cellular response to interleukin-1 (GO:0071347)	1990-01-01	0.251068	0.380685	0.261242	0.396112	-1.24689	1.72324	CHI3L1
cytoskeleton organization (GO:0007010)	1990-01-01	0.251068	0.380685	0.261242	0.396112	-1.15305	1.59355	CNTNAP1
microtubule cytoskeleton attachment to nuclear envelope (GO:1990933)	1990-01-01	0.251068	0.380685	0.261242	0.396112	-1.1506	1.59016	CNTNAP1
negative regulation of smooth muscle cell proliferation (GO:0048662)	2/303	0.252939	0.382981	0.267828	0.402118	-2.83909	3.90264	ACVRL1;IGFBP6
septin cytoskeleton organization (GO:0032185)	1991-01-01	0.253475	0.383251	0.263704	0.399281	-1.15357	1.58326	CNTNAP1
negative regulation of neuron migration (GO:2001223)	1992-01-01	0.255875	0.384171	0.266159	0.400171	-1.3991	1.90706	ACVRL1
ubiquitin-dependent endocytosis (GO:0070086)	1992-01-01	0.255875	0.384171	0.266159	0.400171	-1.29036	1.75884	SCARA5
cortical cytoskeleton organization (GO:0030865)	1992-01-01	0.255875	0.384171	0.266159	0.400171	-1.19215	1.62499	CNTNAP1
RNA processing (GO:0006396)	1992-01-01	0.255875	0.384171	0.266159	0.400171	-1.19081	1.62315	CELF2
SRP-dependent cotranslational protein targeting to membrane, translocation (GO:0006616)	1992-01-01	0.255875	0.384171	0.266159	0.400171	-1.14229	1.55702	RPS4Y1
regulation of cytosolic calcium ion concentration (GO:0051480)	1993-01-01	0.258267	0.38722	0.268605	0.40272	-1.19706	1.62054	CXCL12
pathway-restricted SMAD protein phosphorylation (GO:0060389)	2/308	0.258877	0.387592	0.273999	0.409091	-2.50183	3.38097	TGFBR3;ACVRL1
negative regulation of epithelial cell migration (GO:0010633)	1995-01-01	0.263029	0.392711	0.273474	0.408876	-1.35254	1.80631	ACVRL1
axonogenesis (GO:0007409)	1995-01-01	0.263029	0.392711	0.273474	0.408876	-1.22728	1.63902	CNTNAP1
heart morphogenesis (GO:0003007)	1996-01-01	0.265398	0.395698	0.275897	0.411351	-1.35847	1.80205	TGFBR3
cytoskeletal anchoring at nuclear membrane (GO:0090286)	1997-01-01	0.26776	0.398665	0.278312	0.414375	-1.2199	1.60741	CNTNAP1
negative regulation of histone gene expression (GO:0036208)	1998-01-01	0.270115	0.398847	0.280719	0.414505	-1.42107	1.86005	ACVRL1
negative regulation of production of siRNA involved in RNA interference (GO:1903704)	1998-01-01	0.270115	0.398847	0.280719	0.414505	-1.41954	1.85804	ACVRL1
negative regulation of protein maturation (GO:1903318)	1998-01-01	0.270115	0.398847	0.280719	0.414505	-1.41689	1.85457	ACVRL1
negative regulation of snoRNA processing (GO:1902797)	1998-01-01	0.270115	0.398847	0.280719	0.414505	-1.41433	1.85123	ACVRL1
negative regulation of tRNA processing (GO:2000236)	1998-01-01	0.270115	0.398847	0.280719	0.414505	-1.4116	1.84766	ACVRL1
suppression by virus of host gene expression (GO:0039657)	1998-01-01	0.270115	0.398847	0.280719	0.414505	-1.4094	1.84477	ACVRL1
negative regulation of rhodopsin gene expression (GO:0045871)	1999-01-01	0.272462	0.401208	0.283118	0.416899	-1.41194	1.83588	ACVRL1
cytoskeletal anchoring at plasma membrane (GO:0007016)	1999-01-01	0.272462	0.401208	0.283118	0.416899	-1.24601	1.62013	CNTNAP1
SRP-dependent cotranslational protein targeting to membrane (GO:0006614)	1/100	0.274802	0.404098	0.285509	0.419843	-1.1426	1.47591	RPS4Y1
negative regulation of rRNA processing (GO:2000233)	1/101	0.277134	0.40697	0.287892	0.422768	-1.39266	1.78714	ACVRL1
SRP-dependent cotranslational protein targeting to membrane, signal sequence recognition (GO:0006617)	1/102	0.279459	0.409822	0.290268	0.425673	-1.23055	1.56883	RPS4Y1
negative regulation of production of miRNAs involved in gene silencing by miRNA (GO:1903799)	1/103	0.281777	0.411532	0.292636	0.427392	-1.46309	1.85321	ACVRL1
negative regulation of direction of cell growth (GO:0061391)	1/103	0.281777	0.411532	0.292636	0.427392	-1.34825	1.70774	ACVRL1
negative regulation of pseudohyphal growth (GO:2000221)	1/103	0.281777	0.411532	0.292636	0.427392	-1.3431	1.70123	ACVRL1
neuron projection morphogenesis (GO:0048812)	1/104	0.284087	0.413217	0.294996	0.429085	-1.42451	1.79271	CNTNAP1
negative regulation of chondrocyte hypertrophy (GO:1903042)	1/104	0.284087	0.413217	0.294996	0.429085	-1.37649	1.73228	ACVRL1
negative regulation of unidimensional cell growth (GO:0051511)	1/104	0.284087	0.413217	0.294996	0.429085	-1.37468	1.73	ACVRL1
negative regulation of leukocyte apoptotic process (GO:2000107)	2/331	0.286206	0.415439	0.302357	0.436195	-2.78008	3.478	CXCL12;DKK1
negative regulation of root hair elongation (GO:1902891)	1/105	0.28639	0.415439	0.297349	0.431921	-1.35689	1.69666	ACVRL1
planar cell polarity pathway involved in heart morphogenesis (GO:0061346)	1/106	0.288685	0.418204	0.299693	0.434738	-1.24182	1.54286	TGFBR3
positive regulation of cardiac muscle cell proliferation (GO:0060045)	2/334	0.289768	0.419206	0.306048	0.438029	-2.70217	3.3471	DPP4;TGFBR3
mRNA processing (GO:0006397)	1/107	0.290974	0.419718	0.302031	0.436195	-1.25658	1.55127	CELF2
negative regulation of mRNA processing (GO:0050686)	1/108	0.293255	0.419718	0.30436	0.436195	-1.43683	1.76258	ACVRL1
regulation of activation of membrane attack complex (GO:0001969)	1/108	0.293255	0.419718	0.30436	0.436195	-1.35619	1.66366	C1R
regulation of complement activation, classical pathway (GO:0030450)	1/108	0.293255	0.419718	0.30436	0.436195	-1.35363	1.66052	C1R
DNA-templated viral transcription (GO:0039695)	1/108	0.293255	0.419718	0.30436	0.436195	-1.3342	1.63668	RPS4Y1
middle viral transcription (GO:0019084)	1/108	0.293255	0.419718	0.30436	0.436195	-1.33162	1.63351	RPS4Y1
RNA-templated viral transcription (GO:0039696)	1/108	0.293255	0.419718	0.30436	0.436195	-1.32276	1.62265	RPS4Y1
SRP-dependent cotranslational protein targeting to membrane, signal sequence processing (GO:0006618)	1/108	0.293255	0.419718	0.30436	0.436195	-1.23638	1.51669	RPS4Y1
cellular response to tumor necrosis factor (GO:0071356)	1/109	0.295529	0.422409	0.306682	0.438351	-1.32166	1.61108	CHI3L1
B cell receptor apoptotic signaling pathway (GO:1990117)	1/110	0.297795	0.424517	0.308997	0.440484	-1.44122	1.74582	NFATC2
early viral transcription (GO:0019085)	1/110	0.297795	0.424517	0.308997	0.440484	-1.34186	1.62546	RPS4Y1
positive regulation of insulin secretion (GO:0032024)	1/111	0.300055	0.425474	0.311303	0.441425	-1.41232	1.70013	DPP4
regulation of complement activation (GO:0030449)	1/111	0.300055	0.425474	0.311303	0.441425	-1.3944	1.67857	C1R
negative regulation of sprouting of injured axon (GO:0048688)	1/111	0.300055	0.425474	0.311303	0.441425	-1.37535	1.65563	ACVRL1
nuclear-transcribed mRNA catabolic process, 5'-3' exonucleolytic nonsense-mediated decay (GO:0070479)	1/111	0.300055	0.425474	0.311303	0.441425	-1.16168	1.39842	RPS4Y1
late viral transcription (GO:0019086)	1/112	0.302307	0.428102	0.313603	0.444098	-1.36109	1.62829	RPS4Y1
positive regulation of activation of Janus kinase activity (GO:0010536)	1/114	0.30679	0.433878	0.318179	0.449984	-1.43995	1.70144	RASSF2
complement activation, classical pathway (GO:0006958)	1/116	0.311245	0.439598	0.322725	0.455812	-1.37662	1.60676	C1R
negative regulation of complement activation (GO:0045916)	1/117	0.313462	0.442147	0.324987	0.458403	-1.408	1.63339	C1R
viral RNA editing (GO:0075527)	1/119	0.317875	0.447194	0.329489	0.463533	-1.40093	1.60561	RPS4Y1
viral transcription (GO:0019083)	1/119	0.317875	0.447194	0.329489	0.463533	-1.39858	1.60291	RPS4Y1
negative regulation of collateral sprouting (GO:0048671)	1/120	0.320071	0.449693	0.331729	0.466073	-1.38116	1.57344	ACVRL1
negative regulation of transcription, DNA-templated (GO:0045892)	4/895	0.32152	0.450407	0.347107	0.483382	-4.12096	4.67604	ACVRL1;EFEMP1;CRABP2;NFATC2
regulation of complement activation, alternative pathway (GO:0030451)	1/121	0.32226	0.450407	0.333962	0.467372	-1.4225	1.61084	C1R
regulation of complement activation, lectin pathway (GO:0001868)	1/121	0.32226	0.450407	0.333962	0.467372	-1.42027	1.60831	C1R
cartilage development (GO:0051216)	1/121	0.32226	0.450407	0.333962	0.467372	-1.30741	1.48051	CHI3L1
nuclear-transcribed mRNA catabolic process, nonsense-mediated decay (GO:0000184)	1/125	0.330946	0.461945	0.34282	0.479143	-1.25848	1.39163	RPS4Y1
negative regulation of cell migration (GO:0030336)	1/126	0.3331	0.464348	0.345016	0.481585	-1.53948	1.69236	ACVRL1
negative regulation of axon extension (GO:0030517)	1/127	0.335248	0.466735	0.347205	0.483382	-1.38079	1.50904	ACVRL1
positive regulation of protein autophosphorylation (GO:0031954)	1/128	0.337389	0.469106	0.349387	0.485789	-1.38635	1.5063	RASSF2
positive regulation of cytosolic calcium ion concentration involved in phospholipase C-activating G-protein coupled signaling pathway (GO:0051482)	1/129	0.339523	0.470852	0.351562	0.487548	-1.46339	1.58077	F2RL2
negative regulation of RNA splicing (GO:0033119)	1/129	0.339523	0.470852	0.351562	0.487548	-1.44276	1.55848	ACVRL1
dendritic spine morphogenesis (GO:0060997)	1/131	0.343771	0.4749	0.355891	0.491643	-1.47841	1.57862	CNTNAP1
positive regulation of peptidyl-threonine phosphorylation (GO:0010800)	1/131	0.343771	0.4749	0.355891	0.491643	-1.41251	1.50826	CHI3L1
endocytosis (GO:0006897)	1/131	0.343771	0.4749	0.355891	0.491643	-1.40755	1.50296	SCARA5
BMP signaling pathway (GO:0030509)	2/381	0.345171	0.476221	0.363303	0.499949	-2.5902	2.75524	TGFBR3;ACVRL1
mRNA catabolic process (GO:0006402)	1/132	0.345884	0.476591	0.358045	0.493982	-1.60969	1.70893	ACVRL1
negative regulation of gene expression, epigenetic (GO:0045814)	1/133	0.347991	0.478879	0.360191	0.496305	-1.56827	1.65543	ACVRL1
negative regulation of dendrite extension (GO:1903860)	1/137	0.356353	0.487258	0.368708	0.504152	-1.55741	1.60699	ACVRL1
male germ-line cyst encapsulation (GO:0048140)	1/137	0.356353	0.487258	0.368708	0.504152	-1.42376	1.46908	ACE
male germ-line stem cell asymmetric division (GO:0048133)	1/137	0.356353	0.487258	0.368708	0.504152	-1.42128	1.46653	ACE
male germline ring canal formation (GO:0030726)	1/137	0.356353	0.487258	0.368708	0.504152	-1.41954	1.46473	ACE
testicular fusome organization (GO:0030724)	1/137	0.356353	0.487258	0.368708	0.504152	-1.41483	1.45987	ACE
spermatogenesis (GO:0007283)	1/138	0.358427	0.48947	0.37082	0.506394	-1.42724	1.46439	ACE
receptor-mediated endocytosis of virus by host cell (GO:0019065)	1/139	0.360494	0.491042	0.372925	0.507974	-1.46968	1.49949	MASP1
chemokine-mediated signaling pathway (GO:0070098)	1/139	0.360494	0.491042	0.372925	0.507974	-1.38528	1.41337	CXCL12
activation of NF-kappaB-inducing kinase activity (GO:0007250)	1/140	0.362555	0.493222	0.375023	0.510184	-1.39267	1.41297	CHI3L1
protein stabilization (GO:0050821)	1/141	0.364609	0.495388	0.377114	0.512378	-1.4266	1.43933	RASSF2
negative regulation of cell proliferation (GO:0008285)	2/399	0.366072	0.496746	0.384827	0.519564	-3.00407	3.01887	ACVRL1;IGFBP6
RNA splicing (GO:0008380)	1/142	0.366657	0.496911	0.379199	0.514558	-1.43098	1.43574	CELF2
receptor-mediated endocytosis involved in cholesterol transport (GO:0090118)	1/143	0.368698	0.497789	0.381276	0.51542	-1.50815	1.50479	MASP1
activation of JUN kinase activity (GO:0007257)	1/143	0.368698	0.497789	0.381276	0.51542	-1.37424	1.37119	DKK1
nuclear-transcribed mRNA catabolic process, 3'-5' exonucleolytic nonsense-mediated decay (GO:0070478)	1/143	0.368698	0.497789	0.381276	0.51542	-1.33661	1.33364	RPS4Y1
positive regulation by symbiont of host I-kappaB kinase/NF-kappaB cascade (GO:0085033)	1/148	0.378807	0.510153	0.391562	0.52733	-1.63271	1.58492	APOL3
positive regulation of smooth muscle cell migration (GO:0014911)	1/148	0.378807	0.510153	0.391562	0.52733	-1.54287	1.49771	ACE
protein homooligomerization (GO:0051260)	1/150	0.382806	0.514246	0.39563	0.531472	-1.52994	1.46909	SCUBE3
clathrin-dependent endocytosis (GO:0072583)	1/150	0.382806	0.514246	0.39563	0.531472	-1.46943	1.41098	MASP1
positive regulation of ERK1 and ERK2 cascade via TNFSF11-mediated signaling (GO:0071848)	1/151	0.384796	0.516272	0.397653	0.533523	-1.554	1.48414	CHI3L1
maintenance of translational fidelity (GO:1990145)	1/152	0.38678	0.517638	0.399671	0.53489	-1.36302	1.29473	RPS4Y1
plastid translation (GO:0032544)	1/152	0.38678	0.517638	0.399671	0.53489	-1.36067	1.2925	RPS4Y1
N-terminal peptidyl-proline dimethylation involved in translation (GO:0071891)	1/153	0.388757	0.519636	0.401681	0.53691	-1.38265	1.30633	RPS4Y1
negative regulation of cell growth (GO:0030308)	1/155	0.392693	0.52294	0.405683	0.540238	-1.5795	1.4764	ACVRL1
cytoskeletal rearrangement involved in phagocytosis, engulfment (GO:0060097)	1/155	0.392693	0.52294	0.405683	0.540238	-1.51112	1.41248	CNTNAP1
positive regulation of pathway-restricted SMAD protein phosphorylation (GO:0010862)	1/155	0.392693	0.52294	0.405683	0.540238	-1.48972	1.39248	ACVRL1
cytoplasmic translation (GO:0002181)	1/157	0.396604	0.527493	0.409658	0.544855	-1.42389	1.31684	RPS4Y1
translational termination (GO:0006415)	1/159	0.40049	0.532002	0.413607	0.549426	-1.41399	1.2939	RPS4Y1
positive regulation of I-kappaB kinase/NF-kappaB signaling (GO:0043123)	1/162	0.406273	0.53835	0.419482	0.555853	-1.69302	1.52495	APOL3
translational elongation (GO:0006414)	1/162	0.406273	0.53835	0.419482	0.555853	-1.43094	1.28889	RPS4Y1
receptor internalization (GO:0031623)	1/164	0.410098	0.542747	0.423367	0.560308	-1.69454	1.51045	MASP1
negative regulation of translation (GO:0017148)	1/166	0.413898	0.547101	0.427227	0.564719	-1.81317	1.59946	ACVRL1
mitochondrial translation (GO:0032543)	1/167	0.41579	0.548924	0.429147	0.566559	-1.47451	1.294	RPS4Y1
positive regulation of NF-kappaB import into nucleus (GO:0042346)	1/170	0.421427	0.555683	0.43487	0.573409	-1.78009	1.53819	APOL3
protein homotetramerization (GO:0051289)	1/173	0.427011	0.562354	0.440538	0.580167	-1.65917	1.41186	SCUBE3
positive regulation of protein kinase activity (GO:0045860)	1/176	0.432543	0.568893	0.446149	0.586837	-1.62346	1.36058	RASSF2
tRNA aminoacylation for protein translation (GO:0006418)	1/179	0.438021	0.568893	0.451706	0.590294	-1.49164	1.23133	RPS4Y1
chloroplast rRNA processing (GO:1901259)	1/181	0.441644	0.568893	0.45538	0.590294	-1.56148	1.27612	RPS4Y1
maturation of 2S rRNA (GO:0000475)	1/181	0.441644	0.568893	0.45538	0.590294	-1.55967	1.27464	RPS4Y1
maturation of 4.5S rRNA (GO:0000476)	1/181	0.441644	0.568893	0.45538	0.590294	-1.55801	1.27328	RPS4Y1
rRNA 3'-end processing (GO:0031125)	1/181	0.441644	0.568893	0.45538	0.590294	-1.55565	1.27136	RPS4Y1
rRNA 5'-end processing (GO:0000967)	1/181	0.441644	0.568893	0.45538	0.590294	-1.55312	1.26928	RPS4Y1
snoRNA release from pre-rRNA (GO:1990417)	1/181	0.441644	0.568893	0.45538	0.590294	-1.55107	1.26761	RPS4Y1
cellular response to DNA damage stimulus (GO:0006974)	1/182	0.443448	0.568893	0.457208	0.590294	-1.60081	1.30174	NFATC2
histone H3-K56 acetylation in response to DNA damage (GO:0097044)	1/182	0.443448	0.568893	0.457208	0.590294	-1.59624	1.29803	NFATC2
SOS response (GO:0009432)	1/182	0.443448	0.568893	0.457208	0.590294	-1.5916	1.29425	NFATC2
Fc-epsilon receptor signaling pathway (GO:0038095)	1/182	0.443448	0.568893	0.457208	0.590294	-1.57392	1.27987	NFATC2
maturation of 5S rRNA (GO:0000481)	1/182	0.443448	0.568893	0.457208	0.590294	-1.5397	1.25205	RPS4Y1
nitrogen catabolite activation of transcription (GO:0090294)	2/469	0.444688	0.568893	0.465403	0.590294	-2.84773	2.30775	ACVRL1;NFATC2
positive regulation of antisense RNA transcription (GO:0060196)	2/469	0.444688	0.568893	0.465403	0.590294	-2.84541	2.30587	ACVRL1;NFATC2
positive regulation of chromatin-mediated maintenance of transcription (GO:1904501)	2/469	0.444688	0.568893	0.465403	0.590294	-2.84114	2.30241	ACVRL1;NFATC2
positive regulation of mating-type specific transcription, DNA-templated (GO:0045895)	2/469	0.444688	0.568893	0.465403	0.590294	-2.83926	2.30088	ACVRL1;NFATC2
positive regulation of transcription by pheromones (GO:0009371)	2/469	0.444688	0.568893	0.465403	0.590294	-2.83558	2.2979	ACVRL1;NFATC2
positive regulation of transcription during mitotic cell cycle (GO:0045897)	2/469	0.444688	0.568893	0.465403	0.590294	-2.83461	2.29711	ACVRL1;NFATC2
positive regulation of transcription from a mobile element promoter (GO:0061435)	2/469	0.444688	0.568893	0.465403	0.590294	-2.82991	2.29331	ACVRL1;NFATC2
positive regulation of transcription from mitochondrial promoter (GO:1903109)	2/469	0.444688	0.568893	0.465403	0.590294	-2.82678	2.29078	ACVRL1;NFATC2
positive regulation of transcription from RNA polymerase V promoter (GO:1904281)	2/469	0.444688	0.568893	0.465403	0.590294	-2.82508	2.28939	ACVRL1;NFATC2
positive regulation of mast cell activation by Fc-epsilon receptor signaling pathway (GO:0038097)	1/183	0.445245	0.568893	0.45903	0.590294	-1.59214	1.28825	NFATC2
regulation of transcription from RNA polymerase II promoter in response to DNA damage (GO:1990248)	1/183	0.445245	0.568893	0.45903	0.590294	-1.5871	1.28417	NFATC2
carbon catabolite activation of transcription (GO:0045991)	2/470	0.445775	0.568893	0.466512	0.590294	-2.82153	2.27963	ACVRL1;NFATC2
DNA damage induced protein phosphorylation (GO:0006975)	2/470	0.445775	0.568893	0.466512	0.590294	-2.76905	2.23723	ACVRL1;NFATC2
cleavage involved in rRNA processing (GO:0000469)	1/184	0.447036	0.569825	0.460846	0.590294	-1.53327	1.23446	RPS4Y1
positive regulation of DNA-templated transcription, termination (GO:0060566)	2/472	0.447944	0.570304	0.468726	0.590452	-2.83454	2.27638	ACVRL1;NFATC2
maturation of SSU-rRNA (GO:0030490)	1/186	0.450603	0.572085	0.46446	0.590294	-1.53233	1.22153	RPS4Y1
maturation of 5.8S rRNA (GO:0000460)	1/187	0.452377	0.572085	0.466258	0.590294	-1.55153	1.23074	RPS4Y1
rRNA modification (GO:0000154)	1/187	0.452377	0.572085	0.466258	0.590294	-1.54655	1.22678	RPS4Y1
cellular protein metabolic process (GO:0044267)	1/188	0.454146	0.572085	0.468051	0.590294	-1.74923	1.38073	IGFBP6
ferredoxin metabolic process (GO:0006124)	1/188	0.454146	0.572085	0.468051	0.590294	-1.74611	1.37827	IGFBP6
prosthetic group metabolic process (GO:0051189)	1/188	0.454146	0.572085	0.468051	0.590294	-1.74432	1.37686	IGFBP6
rhodopsin metabolic process (GO:0046154)	1/188	0.454146	0.572085	0.468051	0.590294	-1.74155	1.37467	IGFBP6
signal transduction in response to DNA damage (GO:0042770)	1/188	0.454146	0.572085	0.468051	0.590294	-1.58597	1.25187	NFATC2
rRNA processing (GO:0006364)	1/188	0.454146	0.572085	0.468051	0.590294	-1.52174	1.20116	RPS4Y1
positive regulation of transcription involved in exit from mitosis (GO:0007072)	2/481	0.45765	0.575823	0.478628	0.600874	-2.80996	2.19641	ACVRL1;NFATC2
positive regulation of transcription from RNA polymerase I promoter (GO:0045943)	2/482	0.458723	0.576496	0.479721	0.601475	-2.82771	2.20366	ACVRL1;NFATC2
positive regulation of transcription from RNA polymerase III promoter (GO:0045945)	2/485	0.461934	0.579851	0.482994	0.604165	-2.87803	2.2228	ACVRL1;NFATC2
positive regulation of transcription involved in G1/S transition of mitotic cell cycle (GO:0071931)	2/487	0.464068	0.581146	0.485169	0.605473	-2.85642	2.19294	ACVRL1;NFATC2
protein repair (GO:0030091)	1/194	0.464642	0.581146	0.478682	0.600874	-1.7771	1.36212	IGFBP6
regulation of translation by machinery localization (GO:0043143)	1/194	0.464642	0.581146	0.478682	0.600874	-1.48732	1.14002	RPS4Y1
positive regulation of DNA-templated transcription, elongation (GO:0032786)	2/488	0.465134	0.581146	0.486254	0.606122	-2.84081	2.17445	ACVRL1;NFATC2
positive regulation of transcription by transcription factor localization (GO:0061586)	2/490	0.467261	0.583124	0.488421	0.608116	-2.84697	2.16616	ACVRL1;NFATC2
CAAX-box protein maturation (GO:0080120)	1/196	0.468097	0.583488	0.482179	0.60385	-1.76487	1.33968	IGFBP6
DNA damage checkpoint (GO:0000077)	1/197	0.469815	0.58495	0.483919	0.604617	-1.62614	1.22841	NFATC2
positive regulation of DNA-templated transcription, initiation (GO:2000144)	2/493	0.470443	0.585052	0.491662	0.61144	-2.91495	2.19811	ACVRL1;NFATC2
Notch receptor processing (GO:0007220)	1/202	0.478328	0.594169	0.492534	0.611815	-1.78114	1.31352	IGFBP6
maturation of LSU-rRNA (GO:0000470)	1/203	0.480015	0.595574	0.49424	0.613223	-1.60024	1.17448	RPS4Y1
positive regulation of ERK1 and ERK2 cascade (GO:0070374)	1/207	0.486707	0.602428	0.501008	0.620185	-1.74617	1.25741	CHI3L1
telomere maintenance in response to DNA damage (GO:0043247)	1/207	0.486707	0.602428	0.501008	0.620185	-1.64222	1.18255	NFATC2
negative regulation of chromatin silencing (GO:0031936)	2/509	0.487225	0.602428	0.508734	0.628299	-2.82913	2.03423	ACVRL1;NFATC2
histone H4 acetylation involved in response to DNA damage stimulus (GO:2000776)	1/209	0.490021	0.605187	0.504359	0.623613	-1.67705	1.19625	NFATC2
intrinsic apoptotic signaling pathway in response to DNA damage (GO:0008630)	1/213	0.496586	0.612372	0.510995	0.630067	-1.66024	1.16216	NFATC2
positive regulation of histone gene expression (GO:0036207)	1/214	0.498215	0.612372	0.51264	0.630067	-1.92791	1.34322	DKK1
positive regulation of snoRNA processing (GO:1902798)	1/214	0.498215	0.612372	0.51264	0.630067	-1.92581	1.34176	DKK1
positive regulation of tRNA processing (GO:2000237)	1/214	0.498215	0.612372	0.51264	0.630067	-1.92272	1.33961	DKK1
positive regulation of rhodopsin gene expression (GO:0045872)	1/215	0.499838	0.612372	0.51428	0.630067	-1.94959	1.35199	DKK1
positive regulation of production of siRNA involved in RNA interference (GO:1903705)	1/215	0.499838	0.612372	0.51428	0.630067	-1.93837	1.34421	DKK1
negative regulation of mRNA catabolic process (GO:1902373)	1/215	0.499838	0.612372	0.51428	0.630067	-1.9286	1.33743	DKK1
negative regulation of gene silencing (GO:0060969)	1/216	0.501456	0.612954	0.515915	0.630628	-1.93885	1.33827	DKK1
cellular protein catabolic process (GO:0044257)	1/216	0.501456	0.612954	0.515915	0.630628	-1.76679	1.21951	IGFBP6
positive regulation of rRNA processing (GO:2000234)	1/220	0.507876	0.620094	0.522399	0.637827	-1.94289	1.31634	DKK1
positive regulation of protein maturation (GO:1903319)	1/222	0.511055	0.623267	0.52561	0.641016	-1.9266	1.29328	DKK1
positive regulation of mRNA processing (GO:0050685)	1/224	0.514215	0.626407	0.528799	0.644173	-1.90953	1.27006	DKK1
positive regulation of production of miRNAs involved in gene silencing by miRNA (GO:1903800)	1/227	0.518916	0.631417	0.533544	0.649215	-2.00677	1.31647	DKK1
ERK5 cascade (GO:0070375)	1/232	0.526652	0.637934	0.541348	0.655734	-1.83059	1.1738	GFRA1
MAPK cascade (GO:0000165)	1/232	0.526652	0.637934	0.541348	0.655734	-1.82792	1.17209	GFRA1
MAPK cascade involved in innate immune response (GO:0035420)	1/232	0.526652	0.637934	0.541348	0.655734	-1.82473	1.17004	GFRA1
MAPK cascade involved in osmosensory signaling pathway (GO:0000161)	1/232	0.526652	0.637934	0.541348	0.655734	-1.82307	1.16898	GFRA1
mitochondrial protein processing (GO:0034982)	1/233	0.528185	0.638347	0.542893	0.656124	-1.84637	1.17855	IGFBP6
vacuolar protein processing (GO:0006624)	1/233	0.528185	0.638347	0.542893	0.656124	-1.83088	1.16866	IGFBP6
chromatin-mediated maintenance of transcription (GO:0048096)	2/554	0.532656	0.64242	0.554792	0.668244	-2.90687	1.83098	ACVRL1;NFATC2
sterol regulatory element binding protein cleavage (GO:0035103)	1/236	0.532753	0.64242	0.547499	0.660945	-1.8506	1.16532	IGFBP6
MAPK cascade involved in axon regeneration (GO:1903616)	1/237	0.534266	0.64352	0.549024	0.662041	-1.83426	1.14983	GFRA1
ERK1 and ERK2 cascade (GO:0070371)	1/245	0.546198	0.657154	0.561047	0.675019	-1.91233	1.15652	GFRA1
positive regulation of RNA splicing (GO:0033120)	1/248	0.550595	0.661701	0.565474	0.679583	-2.05732	1.22772	DKK1
signal peptide processing (GO:0006465)	1/250	0.553502	0.663707	0.568401	0.681572	-1.92138	1.13648	IGFBP6
stress-activated MAPK cascade (GO:0051403)	1/250	0.553502	0.663707	0.568401	0.681572	-1.90628	1.12755	GFRA1
positive regulation of I-kappaB phosphorylation (GO:1903721)	1/252	0.556391	0.666426	0.571309	0.684294	-1.87311	1.09817	APOL3
positive regulation of gene expression, epigenetic (GO:0045815)	1/261	0.569166	0.680967	0.584159	0.698904	-2.01921	1.13799	DKK1
cellular protein modification process (GO:0006464)	1/271	0.582936	0.696664	0.597995	0.714661	-2.04525	1.10377	IGFBP6
tumor necrosis factor-mediated signaling pathway (GO:0033209)	1/272	0.584289	0.697503	0.599354	0.715487	-1.96021	1.05334	CHI3L1
MAPK import into nucleus (GO:0000189)	1/273	0.585638	0.698336	0.600708	0.716306	-2.01352	1.07734	GFRA1
positive regulation of translation (GO:0045727)	1/277	0.590989	0.703934	0.60608	0.721909	-2.10653	1.10794	DKK1
DNA repair (GO:0006281)	1/279	0.59364	0.706306	0.608739	0.724271	-1.87871	0.979715	NFATC2
peptidyl-arginine phosphorylation (GO:0018109)	1/298	0.617988	0.730268	0.633145	0.748144	-1.95385	0.940362	ACVRL1
[truncated: 170 more rows]

## Sheet: Cluster3 - GO_Biological_Proces
Term	Overlap	P-value	Adjusted P-value	Old P-value	Old Adjusted P-value	Z-score	Combined Score	Genes
[truncated: 1,863 more rows]

[truncated: 2 more sheets: Cluster4 - GO_Biological_Proces, Cluster5 - GO_Biological_Proces]
